# Supplementary material for: Molecular dissection of transcriptional reprogramming of steviol glycosides synthesis in leaf tissue during developmental phase transitions in Stevia rebaudiana Bert
Source: Sci Rep. 2017 Sep 19;7:11835. doi: 10.1038/s41598-017-12025-y (PMC5605536; doi:10.1038/s41598-017-12025-y)
Supplement: Supplementary file 2 — Table S2 [file 41598_2017_12025_MOESM2_ESM.xls]

## Sheet: Sheet1
Original Research Article
Molecular dissection of transcriptional reprogramming of steviol glycosides synthesis in leaf tissue during developmental phase transitions in Stevia rebaudiana Bert
Gopal Singh1,2, Gagandeep Singh1, Pradeep Singh1, Rajni Parmar1,2, Navgeet Paul1, Radhika Vashist1, Mohit Kumar Swarnkar1, Ashok Kumar3, Sanatsujat Singh3, Anil Kumar Singh1†, Sanjay Kumar1, Ram Kumar Sharma1,2*
1Biotechnology Department, CSIR-Institute of Himalayan Bioresource Technology, Palampur, Himachal Pradesh, India, 2Academy of Scientific and Innovative Research, New Delhi, India, 3Agrotechnology of Medicinal, Aromatic and Commercially Important Plants, CSIR-Institute of Himalayan Bioresource Technology, Palampur, Himachal Pradesh, India, †Present address: ICAR-Indian Institute of Agricultural Bi…
Table S2 Summarization of all KEGG hits with their respective metabolic pathways and physiological processes
Pathway ID	Pathway name	Pathway class	No. of transcripts	No. of KO IDs	KO IDs
ko01100	Metabolic Pathway	Metabolism	1394	819	K00001 K00002 K00008 K00011 K00012 K00013 K00014 K00016 K00018 K00020 K00021 K00025 K00026 K00028 K00029 K00030 K00031 K00033 K00036 K00049 K00051 K00052 K00053 K00058 K00059 K00074 K00083 K00088 K00099 K00106 K00121 K00122 K00128 K00129 K00130 K00131 K00133 K00134 K00139 K00140 K00145 K00147 K00161 K00162 K00164 K00166 K00167 K00207 K00208 K00213 K00215 K00218 K00222 K00225 K00227 K00228 K00231 …
ko01110	Biosynthesis of secondary metabolism	Metabolism	648	352	K00001 K00002 K00012 K00013 K00014 K00016 K00018 K00021 K00025 K00026 K00030 K00031 K00033 K00036 K00052 K00053 K00083 K00088 K00099 K00106 K00121 K00128 K00133 K00134 K00145 K00147 K00161 K00162 K00164 K00166 K00167 K00213 K00215 K00218 K00222 K00225 K00227 K00228 K00231 K00234 K00235 K00236 K00249 K00264 K00276 K00286 K00318 K00326 K00382 K00430 K00475 K00487 K00505 K00511 K00514 K00517 K00547 …
ko01120	Microbial metabolism in diverse environment	Metabolism	276	141	K00001 K00002 K00016 K00018 K00025 K00026 K00028 K00029 K00030 K00031 K00033 K00036 K00051 K00058 K00074 K00106 K00121 K00122 K00128 K00129 K00131 K00133 K00134 K00139 K00161 K00162 K00164 K00215 K00224 K00234 K00235 K00236 K00264 K00275 K00284 K00297 K00365 K00366 K00382 K00387 K00392 K00451 K00485 K00517 K00600 K00615 K00616 K00626 K00627 K00640 K00658 K00814 K00830 K00831 K00844 K00850 K00851 …
ko03010	Ribosome	Translation	252	115	K02863 K02864 K02866 K02867 K02868 K02870 K02871 K02872 K02873 K02874 K02875 K02876 K02877 K02878 K02879 K02880 K02881 K02882 K02883 K02884 K02885 K02886 K02888 K02890 K02891 K02892 K02893 K02894 K02895 K02896 K02897 K02898 K02899 K02900 K02902 K02904 K02905 K02906 K02907 K02911 K02912 K02913 K02914 K02915 K02916 K02917 K02918 K02920 K02921 K02922 K02923 K02924 K02925 K02926 K02929 K02930 K02931 …
ko01230	Biosynthesis of amino acids	Metabolism	199	104	K00013 K00014 K00030 K00031 K00052 K00053 K00058 K00133 K00134 K00145 K00147 K00215 K00264 K00286 K00549 K00600 K00611 K00615 K00616 K00620 K00640 K00765 K00766 K00789 K00800 K00811 K00814 K00815 K00817 K00818 K00826 K00831 K00850 K00872 K00873 K00891 K00927 K00928 K00930 K00931 K00948 K01079 K01438 K01476 K01586 K01609 K01620 K01623 K01626 K01647 K01649 K01652 K01653 K01657 K01658 K01663 K01681 …
ko03040	Spliceosome	Transcription	137	98	K03283 K06063 K09567 K10599 K11086 K11087 K11088 K11091 K11092 K11093 K11094 K11095 K11096 K11097 K11098 K11099 K11984 K12621 K12622 K12623 K12624 K12625 K12626 K12662 K12733 K12741 K12811 K12813 K12815 K12816 K12817 K12818 K12819 K12820 K12821 K12822 K12823 K12824 K12825 K12826 K12827 K12828 K12829 K12830 K12831 K12832 K12833 K12834 K12835 K12836 K12837 K12839 K12840 K12842 K12843 K12844 K12845 …
ko00230	Purine metabolism	Nucleotide metabolism	145	92	K00088 K00106 K00365 K00601 K00602 K00759 K00760 K00764 K00856 K00860 K00873 K00939 K00940 K00942 K00948 K00956 K00962 K01081 K01139 K01427 K01466 K01488 K01490 K01510 K01517 K01519 K01522 K01524 K01756 K01768 K01835 K01923 K01933 K01939 K01945 K01951 K01952 K02083 K02321 K02324 K02325 K02326 K02327 K02328 K02335 K02428 K02684 K02685 K02999 K03000 K03002 K03005 K03006 K03007 K03008 K03009 K03010 …
ko03013	RNA transport	Translation	140	90	K00784 K01164 K02516 K03113 K03231 K03236 K03237 K03238 K03239 K03240 K03241 K03242 K03243 K03245 K03246 K03247 K03248 K03250 K03251 K03252 K03253 K03254 K03257 K03259 K03260 K03262 K03537 K03538 K03539 K03680 K03754 K05019 K05749 K07562 K07936 K09291 K10577 K12160 K12875 K12876 K12877 K12878 K12879 K12880 K12881 K12882 K12883 K13114 K13126 K13130 K13137 K13151 K13171 K13174 K13175 K13176 K14004 …
ko01200	Carbon metabolism	Metabolism	191	86	K00018 K00025 K00026 K00028 K00029 K00030 K00031 K00033 K00036 K00051 K00058 K00121 K00122 K00131 K00134 K00140 K00161 K00162 K00164 K00234 K00235 K00236 K00249 K00281 K00297 K00382 K00600 K00605 K00615 K00616 K00626 K00627 K00640 K00658 K00814 K00830 K00831 K00844 K00850 K00851 K00855 K00863 K00873 K00927 K00948 K01006 K01007 K01057 K01070 K01079 K01100 K01455 K01595 K01602 K01610 K01623 K01625 …
ko00190	Oxidative phosphorylation	Energy metabolism	133	81	K00234 K00235 K00236 K00338 K00411 K00412 K00413 K00416 K00417 K00419 K01507 K01535 K02109 K02110 K02111 K02112 K02113 K02115 K02126 K02132 K02133 K02134 K02135 K02136 K02137 K02140 K02144 K02145 K02146 K02147 K02148 K02149 K02150 K02151 K02152 K02153 K02154 K02155 K02256 K02257 K02258 K02259 K02260 K02261 K02262 K02265 K02266 K02267 K02301 K03661 K03878 K03879 K03881 K03882 K03883 K03884 K03885 …
ko04141	Protein processing	Folding, sorting and degradation	149	77	K01228 K01230 K01456 K03094 K03237 K03283 K03347 K03868 K04079 K04426 K04523 K05546 K06689 K07151 K07342 K07765 K07953 K08054 K08057 K08288 K08653 K08852 K09481 K09485 K09486 K09487 K09490 K09503 K09517 K09518 K09523 K09540 K09561 K09562 K09580 K09584 K10084 K10085 K10088 K10575 K10578 K10597 K10601 K10636 K10661 K10666 K10839 K10956 K10976 K11718 K11863 K12275 K12666 K12667 K12668 K12669 K12670 …
ko00240	Pyrimidine metabolism	Nucleotide metabolism	105	71	K00207 K00254 K00384 K00609 K00761 K00857 K00876 K00940 K00943 K00962 K01081 K01240 K01431 K01464 K01465 K01489 K01493 K01510 K01519 K01520 K01937 K01955 K01956 K02321 K02324 K02325 K02326 K02327 K02328 K02335 K02684 K02685 K02999 K03000 K03002 K03005 K03006 K03007 K03008 K03009 K03010 K03011 K03012 K03013 K03014 K03016 K03017 K03018 K03019 K03020 K03021 K03023 K03025 K03026 K03027 K03040 K03042 …
ko05016	Huntington's disease	Neurodegenerative diseases	108	65	K00234 K00235 K00236 K00411 K00412 K00413 K00416 K00417 K00419 K02126 K02132 K02133 K02134 K02135 K02136 K02137 K02256 K02261 K02262 K02265 K02266 K02267 K03006 K03007 K03008 K03009 K03010 K03011 K03012 K03013 K03014 K03016 K03017 K03120 K03129 K03934 K03935 K03936 K03938 K03939 K03940 K03941 K03942 K03943 K03945 K03946 K03949 K03950 K03953 K03955 K03963 K04498 K04564 K04565 K04646 K05858 K05863 …
ko05169	Epstein-Barr virus infection	Infectious diseases Viral	111	62	K01116 K01510 K02206 K03006 K03007 K03008 K03009 K03010 K03011 K03012 K03013 K03014 K03016 K03017 K03018 K03019 K03020 K03021 K03023 K03025 K03026 K03027 K03028 K03029 K03030 K03031 K03032 K03035 K03036 K03037 K03038 K03039 K03061 K03062 K03063 K03064 K03065 K03066 K03083 K03097 K03115 K03120 K03124 K03136 K03137 K03283 K03875 K04498 K04730 K06063 K06065 K06067 K06627 K06630 K07936 K10591 K11838 …
ko04120	Ubiquitin mediated proteolysis	Folding, sorting and degradation	101	58	K03094 K03178 K03347 K03348 K03349 K03350 K03351 K03352 K03353 K03354 K03355 K03357 K03358 K03363 K03364 K03868 K03869 K03872 K03875 K03876 K04506 K04649 K04706 K06688 K06689 K09561 K10140 K10143 K10144 K10570 K10571 K10573 K10575 K10576 K10577 K10578 K10579 K10580 K10581 K10583 K10586 K10588 K10589 K10590 K10591 K10592 K10597 K10598 K10599 K10601 K10604 K10606 K10609 K10610 K10684 K10685 K10686 …
ko04110	Cell cycle	Cell growth and death	91	56	K02178 K02180 K02202 K02206 K02209 K02210 K02212 K02213 K02214 K02365 K02537 K02540 K02541 K02542 K02603 K02604 K02605 K02606 K02607 K02608 K03083 K03094 K03347 K03348 K03349 K03350 K03351 K03352 K03353 K03354 K03355 K03357 K03358 K03363 K03364 K03868 K03875 K04498 K04681 K04728 K04802 K05868 K06067 K06620 K06627 K06628 K06630 K06632 K06634 K06636 K06638 K06669 K06670 K06671 K08866 K16197
ko03008	Ribosome biogenesis in eukeryotes	Translation	74	55	K01164 K03097 K03115 K03264 K03537 K03538 K03539 K03685 K06943 K07178 K07179 K07562 K07936 K11108 K11131 K11883 K12618 K12619 K12845 K13288 K14290 K14521 K14536 K14537 K14538 K14539 K14544 K14545 K14546 K14548 K14549 K14550 K14552 K14553 K14554 K14555 K14556 K14557 K14558 K14559 K14560 K14561 K14563 K14564 K14565 K14566 K14567 K14568 K14569 K14570 K14571 K14572 K14573 K14574 K18532
ko05012	Parkinson's disease	Neurodegenerative diseases	79	53	K00234 K00235 K00236 K00411 K00412 K00413 K00416 K00417 K00419 K02126 K02132 K02133 K02134 K02135 K02136 K02137 K02256 K02261 K02262 K02265 K02266 K02267 K03178 K03878 K03879 K03881 K03882 K03883 K03884 K03934 K03935 K03936 K03938 K03939 K03940 K03941 K03942 K03943 K03945 K03946 K03949 K03950 K03953 K03955 K03963 K04551 K05863 K08738 K10575 K10578 K11352 K11353 K15040
ko04111	Cell cycle-yeast	Cell growth and death	72	53	K02178 K02180 K02209 K02210 K02212 K02213 K02214 K02219 K02365 K02516 K02537 K02540 K02541 K02542 K02603 K02604 K02605 K02606 K02607 K02608 K02830 K03094 K03347 K03348 K03349 K03350 K03351 K03352 K03353 K03354 K03355 K03357 K03358 K03363 K03364 K03456 K03868 K04354 K04382 K06628 K06636 K06662 K06669 K06670 K06671 K06672 K06674 K06675 K06676 K06677 K06678 K06685 K08866
ko05010	Alzheimer's disease	Neurodegenerative diseases	84	52	K00134 K00234 K00235 K00236 K00411 K00412 K00413 K00416 K00417 K00419 K02126 K02132 K02133 K02134 K02135 K02136 K02137 K02183 K02256 K02261 K02262 K02265 K02266 K02267 K03083 K03934 K03935 K03936 K03938 K03939 K03940 K03941 K03942 K03943 K03945 K03946 K03949 K03950 K03953 K03955 K03963 K04371 K04505 K04532 K05858 K06170 K06171 K06268 K08738 K08852 K11352 K11353
ko03018	RNA degradation	Folding, sorting and degradation	91	50	K00850 K00962 K01148 K01689 K03514 K03654 K03678 K03679 K03681 K04043 K04077 K07573 K10643 K11927 K12580 K12581 K12585 K12586 K12587 K12589 K12590 K12591 K12592 K12593 K12598 K12599 K12600 K12602 K12603 K12604 K12605 K12606 K12607 K12608 K12611 K12613 K12614 K12616 K12617 K12618 K12619 K12620 K12621 K12622 K12623 K12624 K12625 K12626 K13126 K14442
ko03015	mRNA survillance pathway	Translation	92	48	K00565 K03265 K03267 K03456 K04354 K04382 K06100 K06269 K06965 K08873 K11583 K11584 K12875 K12876 K12877 K12881 K12882 K12883 K13114 K13126 K13171 K13917 K14294 K14324 K14325 K14326 K14327 K14328 K14376 K14396 K14397 K14398 K14399 K14400 K14401 K14402 K14403 K14404 K14405 K14406 K14407 K14408 K14409 K14411 K14416 K14962 K15542 K15544
ko04932	Non-alcoholic fatty liver disease (NAFLD)	Lipid metabolism	73	44	K00234 K00235 K00236 K00411 K00412 K00413 K00416 K00417 K00419 K02256 K02261 K02262 K02265 K02266 K02267 K03083 K03237 K03934 K03935 K03936 K03938 K03939 K03940 K03941 K03942 K03943 K03945 K03946 K03949 K03950 K03953 K03955 K03963 K04392 K04426 K07198 K07199 K07200 K07297 K08738 K08822 K08852 K11352 K11353
ko04113	Meiosis- yeast	Cell growth and death	55	43	K01768 K02178 K02209 K02210 K02212 K02213 K02214 K02365 K02537 K02540 K02541 K02542 K02603 K02604 K02605 K02606 K02607 K02608 K02830 K03348 K03349 K03350 K03351 K03352 K03353 K03354 K03355 K03357 K03358 K03363 K03456 K04382 K06269 K06628 K06636 K06662 K06669 K06671 K08139 K10872 K10878 K11584 K12767
ko04144	Endocytosis	Transport and catabolism	85	40	K00889 K01115 K01528 K03283 K04646 K07897 K07904 K07937 K10591 K11824 K11826 K11866 K11981 K12182 K12183 K12184 K12185 K12188 K12190 K12191 K12192 K12193 K12194 K12195 K12196 K12197 K12198 K12199 K12200 K12471 K12478 K12479 K12483 K12486 K12489 K12492 K12493 K15053 K18442 K18443
ko05166	HTLV-I infection	Infectious diseases Viral	68	40	K00787 K02180 K02324 K02325 K02326 K02327 K02328 K02537 K03083 K03120 K03348 K03349 K03350 K03351 K03352 K03353 K03354 K03355 K03357 K03358 K03363 K03504 K03505 K04498 K04728 K04802 K05863 K06062 K06268 K06620 K07936 K08054 K08057 K08874 K11126 K14290 K15040 K15304 K15305 K15306
ko05203	Viral carcinogenesis	Cancers Overview	90	39	K00873 K02146 K02206 K03062 K03120 K03122 K03124 K03136 K03137 K03141 K03142 K03143 K03144 K03363 K03875 K04371 K04392 K04498 K04681 K06062 K06063 K06067 K06627 K06630 K06638 K10610 K10691 K11252 K11254 K11407 K11418 K11594 K11643 K11838 K15305 K15306 K15979 K16175 K16197
ko00564	Glycerophospholipid metabolism	Lipid metabolism	72	39	K00006 K00057 K00111 K00550 K00630 K00655 K00894 K00901 K00967 K00968 K00981 K00993 K00995 K00999 K01047 K01094 K01114 K01115 K01126 K01517 K01613 K05929 K06123 K06130 K08730 K08744 K13506 K13508 K13510 K13511 K13513 K13519 K13523 K14156 K14674 K15728 K16860 K17830 K18693
ko00500	Starch and sucrose metabolism	Carbohydrate metabolism	122	38	K00012 K00688 K00695 K00696 K00699 K00700 K00703 K00705 K00706 K00844 K00847 K00963 K00975 K01051 K01087 K01176 K01177 K01184 K01187 K01188 K01193 K01194 K01210 K01212 K01213 K01810 K01835 K01838 K05349 K05350 K08678 K08679 K13648 K15920 K15922 K16055 K16148 K18447
ko00330	Arginine and proline metabolism	Amino acid metabolism	59	38	K00128 K00145 K00147 K00261 K00262 K00286 K00294 K00318 K00472 K00611 K00620 K00797 K00811 K00818 K00819 K00930 K00931 K01259 K01426 K01427 K01438 K01476 K01583 K01611 K01755 K01915 K01940 K10536 K12251 K12259 K12657 K13427 K14085 K14454 K14455 K14677 K14682 K17839
ko04075	Plant hormone signal transduction	Signal transduction	95	37	K12126 K13415 K13422 K13449 K13463 K13464 K13946 K14431 K14432 K14484 K14485 K14486 K14487 K14488 K14489 K14490 K14491 K14492 K14493 K14494 K14495 K14496 K14497 K14498 K14499 K14500 K14503 K14505 K14506 K14508 K14509 K14510 K14512 K14513 K14514 K14515 K14516
ko04146	Peroxisome	Transport and catabolism	66	37	K00031 K00106 K00232 K00308 K00830 K00869 K01578 K01640 K01897 K03426 K03781 K04564 K04565 K06664 K07513 K08726 K11147 K11187 K11517 K12261 K12663 K13237 K13335 K13336 K13337 K13338 K13339 K13341 K13342 K13343 K13344 K13345 K13346 K13347 K13348 K13354 K13356
ko03420	Nucleotide excision repair	Replication and repair	51	37	K02202 K02324 K02325 K02326 K02327 K02328 K02335 K03141 K03142 K03143 K03144 K03504 K03505 K03868 K04802 K06634 K07466 K10140 K10570 K10609 K10610 K10739 K10740 K10747 K10754 K10755 K10756 K10838 K10839 K10841 K10842 K10843 K10844 K10845 K10846 K10848 K10849
ko00520	Amino sugar and nucleotide sugar metabolism	Carbohydrate metabolism	85	35	K00012 K00326 K00820 K00844 K00847 K00963 K00966 K00972 K00975 K01183 K01209 K01711 K01784 K01809 K01810 K01835 K01836 K02377 K05305 K06118 K08678 K08679 K10046 K12373 K12446 K12447 K12448 K12449 K12450 K12451 K13648 K15920 K16190 K17497 K18677
ko00195	Photosynthesis	Energy metabolism	53	34	K02109 K02110 K02111 K02112 K02113 K02115 K02634 K02635 K02636 K02638 K02639 K02641 K02689 K02694 K02695 K02698 K02699 K02703 K02704 K02705 K02707 K02709 K02712 K02714 K02716 K02717 K02721 K02723 K03541 K03542 K08901 K08902 K08903 K14332
ko00270	Cysteine and methionine metabolism	Amino acid metabolism	60	33	K00016 K00025 K00026 K00133 K00547 K00549 K00558 K00640 K00789 K00797 K00811 K00815 K00899 K00928 K01011 K01244 K01251 K01611 K01738 K01739 K01760 K01761 K01762 K05933 K08963 K08967 K09880 K12524 K13034 K14454 K14455 K16054 K17398
ko00260	Glycine, serine and threonine metabolism	Amino acid metabolism	57	33	K00018 K00049 K00058 K00130 K00133 K00276 K00281 K00382 K00600 K00605 K00827 K00830 K00831 K00872 K00928 K01079 K01620 K01695 K01696 K01733 K01754 K01834 K02437 K06001 K12235 K12524 K14085 K14272 K15633 K15634 K15893 K15918 K15919
ko00010	Glycolysis/ gluconeogenesis	Carbohydrate metabolism	89	32	K00001 K00002 K00016 K00121 K00128 K00129 K00131 K00134 K00161 K00162 K00382 K00627 K00844 K00850 K00873 K00927 K01568 K01610 K01623 K01689 K01785 K01792 K01803 K01810 K01834 K01835 K01895 K03103 K03841 K14085 K15633 K15634
ko04114	Oocyte meiosis	Cell growth and death	54	32	K02178 K02183 K02206 K02365 K02537 K03094 K03347 K03348 K03349 K03350 K03351 K03352 K03353 K03354 K03355 K03357 K03358 K03363 K03456 K03868 K04368 K04371 K04373 K04382 K04515 K06268 K06269 K06630 K06636 K06669 K11584 K16197
ko03050	Proteasome	Folding, sorting and degradation	53	32	K02725 K02726 K02727 K02728 K02729 K02730 K02731 K02732 K02734 K02736 K02737 K02738 K02739 K03028 K03029 K03030 K03031 K03032 K03035 K03036 K03037 K03038 K03039 K03061 K03062 K03063 K03064 K03065 K03066 K06699 K06700 K11599
ko00620	Pyruvate metabolism	Carbohydrate metabolism	68	31	K00016 K00025 K00026 K00028 K00029 K00049 K00051 K00102 K00128 K00161 K00162 K00382 K00626 K00627 K00873 K01006 K01007 K01069 K01512 K01595 K01610 K01649 K01679 K01759 K01895 K01961 K01962 K01963 K02160 K11262 K14085
ko04145	Phagosome	Transport and catabolism	66	31	K00914 K00921 K01365 K02144 K02145 K02146 K02147 K02148 K02149 K02150 K02151 K02152 K02153 K02154 K02155 K03661 K04392 K07342 K07374 K07375 K07897 K08008 K08054 K08057 K08488 K08492 K08517 K09481 K10956 K12182 K12478
ko00860	Porphyrin and chlorophyll metabolism	Metabolism of cofactors and vitamins	53	31	K00218 K00228 K00231 K00510 K00699 K01599 K01698 K01719 K01749 K01772 K01845 K01885 K02230 K02257 K02259 K02301 K02492 K02495 K03403 K03404 K03405 K03428 K04035 K04040 K08099 K10960 K13071 K13545 K13600 K13606 K18010
ko03030	DNA replication	Replication and repair	40	31	K02209 K02210 K02212 K02321 K02324 K02325 K02326 K02327 K02328 K02335 K02540 K02541 K02542 K02684 K02685 K03111 K03504 K03505 K04799 K04802 K07466 K10739 K10740 K10742 K10743 K10744 K10745 K10747 K10754 K10755 K10756
ko00510	N-Glycan biosynthesis	Glycan biosynthesis and metabolism	38	31	K00721 K00726 K00729 K00736 K00737 K00902 K01001 K01228 K01230 K01231 K03842 K03843 K03844 K03845 K03846 K03847 K03848 K03849 K03850 K05546 K07151 K07252 K07432 K07441 K09658 K09659 K12666 K12667 K12668 K12669 K12670
ko00900	Terpenoid backbone biosynthesis	Metabolism of terpenoids and polyketides	48	30	K00021 K00099 K00587 K00626 K00787 K00806 K00869 K00919 K00938 K00991 K01597 K01641 K01662 K01770 K01823 K03526 K03527 K05356 K05906 K05954 K05955 K06013 K08658 K10960 K11778 K13789 K14066 K15889 K15891 K15892
ko01210	2-Oxocarboxylic acid metabolism	Metabolism	43	30	K00030 K00031 K00052 K00053 K00133 K00145 K00620 K00811 K00814 K00818 K00826 K00928 K00930 K01438 K01647 K01649 K01652 K01653 K01681 K01687 K01703 K01704 K11820 K11821 K14260 K14272 K14454 K14455 K14677 K14682
ko01212	Fatty acid metabolism	Lipid metabolism	66	29	K00059 K00208 K00232 K00249 K00507 K00626 K00645 K00648 K01074 K01897 K01961 K01962 K01963 K02160 K02372 K03921 K07512 K07513 K09458 K10224 K10251 K10255 K10256 K10257 K10527 K10703 K10781 K11262 K13767
ko05200	Pathways in cancer	Cancers Overview	58	29	K01110 K01116 K01679 K02206 K02219 K03083 K03868 K03872 K03875 K04079 K04368 K04371 K04392 K04482 K04498 K04536 K05858 K06067 K06228 K06620 K07203 K08734 K08735 K08736 K08737 K08738 K08775 K09291 K09487
ko04142	Lysosome	Transport and catabolism	45	29	K01074 K01205 K01365 K01366 K01369 K01373 K01444 K02144 K02146 K02154 K02155 K03661 K04646 K10532 K12309 K12373 K12382 K12385 K12386 K12391 K12392 K12393 K12396 K12397 K12398 K12399 K12400 K12402 K12403
ko00250	Alanine, aspartate and glutamate metabolism	Amino acid metabolism	35	29	K00139 K00261 K00262 K00264 K00278 K00294 K00609 K00764 K00811 K00814 K00820 K00827 K00830 K01580 K01755 K01756 K01915 K01939 K01940 K01953 K01955 K01956 K13566 K14260 K14272 K14454 K14455 K16871 K17761
ko05168	Herpes simplex infection	Infectious diseases Viral	51	28	K02206 K03006 K03094 K03097 K03115 K03120 K03127 K03129 K03130 K03131 K03133 K03134 K03237 K03347 K03875 K04498 K06269 K08738 K11674 K11838 K12881 K12890 K12891 K12893 K12896 K14840 K15414 K16196
ko03020	RNA polymerase	Transcription	39	28	K02999 K03000 K03002 K03005 K03006 K03007 K03008 K03009 K03010 K03011 K03012 K03013 K03014 K03016 K03017 K03018 K03019 K03020 K03021 K03023 K03025 K03026 K03027 K03040 K03042 K03043 K03046 K14721
ko03460	Fanconi anemia pathway	Replication and repair	38	28	K02350 K03165 K03509 K03511 K03515 K04482 K07466 K08734 K08775 K08991 K10606 K10739 K10740 K10848 K10849 K10858 K10882 K10891 K10896 K10901 K10990 K11137 K13960 K15078 K15360 K15361 K15362 K15363
ko03022	Basal transcription factors	Transcription	36	28	K02202 K03120 K03122 K03124 K03125 K03126 K03127 K03128 K03129 K03130 K03131 K03132 K03133 K03134 K03136 K03137 K03138 K03139 K03141 K03142 K03143 K03144 K06634 K10842 K10843 K10844 K10845 K14649
ko04626	Plant-pathogen interaction	Environmental adaptation	69	25	K00864 K02183 K04079 K04368 K05391 K09487 K12795 K13412 K13413 K13414 K13420 K13422 K13424 K13425 K13427 K13429 K13430 K13447 K13448 K13449 K13456 K13458 K13462 K13463 K13464
ko04152	AMPK signaling pathway	Signal transduction	54	25	K00021 K00507 K00850 K01103 K01578 K03234 K03456 K03841 K04354 K04382 K04688 K06276 K06627 K07198 K07199 K07200 K07203 K07204 K07297 K07359 K07877 K08272 K11262 K11583 K11584
ko00561	Glycerolipid metabolism	Lipid metabolism	52	25	K00002 K00011 K00128 K00630 K00655 K00679 K00863 K00864 K00901 K03715 K06118 K06119 K07407 K09480 K11155 K13506 K13508 K13513 K13519 K13523 K14085 K14674 K15728 K15918 K18693
ko00970	Aminoacyl-tRNA biosynthesis	Translation	49	25	K00604 K01866 K01867 K01868 K01869 K01870 K01872 K01873 K01874 K01875 K01876 K01880 K01881 K01883 K01885 K01886 K01887 K01889 K01890 K01892 K01893 K02433 K02434 K04567 K14164
ko03060	Protein export	Folding, sorting and degradation	42	25	K03070 K03100 K03104 K03105 K03106 K03107 K03108 K03109 K03116 K03118 K03217 K07342 K09481 K09490 K09540 K09647 K09648 K10956 K12272 K12275 K12946 K12947 K12948 K13280 K13431
ko00400	Phenylalanine, tyrosine and tryptophan biosynthesis	Amino acid metabolism	41	25	K00014 K00766 K00800 K00811 K00815 K00817 K00891 K01609 K01626 K01657 K01658 K01695 K01696 K01735 K01736 K01817 K01850 K04518 K05359 K06001 K13832 K14454 K14455 K15227 K15849
ko03410	Base excision repair	Replication and repair	39	25	K01142 K01246 K01247 K02324 K02325 K02326 K02327 K02328 K02335 K03504 K03505 K03512 K03575 K03648 K03660 K04799 K04802 K10563 K10747 K10772 K10773 K10798 K10801 K10802 K10803
ko03440	Homologous recombination	Replication and repair	35	25	K02327 K02328 K02335 K03111 K03165 K03504 K03505 K03553 K03655 K04482 K07466 K08775 K08991 K10739 K10740 K10865 K10866 K10867 K10869 K10871 K10875 K10879 K10880 K10882 K10901
ko00710	Carbon fixation in photosynthetic organisms	Energy metabolism	50	24	K00025 K00026 K00028 K00029 K00051 K00134 K00615 K00814 K00855 K00927 K01006 K01100 K01595 K01602 K01610 K01623 K01783 K01803 K01807 K03841 K05298 K14272 K14454 K14455
ko00630	Glyoxylate and dicarboxylate metabolism	Carbohydrate metabolism	42	24	K00018 K00025 K00026 K00049 K00122 K00284 K00600 K00626 K00830 K01091 K01433 K01455 K01602 K01625 K01647 K01681 K01915 K02437 K03781 K11517 K14272 K15893 K15918 K15919
ko00562	Inositol phosphate metabolism	Carbohydrate metabolism	44	23	K00140 K00469 K00888 K00889 K00913 K00914 K00915 K00921 K00999 K01092 K01099 K01110 K01114 K01116 K01803 K01858 K03103 K05857 K05858 K10047 K10572 K15422 K18649
ko04151	PI3K-Akt signaling pathway	Signal transduction	48	23	K01110 K02206 K02991 K03083 K03259 K03456 K04079 K04354 K04368 K04371 K04382 K04392 K04536 K04688 K06276 K06630 K07198 K07203 K07204 K09487 K11583 K11584 K16197
ko00513	Various type of N-glycane biosynthesis	Glycan biosynthesis and metabolism	27	22	K00726 K00736 K00753 K01230 K01231 K03714 K03842 K03843 K03844 K03845 K03846 K03847 K07151 K07432 K07441 K12666 K12667 K12668 K12669 K12670 K14412 K14413
ko04721	Synaptic vesicle cycle	Nervous system	53	21	K01528 K02144 K02145 K02146 K02147 K02148 K02149 K02150 K02151 K02152 K02153 K02154 K02155 K03661 K04646 K06027 K08486 K11824 K11826 K15015 K15292
ko04914	Progesterone-mediated oocyte maturation	Endocrine system	36	21	K02178 K02206 K02537 K03348 K03349 K03350 K03351 K03352 K03353 K03354 K03355 K03357 K03358 K03364 K04079 K04368 K04371 K04373 K05868 K06627 K06638
ko03430	Mismatch repair	Replication and repair	32	21	K02327 K02328 K03111 K03504 K03505 K04802 K07456 K07466 K08734 K08735 K08736 K08737 K08739 K10739 K10740 K10746 K10747 K10754 K10755 K10756 K10858
ko05152	Tuberculosis	Infectious diseases Bacterial	53	20	K00914 K02144 K02146 K02154 K02155 K02183 K03661 K04043 K04077 K04371 K04498 K04515 K04718 K04730 K04733 K06268 K07897 K08064 K08738 K12478
ko00680	Methane metabolism	Energy metabolism	49	20	K00018 K00058 K00121 K00122 K00600 K00830 K00831 K00850 K00863 K01007 K01070 K01079 K01595 K01623 K01689 K01834 K01895 K03841 K15633 K15634
ko04070	Phosphatidylinositol signaling system	Signal transduction	45	20	K00888 K00889 K00901 K00913 K00914 K00915 K00921 K00981 K00999 K01092 K01099 K01110 K01116 K02183 K05857 K05858 K10047 K10572 K15422 K18649
ko00020	Citrate cycle (TCA cycle)	Carbohydrate metabolism	44	20	K00025 K00026 K00030 K00031 K00161 K00162 K00164 K00234 K00235 K00236 K00382 K00627 K00658 K01610 K01647 K01648 K01679 K01681 K01899 K01900
ko00280	Valine, leucine and isoleucine degradation	Amino acid metabolism	35	20	K00020 K00128 K00140 K00166 K00167 K00249 K00253 K00382 K00626 K00826 K01640 K01641 K01968 K01969 K05605 K05607 K07513 K09699 K14085 K18660
ko00130	Ubiquinone and other terpenoid-quinone biosynthesis	Metabolism of cofactors and vitamins	30	20	K00457 K00487 K00591 K00815 K01661 K01904 K02551 K02552 K03183 K05928 K06125 K06126 K06127 K08680 K09833 K09834 K12501 K12502 K14759 K14760
ko04712	Circadian rhythm-plants	Environmental adaptation	27	20	K00660 K03097 K03115 K10143 K12115 K12118 K12119 K12120 K12121 K12124 K12125 K12126 K12127 K12129 K12130 K12133 K16166 K16222 K16223 K16241
ko00563	Glycosylphosphatidylinositol(GPI)-anchor biosynthesis	Glycan biosynthesis and metabolism	24	20	K03434 K03857 K03858 K03859 K03860 K05283 K05284 K05285 K05286 K05287 K05288 K05289 K05290 K05291 K05292 K05293 K05310 K07541 K07542 K09658
ko04910	Insulin signaling pathway	Endocrine system	41	19	K01116 K02144 K02145 K02146 K02147 K02148 K02149 K02150 K02151 K02152 K02153 K02154 K02155 K03661 K07342 K07937 K09481 K10949 K10956
ko05110	Vibrio cholerae infection	Infectious diseases Bacterial	41	19	K01116 K02144 K02145 K02146 K02147 K02148 K02149 K02150 K02151 K02152 K02153 K02154 K02155 K03661 K07342 K07937 K09481 K10949 K10956
ko00940	Phenylpropanoid biosynthesis	Biosynthesis of other secondary metabolites	61	18	K00083 K00430 K00487 K00588 K01188 K01904 K05349 K05350 K09753 K09754 K09755 K10775 K11188 K12355 K12356 K13065 K13066 K18368
ko00360	Phenylalanine metabolsim	Amino acid metabolism	55	18	K00074 K00129 K00276 K00430 K00457 K00487 K00588 K00811 K00815 K00817 K01426 K01904 K02613 K10775 K11188 K14454 K14455 K15849
ko00051	Fructose and mannose metabolism	Carbohydrate metabolism	41	18	K00008 K00011 K00844 K00847 K00850 K00895 K00966 K01103 K01623 K01711 K01803 K01805 K01809 K02377 K03841 K05305 K17497 K18447
ko04066	HIF-1 signaling pathway	Signal transduction	41	18	K00134 K00161 K00162 K00844 K01103 K01116 K01689 K02991 K03259 K03868 K03872 K04368 K04371 K04498 K04515 K04688 K07203 K08008
ko04919	Thyroid hormone signaling pathway	Signal transduction	36	18	K01114 K01116 K03083 K04368 K04371 K04498 K04650 K05857 K05858 K06062 K06067 K06276 K07203 K11644 K15133 K15156 K15164 K15170
ko00100	Steroid biosynthesis	Lipid metabolism	22	18	K00213 K00222 K00227 K00511 K00559 K00801 K01824 K01852 K01853 K05917 K07748 K08242 K08246 K09828 K09832 K14423 K14424 K14674
ko04810	Regulation of actin cytoskeleton	Cell motility	42	17	K00889 K00921 K04368 K04371 K04392 K05745 K05749 K05752 K05754 K05755 K05756 K05757 K05758 K05759 K05765 K05766 K06269
ko00030	Pentose Phosphate pathway	Carbohydrate metabolism	38	17	K00033 K00036 K00131 K00615 K00616 K00850 K00851 K00852 K00948 K01057 K01623 K01625 K01783 K01807 K01810 K01835 K03841
ko05164	Influenza A	Infectious diseases Viral	37	17	K00787 K03083 K03237 K03283 K04368 K04371 K04498 K04733 K08738 K09523 K14290 K14297 K14298 K14396 K14404 K15044 K16196
ko04068	FoxO signalling pathway	Signal transduction	34	17	K01110 K02206 K03781 K03875 K04368 K04371 K04498 K04564 K04728 K05868 K06276 K07198 K07199 K07200 K08341 K11434 K11838
ko00350	Tyrosine metabolism	Amino acid metabolism	23	17	K00001 K00121 K00129 K00276 K00451 K00457 K00505 K00811 K00815 K00817 K01555 K01557 K01592 K01800 K14454 K14455 K15849
ko00906	Carotenoid biosynthesis	Biosynthesis of other secondary metabolites	22	17	K00514 K02291 K02293 K06443 K06444 K09835 K09837 K09838 K09839 K09840 K09841 K09842 K09843 K15746 K15747 K17911 K17912
ko00040	Pentose and glucoronate interconversion	Carbohydrate metabolism	55	16	K00002 K00008 K00011 K00012 K00128 K00699 K00854 K00963 K01051 K01184 K01213 K01728 K01783 K01805 K12447 K16190
ko00480	Glutathione metabolism	Metabolism of other amino acids	47	16	K00031 K00033 K00036 K00383 K00432 K00434 K00797 K00799 K01255 K01256 K01469 K01919 K01920 K10807 K10808 K18592
ko00053	Ascorbate and aldarate metabolism	Carbohydrate metabolism	40	16	K00012 K00128 K00225 K00423 K00434 K00469 K00699 K08232 K10046 K10047 K12447 K14085 K14190 K16190 K17744 K18649
ko04310	Wnt signalling pathway	Signal transduction	38	16	K03083 K03094 K03097 K03115 K03347 K03868 K04392 K04498 K04499 K04505 K04506 K04507 K04508 K04515 K05858 K06268
ko05120	Epithelial cell signalling in Helicobacter pylori infection	Infectious diseases Bacterial	31	16	K01116 K02144 K02145 K02146 K02147 K02148 K02149 K02150 K02151 K02152 K02153 K02154 K02155 K03661 K04392 K05728
ko04130	SNARE interections un vesicular trtansport	Folding, sorting and degradation	28	16	K08486 K08488 K08489 K08490 K08492 K08493 K08495 K08496 K08497 K08503 K08504 K08505 K08506 K08515 K08516 K08517
ko00410	beta-Alanine metabolism	Metabolism of other amino acids	26	16	K00128 K00129 K00140 K00207 K00249 K00276 K00797 K01431 K01464 K01578 K01580 K01918 K05605 K12259 K14085 K17839
ko00052	Galactose metabolism	Carbohydrate metabolism	22	16	K00011 K00844 K00850 K00963 K01187 K01190 K01193 K01229 K01784 K01785 K01835 K06617 K07407 K12309 K12447 K15922
ko04722	Neurotrophin signalling pathway	Nervous system	36	15	K01116 K02183 K03083 K04368 K04371 K04373 K04392 K04426 K04505 K04515 K04730 K04733 K06276 K06630 K12462
ko05206	MicroRNAs in cancer	Cancers Overview	34	15	K00558 K01110 K01116 K04368 K04498 K04728 K05658 K06620 K07203 K07204 K07996 K10577 K11430 K11592 K17398
ko00061	Fatty acid biosynthesis	Lipid metabolism	32	15	K00059 K00208 K00645 K00648 K01897 K01961 K01962 K01963 K02160 K02372 K03921 K09458 K10781 K10782 K11262
ko00920	Sulfur metabolism	Energy metabolism	30	15	K00387 K00392 K00640 K00860 K00956 K01011 K01082 K01738 K01739 K05907 K08738 K13034 K13811 K15422 K17725
ko00720	Carbon fixation in prokaryotes	Energy metabolism	23	15	K00031 K00297 K00626 K01006 K01007 K01595 K01648 K01679 K01681 K01895 K01938 K01961 K01962 K01963 K02160
ko00770	Pantothenate and CoA biosynthesis	Metabolism of cofactors and vitamins	21	15	K00053 K00207 K00606 K00826 K00859 K01431 K01464 K01652 K01653 K01687 K01918 K01922 K02201 K06133 K09680
ko00600	Sphingolipid metabolism	Lipid metabolism	19	15	K00654 K01190 K01634 K04628 K04708 K04710 K04711 K04713 K04715 K04718 K05848 K07407 K12309 K12349 K17108
ko05034	Alcoholism	Substance dependence	59	14	K02183 K04368 K04371 K04536 K06067 K06269 K07359 K11251 K11252 K11253 K11254 K11303 K11407 K11418
ko04666	Fc gamma R-mediated phagocytosis	Immune system	39	14	K00889 K01115 K01116 K04368 K04371 K04392 K04688 K04718 K05754 K05755 K05756 K05757 K05758 K05765
ko04921	Oxytocin signalling pathway	Signal transduction	27	14	K02183 K03234 K04368 K04371 K04454 K04515 K05858 K06268 K06269 K07198 K07199 K07200 K07359 K08794
ko05323	Rheumatoid arthritis	Immune diseases	27	14	K01365 K02144 K02145 K02146 K02147 K02148 K02149 K02150 K02151 K02152 K02153 K02154 K02155 K03661
ko05205	Proteoglycans in cancer	Cancers Overview	23	14	K01116 K01365 K02991 K03685 K04368 K04371 K04392 K04515 K04688 K06269 K06276 K07203 K07964 K12823
ko00340	Histidine metabolism	Amino acid metabolism	19	14	K00013 K00128 K00129 K00603 K00765 K00817 K01590 K01663 K01693 K01745 K01814 K11755 K14085 K18649
ko00640	Propanoate metabolism	Carbohydrate metabolism	19	14	K00016 K00140 K00249 K00626 K01578 K01895 K01899 K01900 K01961 K01962 K01963 K02160 K05605 K11262
ko04140	Regulation of autophagy	Transport and catabolism	19	14	K00914 K07198 K08269 K08331 K08332 K08333 K08334 K08337 K08339 K08341 K08342 K08343 K17888 K17890
ko04623	Cytosolic DNA-sensing pathway	Immune system	17	14	K03007 K03009 K03013 K03014 K03016 K03018 K03019 K03020 K03021 K03023 K03025 K03026 K03027 K14721
ko00983	Drug metabolism	Xenobiotics biodegradation and metabolism	28	13	K00088 K00106 K00207 K00699 K00760 K00857 K00876 K01431 K01464 K01489 K01519 K01951 K13421
ko05161	Hepatitis B	Infectious diseases Viral	28	13	K01110 K02206 K04368 K04371 K04498 K04802 K06620 K06627 K08738 K10140 K10610 K11594 K16197
ko04010	MAPK signalling pathway	Signal transduction	26	13	K03283 K04368 K04371 K04373 K04392 K04422 K04424 K04426 K04428 K04454 K04459 K04460 K06268
ko00910	Nitrogen metabolism	Energy metabolism	20	13	K00261 K00262 K00264 K00284 K00366 K01455 K01672 K01673 K01674 K01725 K01915 K02575 K10534
ko05230	Central carbon metabolism in cancer	Cancers Overview	40	12	K00036 K00161 K00162 K00844 K00850 K00873 K01110 K01834 K04368 K04371 K07203 K11416
ko01040	Biosynthesis of unsaturated fatty acids	Lipid metabolism	32	12	K00059 K00232 K00507 K01068 K03921 K07513 K10224 K10251 K10255 K10256 K10257 K10703
ko05162	Measles	Infectious diseases Viral	31	12	K02206 K03083 K03097 K03115 K03237 K03247 K03283 K04730 K04733 K10144 K14753 K16196
ko05134	Legionellosis	Infectious diseases Bacterial	30	12	K03231 K03233 K03283 K03596 K04077 K07874 K07937 K07953 K08517 K08738 K13525 K14416
ko04728	Dopaminergic synapse	Nervous system	22	12	K02183 K03083 K03456 K04354 K04382 K04515 K04536 K05858 K06269 K08822 K11583 K11584
ko05202	Transcriptional misregulation in cancer	Cancers Overview	22	12	K04454 K04650 K04728 K06067 K11253 K11644 K12823 K13098 K13105 K15188 K15613 K15627
ko04260	Cardiac muscle contraction	Circulatory system	21	12	K00411 K00412 K00413 K00416 K00417 K00419 K02256 K02261 K02262 K02265 K02266 K02267
ko00670	One carbon pool by folate	Metabolism of cofactors and vitamins	19	12	K00288 K00297 K00600 K00601 K00602 K00603 K00604 K00605 K01433 K01934 K01938 K13998
ko04150	mTOR signalling pathway	Signal transduction	19	12	K01110 K02991 K03259 K04371 K04373 K04688 K06276 K07198 K07203 K07204 K08269 K08272
ko00760	Nicotinate and nicotinamide metabolism	Metabolism of cofactors and vitamins	19	12	K00278 K00763 K00767 K00858 K01081 K01240 K01950 K03426 K03517 K03787 K06210 K18551
ko00790	Folate biosynthesis	Metabolism of cofactors and vitamins	17	12	K01113 K01307 K01495 K01633 K01930 K02619 K03635 K03639 K13941 K13950 K13998 K18482
ko04115	p53 signalling pathway	Cell growth and death	32	11	K01110 K02206 K04506 K04728 K05868 K08738 K10134 K10140 K10143 K10144 K10808
ko00071	Fatty acid degradation	Energy metabolism	29	11	K00001 K00121 K00128 K00232 K00249 K00626 K01897 K07513 K10527 K13767 K14085
ko04966	Collecting duct acid secretion	Excretory system	24	11	K02145 K02146 K02147 K02148 K02149 K02150 K02151 K02152 K02153 K02154 K02155
ko00592	alpha-Linolenic acid metabolism	Lipid metabolism	23	11	K00232 K00454 K01047 K01723 K05894 K07513 K08241 K10525 K10526 K10527 K14674
ko05215	Prostate cancer	Cancers Specific types	22	11	K01110 K02206 K03083 K04079 K04368 K04371 K04498 K06276 K06620 K07203 K09487
ko04261	Adrenergic signaling in cardiomyocytes	Signal transduction	19	11	K02183 K03456 K04354 K04371 K04382 K04515 K05850 K05858 K06269 K11583 K11584
ko02020	Two-component system	Signal transduction	16	11	K00411 K00412 K00413 K00626 K01113 K01915 K02259 K08738 K10255 K11692 K15859
ko00650	Butanoate metabolism	Carbohydrate metabolism	15	11	K00074 K00139 K00626 K01580 K01640 K01641 K01652 K01653 K16871 K17761 K18121
ko00290	Valine, leucine and isoleucine biosynthesis	Amino acid metabolism	15	11	K00052 K00053 K00826 K01649 K01652 K01653 K01687 K01703 K01704 K01754 K14260
ko00380	Tryptophan metabolism	Amino acid metabolism	14	11	K00128 K00164 K00626 K01426 K03781 K04103 K11816 K11820 K11821 K14085 K16903
ko00450	Selenocompound metabolism	Metabolism of other amino acids	14	11	K00384 K00549 K00956 K01739 K01760 K01761 K01874 K08247 K11717 K12528 K13811
ko04024	cAMP signalling pathway	Signal transduction	26	10	K00232 K01115 K02183 K04368 K04371 K04392 K04498 K04515 K05850 K06269
ko04022	cGMP-PKG signalling pathway	Signal transduction	26	10	K02183 K04368 K04371 K04454 K05850 K05858 K05863 K06268 K06269 K15040
ko04020	Calcium signalling pathway	Signal transduction	25	10	K01116 K02183 K04515 K04718 K05850 K05857 K05858 K05863 K06268 K15040
ko00310	Lysine degradation	Amino acid metabolism	21	10	K00128 K00164 K00626 K00658 K01582 K09188 K11420 K11423 K14085 K14157
ko04014	Ras signalling pathway	Signal transduction	21	10	K01047 K01115 K01116 K02183 K04368 K04371 K04392 K04536 K10632 K17637
ko05160	Hepatitis C	Infectious diseases Viral	20	10	K03083 K03237 K03250 K03456 K04354 K04371 K04382 K04706 K06276 K16196
ko05131	Shigellosis	Infectious diseases Bacterial	19	10	K04371 K04392 K05754 K05755 K05756 K05757 K05758 K05759 K08339 K12836
ko04530	Tight junction	Cell communication	16	10	K01110 K03097 K03115 K03456 K04354 K04382 K04424 K06100 K06110 K06111
ko00196	Photosynthesis-antenna proteins	Energy metabolism	13	10	K08907 K08908 K08909 K08910 K08912 K08914 K08915 K08916 K08917 K14172
ko04612	Antigen processing and presentation	Immune system	26	9	K01365 K01369 K03283 K04079 K08054 K08057 K08059 K08064 K09489
ko04390	Hippo signalling pathway	Signal transduction	21	9	K03083 K03456 K04354 K04382 K06269 K06630 K06685 K16175 K16197
ko04720	Long-term potantiation	Nervous system	21	9	K02183 K04368 K04371 K04373 K04498 K04515 K05858 K06268 K06269
ko05142	Chagas disease	Infectious diseases Parasitic	19	9	K01354 K03456 K04354 K04371 K04382 K04730 K04733 K05858 K08057
ko05210	Colorectal cancer	Cancers Specific types	19	9	K03083 K04368 K04371 K04392 K08734 K08735 K08736 K08737 K08738
ko00565	Ether lipid metabolism	Lipid metabolism	18	9	K00993 K01047 K01114 K01115 K06123 K13510 K13519 K14674 K16860
ko04350	TGF-beta signalling pathway	Signal transduction	18	9	K03094 K03347 K03456 K03868 K04371 K04382 K04498 K04681 K04688
ko00460	Cyanoamino acid metabolism	Metabolism of other amino acids	16	9	K00600 K01188 K01455 K05349 K05350 K08248 K13034 K13035 K18592
ko00300	Lysine biosynthesis	Amino acid metabolism	15	9	K00133 K00215 K00928 K01586 K01714 K01778 K10206 K12524 K14085
ko00511	Other glycan degradation	Glycan biosynthesis and metabolism	15	9	K01190 K01191 K01206 K01227 K01444 K12309 K12373 K15923 K17108
ko00960	Tropane, piperidine and pyridine alkaloid biosynthesis	Biosynthesis of other secondary metabolites	15	9	K00276 K00811 K00815 K00817 K01582 K08081 K14454 K14455 K15849
ko05132	Salmonella infection	Infectious diseases Bacterial	14	9	K04371 K04392 K05754 K05755 K05756 K05757 K05758 K05759 K07897
ko00941	Flavonoid biosynthesis	Biosynthesis of other secondary metabolites	13	9	K00475 K00487 K00588 K00660 K05277 K05280 K09754 K13065 K13082
ko00590	Arachidonic acid metabolism	Lipid metabolism	11	9	K00432 K00461 K01047 K01254 K05309 K07422 K08726 K14674 K18592
ko04122	Sulfur relay system	Folding, sorting and degradation	10	9	K00566 K01011 K03635 K03639 K04487 K11996 K12161 K14168 K14169
ko05322	Systemic lupus eryrgematous	Immune diseases	45	8	K11086 K11087 K11088 K11090 K11251 K11252 K11253 K11254
ko05145	Toxoplasmosis	Infectious diseases Parasitic	32	8	K00461 K03283 K04371 K04730 K04733 K06276 K08738 K13412
ko03320	PPAR signalling pathway	Endocrine system	26	8	K00232 K00249 K00507 K00864 K01897 K06276 K07513 K08770
ko04915	Estrogen signaling pathway	Endocrine system	17	8	K02183 K03283 K04079 K04368 K04371 K05858 K09487 K09571
ko05130	Pathogenic Escherichia coli infection	Infectious diseases Bacterial	17	8	K05754 K05755 K05756 K05757 K05758 K07374 K07375 K11294
ko04727	GABAergic synapse	Nervous system	16	8	K01580 K01915 K04536 K06027 K08341 K14207 K15015 K15376
ko04916	Melanogenesis	Endocrine system	16	8	K00505 K02183 K03083 K04368 K04371 K04498 K04515 K05858
ko05214	Glioma	Cancers Specific types	15	8	K01110 K01116 K02183 K04368 K04371 K04515 K06620 K07203
ko04391	Hippo signalling pathway	Signal transduction	15	8	K03456 K04354 K04382 K06630 K06685 K16175 K16197 K16675
ko00950	Isoquinoline alkaloid biosynthesis	Biosynthesis of other secondary metabolites	13	8	K00276 K00505 K00811 K00815 K01592 K14454 K14455 K15849
ko04330	Notch signalling pathway	Signal transduction	13	8	K04498 K04505 K06062 K06063 K06065 K06067 K06170 K06171
ko05100	Bacterial invasion of epithelial cells	Infectious diseases Bacterial	12	8	K01528 K04392 K04646 K05754 K05755 K05756 K05757 K05758
ko00750	Vitamin B6 metabolism	Metabolism of cofactors and vitamins	11	8	K00275 K00831 K00868 K01733 K05275 K06215 K08681 K13248
ko00730	Thiamine metabolism	Metabolism of cofactors and vitamins	10	8	K00878 K00949 K01662 K03146 K03147 K04487 K06928 K14153
ko00904	Diterpenoid biosynthesis	Metabolism	9	8	K04120 K04121 K04122 K04123 K04124 K04125 K05282 K17982
ko03450	Non-homologous end-joining	Replication and repair	8	8	K03512 K04799 K10777 K10865 K10866 K10884 K10885 K10886
ko04920	Adipocytokine signalling pathway	Endocrine system	21	7	K01897 K07198 K07199 K07200 K07203 K07297 K07359
ko05014	Amyotrophic lateral sclerosis (ALS)	Neurodegenerative diseases	21	7	K03781 K04392 K04426 K04565 K06268 K08738 K11518
ko04510	Focal adhesion	Cell communication	19	7	K01110 K03083 K04368 K04371 K04392 K06269 K06276
ko04724	Glutamatergic synapse	Nervous system	19	7	K01115 K01915 K04371 K04536 K05858 K06268 K14207
ko00780	Biotin metabolism	Metabolism of cofactors and vitamins	16	7	K00059 K00208 K00652 K00833 K01012 K02372 K09458
ko04062	Chemokine signalling pathway	Immune system	16	7	K03083 K04368 K04371 K04392 K04536 K05858 K08822
ko04064	NF-kappa B signalling pathway	Signal transduction	15	7	K01116 K03097 K03115 K04728 K04730 K04733 K10577
ko04015	Rap1 signalling pathway	Signal transduction	15	7	K01116 K02183 K04368 K04371 K04392 K05759 K05858
ko05211	Renal cell carcinoma	Cancers Specific types	15	7	K01679 K03868 K03872 K04368 K04371 K04392 K04498
ko05222	Small cell lung cancer	Cancers Specific types	15	7	K01110 K01522 K02206 K02219 K03875 K06620 K08738
ko04912	GnRH signalling pathway	Endocrine system	14	7	K01115 K02183 K04368 K04371 K04428 K04515 K05858
ko04012	ErbB signalling pathway	Signal transduction	13	7	K01116 K03083 K04368 K04371 K04515 K04688 K07203
ko04710	Circadian rhythm	Environmental adaptation	12	7	K02295 K03094 K03347 K03868 K07198 K07199 K07200
ko04270	Vascular smooth muscle contraction	Circulatory system	12	7	K01047 K02183 K04368 K04371 K05858 K06269 K12315
ko00073	Cutin, suberine and wax biosynthesis	Lipid metabolism	11	7	K13356 K15398 K15400 K15402 K15403 K15404 K17991
ko00982	Drug metabolism-cytochorem P450	Xenobiotics biodegradation and metabolism	34	6	K00001 K00121 K00129 K00485 K00699 K00799
ko00830	Retinol metabolism	Metabolism of cofactors and vitamins	23	6	K00001 K00121 K00699 K11147 K11153 K11155
ko04660	T cell receptor signalling pathway	Immune system	17	6	K01116 K03083 K04368 K04371 K06268 K06276
ko04370	VEGF signalling pathway	Signal transduction	17	6	K01116 K04368 K04371 K04392 K04718 K06268
ko05213	Endometrial cancer	Cancers Specific types	14	6	K01110 K03083 K04368 K04371 K06276 K08734
ko05212	Pancreatic cancer	Cancers Specific types	14	6	K04368 K04371 K04392 K04482 K06620 K08775
ko04918	Thyroid hormone synthesis	Endocrine system	14	6	K00383 K00432 K05858 K08054 K09487 K09490
ko02010	ABC transporters	Membrane transport	13	6	K05657 K05658 K05663 K06148 K11710 K15497
ko04961	Endocrine and other factor-regulated calcium reabsorption	Excretory system	13	6	K01528 K04646 K05858 K07904 K11824 K11826
ko00062	Fatty acid elongation	Lipid metabolism	13	6	K01068 K01074 K07512 K10251 K10703 K15397
ko05223	Non-small cell lung cancer	Cancers Specific types	12	6	K01116 K01522 K04368 K04371 K06276 K06620
ko04550	Signaling pathways regulating pluripotency of stem cells	Signal transduction	12	6	K03083 K04368 K04371 K11138 K14439 K15613
ko04360	Axon guidance	Development	26	5	K03083 K04371 K04392 K05765 K06268
ko05133	Pertussis	Infectious diseases Bacterial	25	5	K02183 K04371 K04730 K04733 K05765
ko00945	Stilbenoid, diarylheptanoid and gingerol biosynthesis	Biosynthesis of other secondary metabolites	20	5	K00487 K00517 K00588 K09754 K13065
ko04210	Apoptosis	Cell growth and death	17	5	K04728 K04730 K04733 K06268 K08738
ko04662	B cell receptor signalling pathway	Immune system	17	5	K03083 K04368 K04371 K04392 K06268
ko04620	Toll-like receptor signalling pathway	Immune system	16	5	K04368 K04371 K04392 K04730 K04733
ko04962	Vasopressin-regulated water reabsorption	Excretory system	15	5	K06027 K07904 K09866 K10418 K12462
ko04725	Cholinergic synapse	Nervous system	14	5	K04368 K04371 K04515 K04536 K05858
ko04540	Gap junction	Cell communication	14	5	K04368 K04371 K05858 K07374 K07375
ko04380	Osteoclast differentiation	Development	14	5	K04368 K04371 K04392 K06268 K08008
ko00740	Riboflavin metabolism	Metabolism of cofactors and vitamins	14	5	K00505 K00793 K00794 K00861 K14652
ko04726	Serotonergic synapse	Nervous system	14	5	K00461 K04368 K04371 K04536 K05858
ko04520	Adherens junction	Cell communication	13	5	K03097 K03115 K04371 K04392 K04498
ko04713	Circadian entrainment	Environmental adaptation	13	5	K02183 K04371 K04515 K04536 K05858
ko04650	Natural killer cell mediated cytotoxicity	Immune system	12	5	K01116 K04368 K04371 K04392 K06268
ko05020	Prion diseases	Neurodegenerative diseases	12	5	K04368 K04371 K04565 K09490 K09553
ko00521	Streptomycin biosynthesis	Biosynthesis of other secondary metabolites	12	5	K00844 K00973 K01092 K01835 K01858
ko00980	Metabolism of xenobiotics by cytochrome P450	Xenobiotics biodegradation and metabolism	11	5	K00001 K00121 K00129 K00699 K00799
ko03070	Bacterial secretion system	Membrane transport	10	5	K03070 K03106 K03116 K03118 K03217
ko04664	Fc epsilon RI signaling pathway	Immune system	10	5	K01116 K04368 K04371 K04392 K06276
ko00531	Glycosaminoglycan degradation	Glycan biosynthesis and metabolism	9	5	K01205 K07964 K10532 K12309 K12373
ko00540	Lipopolysaccharide biosynthesis	Glycan biosynthesis and metabolism	9	5	K00677 K00748 K00979 K01627 K02527
ko04730	Long-term depression	Nervous system	9	5	K03456 K04368 K04371 K04382 K05858
ko04750	Inflammatory mediator regulation of TRP channels	Immune system	8	5	K01116 K02183 K04515 K05858 K06269
ko04978	Mineral absorption	Digestive system	8	5	K00510 K00522 K07213 K14685 K14686
ko04972	Pancreatic secretion	Digestive system	8	5	K01047 K04392 K05850 K05858 K07904
ko00905	Brassinosteroid biosynthesis	Biosynthesis of other secondary metabolites	6	5	K09587 K09588 K09591 K12640 K15639
ko00660	C5-Branched dibasic acid metabolism	Carbohydrate metabolism	6	5	K00052 K01652 K01653 K01703 K01704
ko00909	Sesquiterpenoid and triterpene biosynthesis	Metabolism of terpenoids and polyketides	5	5	K00511 K00801 K14184 K15813 K15891
ko04975	Fat digestion and absorption	Digestive system	18	4	K01047 K11155 K14455 K14457
ko01220	Degradation of aromatic compounds	Metabolism	13	4	K00001 K00002 K00121 K00487
ko05218	Melanoma	Cancers Specific types	12	4	K01110 K04368 K04371 K06620
ko04917	Prolactin signalling pathway	Endocrine system	12	4	K00512 K03083 K04368 K04371
ko04930	Type II diabetes mellitus	Endocrine and metabolic diseases	11	4	K00844 K00873 K04371 K07203
ko05031	Amphetamine addiction	Substance dependence	10	4	K02183 K04515 K06268 K06269
ko04112	Cell cycle-Caulobacter	Cell growth and death	10	4	K01338 K01358 K03531 K03544
ko05204	Chemical carcinogenesis	Cancers Overview	10	4	K00121 K00129 K00699 K00799
ko00625	Chloroalkane and chloroalkene degradation	Xenobiotics biodegradation and metabolism	10	4	K00001 K00121 K00128 K08726
ko04621	NOD-like receptor signalling pathway	Immune system	10	4	K04079 K04371 K09487 K12795
ko04723	Retrograde endocannabinoid signaling	Nervous system	10	4	K04371 K04536 K05858 K15015
ko04973	Carbohydrate digestion and absorption	Digestive system	9	4	K00844 K01176 K01229 K04626
ko00603	Glycosphingolipid biosynthesis -globo series	Glycan biosynthesis and metabolism	9	4	K00780 K01988 K07407 K12373
ko05140	Leishmaniasis	Infectious diseases Parasitic	9	4	K01404 K04371 K04730 K04733
ko04668	TNF signalling pathway	Signal transduction	9	4	K04368 K04371 K04426 K17065
ko05221	Acute myeloid leukemia	Cancers Specific types	8	4	K04368 K04371 K04688 K07203
ko05146	Amoebiasis	Infectious diseases Parasitic	7	4	K01476 K05858 K07897 K13963
ko05220	Chronic myeloid leukemia	Cancers Specific types	7	4	K04368 K04371 K06067 K06620
ko04622	RIG-I-like receptor signalling pathway	Immune system	7	4	K00863 K08339 K11594 K12655
ko00627	Aminobenzoate degradation	Xenobiotics biodegradation and metabolism	6	4	K00517 K01113 K01426 K01512
ko00643	Styrene degradation	Xenobiotics biodegradation and metabolism	6	4	K00451 K01426 K01555 K01800
ko00591	Linoleic acid metabolism	Lipid metabolism	5	4	K00454 K01047 K14674 K15718
ko00253	Tetracycline biosynthesis	Metabolism of terpenoids and polyketides	4	4	K01961 K01962 K01963 K02160
ko00908	Zeatin biosynthesis	Metabolism of terpenoids and polyketides	4	4	K00279 K00791 K10717 K10760
ko00362	Benzoate degradation	Xenobiotics biodegradation and metabolism	10	3	K00074 K00626 K07513
ko04976	Bile secretion	Digestive system	9	3	K00021 K05658 K09866
ko04340	Hedgehog signalling pathway	Signal transduction	9	3	K02218 K03083 K06228
ko00072	Synthesis and degradation of ketone bodies	Lipid metabolism	8	3	K00626 K01640 K01641
ko00440	Phosphonate and phosphinate metabolism	Metabolism of other amino acids	7	3	K00967 K00968 K00993
ko05416	Viral myocarditis	Cardiovascular diseases	7	3	K03260 K04392 K08738
ko05219	Bladder cancer	Cancers Specific types	6	3	K04368 K04371 K06620
ko04971	Gastric acid secretion	Digestive system	6	3	K02183 K04515 K05858
ko04670	Leukocyte transendothelial migration	Immune system	6	3	K01116 K04392 K08008
ko04745	Phototransduction-fly	Sensory system	6	3	K02183 K04515 K05858
ko05216	Thyroid cancer	Cancers Specific types	6	3	K04368 K04371 K09291
ko05143	African trypanosomiasis	Infectious diseases Parasitic	5	3	K01354 K01404 K05858
ko00604	Glycosphingolipid biosynthesis -ganglio series	Glycan biosynthesis and metabolism	5	3	K00780 K12309 K12373
ko00430	Taurine and hypotaurine metabolism	Metabolism of other amino acids	5	3	K01580 K10712 K18592
ko05410	Hypertrophic cardiomyopathy	Cardiovascular diseases	4	3	K07198 K07199 K07200
ko00902	Monoterpenoid biosynthesis	Metabolism	4	3	K07385 K15086 K15095
ko04611	Platelet activation	Immune system	4	3	K04371 K05858 K06269
ko04974	Protein degradation and absorption	Digestive system	4	3	K01278 K01285 K14207
ko04970	Salivary secretion	Digestive system	4	3	K02183 K05850 K05858
ko00140	Steroid hormone biosynthesis	Lipid metabolism	4	3	K00512 K00699 K10251
ko05217	Basal cell carcinoma	Cancers Specific types	8	2	K03083 K06228
ko05032	Morphine addiction	Substance dependence	7	2	K04536 K15015
ko04744	Phototransduction	Sensory system	7	2	K02183 K04536
ko00626	Naphthalene degradation	Xenobiotics biodegradation and metabolism	6	2	K00001 K00121
ko04742	Taste transduction	Sensory system	6	2	K04536 K04626
ko04940	Type I diabetes mellitus	Endocrine and metabolic diseases	6	2	K01580 K04077
ko04960	Aldosterone-regulated sodium absorption	Digestive system	5	2	K04371 K06276
ko00361	Chlorocyclohexane and chlorobengene degradation	Xenobiotics biodegradation and metabolism	5	2	K00224 K01061
ko04320	Dorso-ventral axis formation	Development	5	2	K04368 K04371
ko04013	MAPK signalling pathway-fly	Signal transduction	5	2	K04368 K04371
ko00401	Novobiocin biosynthesis	Biosynthesis of other secondary metabolites	5	2	K00815 K00817
ko04740	Olfactory transduction	Sensory system	5	2	K02183 K04515
ko00514	Other type of O-glycan biosynthesis	Glycan biosynthesis and metabolism	5	2	K03691 K09667
ko00965	Betalain biosynthesis	Biosynthesis of other secondary metabolites	4	2	K00505 K15777
ko05340	Primary immunodeficiency	Immune diseases	4	2	K01488 K03648
ko04911	Insulin secretion	Endocrine system	4	2	K04515 K05858
ko00785	Lipoic acid metabolism	Metabolism of cofactors and vitamins	4	2	K03644 K03801
ko04011	MAPK signalling pathway-yeast	Signal transduction	4	2	K01759 K09291
ko04913	Ovarian steriodogenesis	Endocrine system	4	2	K00461 K00512
ko00232	Caffeine metabolism	Biosynthesis of other secondary metabolites	3	2	K00106 K00365
ko00966	Glucosinolate biosynthesis	Biosynthesis of other secondary metabolites	3	2	K11820 K11821
ko04630	Jak-STAT signalling pathway	Signal transduction	3	2	K04498 K04706
ko00903	Limonene and pinene degradation	Metabolism of terpenoids and polyketides	3	2	K00128 K00517
ko00624	Polycyclic aromatic hydrocarbon degradation	Xenobiotics biodegradation and metabolism	3	2	K00224 K00517
ko00332	Carbapenem biosynthesis	Biosynthesis of other secondary metabolites	2	2	K00147 K00931
ko00944	Flavone and flavonol biosynthesis	Biosynthesis of other secondary metabolites	2	2	K05280 K10757
ko00534	Glycosaminoglycan biosynthesis	Glycan biosynthesis and metabolism	2	2	K00771 K02367
ko00523	Polyketide sugar unit biosynthesis	Metabolism of terpenoids and polyketides	2	2	K00973 K12451
ko04964	Proximal tubule bicarbonate reclamation	Excretory system	2	2	K00025 K00261
ko00363	Bisphenol degradation	Xenobiotics biodegradation and metabolism	12	1	K00517
ko05033	Nicotine addiction	Substance dependence	7	1	K15015
ko00524	Butirosin and neomycin biosynthesis	Biosynthesis of other secondary metabolites	4	1	K00844
ko04711	Circadian rhythm-fly	Environmental adaptation	4	1	K03083
ko00471	D-Glutamine and D-glutamate metabolism	Metabolism of other amino acids	2	1	K00261
ko00364	Fluorobenzoate degradation	Xenobiotics biodegradation and metabolism	2	1	K01061
ko00281	Geraniol degradation	Metabolism of terpenoids and polyketides	2	1	K01640
ko00981	Insect hormone biosynthesis	Metabolism of terpenoids and polyketides	2	1	K14985
ko00623	Toluene degradation	Xenobiotics biodegradation and metabolism	2	1	K01061
ko00254	Aflatoxin biosynthesis	Biosynthesis of other secondary metabolites	1	1	K11262
ko00942	Anthocyanin biosynthesis	Biosynthesis of other secondary metabolites	1	1	K17193
ko01051	Biosynthesis of ansamycins	Metabolism of terpenoids and polyketides	1	1	K00615
ko01053	Biosynthesis of siderophore group nonribosomal peptides	Biosynthesis of other secondary metabolites	1	1	K02552
ko00930	Caprolactam degradation	Xenobiotics biodegradation and metabolism	1	1	K00002
ko00351	DDT degradation	Xenobiotics biodegradation and metabolism	1	1	K00224
ko00532	Glycosaminoglycan biosynthesis	Glycan biosynthesis and metabolism	1	1	K00771
ko00533	Glycosaminoglycan biosynthesis - keratan sulfate	Glycan biosynthesis and metabolism	1	1	K00780
ko00512	Mucin type O-glycan biosynthesis	Glycan biosynthesis and metabolism	1	1	K00780
ko00550	Peptidoglycan biosynthesis	Carbohydrate metabolism	1	1	K01000
ko04977	Vitamin degradation and absorption	Digestive system	1	1	K14617
			11582
