# Supplementary material for: Molecular dissection of transcriptional reprogramming of steviol glycosides synthesis in leaf tissue during developmental phase transitions in Stevia rebaudiana Bert
Source: Sci Rep. 2017 Sep 19;7:11835. doi: 10.1038/s41598-017-12025-y (PMC5605536; doi:10.1038/s41598-017-12025-y)
Supplement: Supplementary file 3 — Table S3 [file 41598_2017_12025_MOESM3_ESM.xls]

## Sheet: CYPs 
Original Research Article
Molecular dissection of transcriptional reprogramming of steviol glycosides synthesis in leaf tissue during developmental phase transitions in Stevia rebaudiana Bert
Gopal Singh1,2, Gagandeep Singh1, Pradeep Singh1, Rajni Parmar1,2, Navgeet Paul1, Radhika Vashist1, Mohit Kumar Swarnkar1, Ashok Kumar3, Sanatsujat Singh3, Anil Kumar Singh1†, Sanjay Kumar1, Ram Kumar Sharma1,2*
1Biotechnology Department, CSIR-Institute of Himalayan Bioresource Technology, Palampur, Himachal Pradesh, India, 2Academy of Scientific and Innovative Research, New Delhi, India, 3Agrotechnology of Medicinal, Aromatic and Commercially Important Plants, CSIR-Institute of Himalayan Bioresource Technology, Palampur, Himachal Pradesh, India, †Present address: ICAR-Indian Institute of Agricultural Bi…
Table S3 Identification and categorization of Cytochrome P450-monooxygenases (CYPs) from Swiss-prot annotation of assembled Stevia transcripts
Contig ID	Uniprot ID	Cytochrome P450	EC number	Localization	Cytochrome category	Family	Sub-Family	Homology with (Species name )	E_value	Bit_score	% Identity	Alignment length	mismatches	open gaps	Start_query	stop_query	Start_target	Stop_target
stevia5_contig_168	Q04468	Cinnamic acid 4-hydroxylase	EC 1.14.13.11	_	monooxygenase	CYP73	A1	Helianthus tuberosus	0	915	96.43	504	18	0	100	1611	1	504
stevia5_contig_169	Q04468	Cinnamic acid 4-hydroxylase	EC 1.14.13.11	_	monooxygenase	CYP73	A1	Helianthus tuberosus	0	694	95.17	373	18	0	1	1119	82	454
stevia5_contig_170	Q04468	Cinnamic acid 4-hydroxylase	EC 1.14.13.11	_	monooxygenase	CYP73	A1	Helianthus tuberosus	2e-126	373	95.65	207	9	0	1	621	55	261
stevia5_contig_295	Q93ZB2	Ent-kaurene oxidase	EC 1.14.13.78	Chloroplastic membrane (single-pass)	oxidase	CYP701	A3	Arabidopsis thaliana	0	615	60.79	482	186	2	188	1627	27	507
stevia5_contig_358	I7C6E8	Beta-amyrin 28-oxidase	EC 1.14.13.-	Membrane (Single-pass)	oxidase	CYP716	A52	Panax ginseng	6e-162	490	49.47	475	236	3	141	1559	8	480
stevia5_contig_440	Q93ZB2	Ent-kaurene oxidase	EC 1.14.13.78	Chloroplastic membrane (single-pass)	oxidase	CYP701	A3	Arabidopsis thaliana	2e-180	523	58.82	408	166	1	1445	228	100	507
stevia5_contig_448	Q93VK5	Protein LUTEIN DEFICIENT 5	EC 1.14.-.-	Chloroplastic membrane (single-pass)		CYP97	A3	Arabidopsis thaliana	0	882	77.76	544	118	1	61	1683	49	592
stevia5_contig_666	Q43240	Cinnamic acid 4-hydroxylase	EC 1.14.13.11	_	monooxygenase	CYP73	A12	Zinnia violacea	0	792	95.16	434	21	0	1304	3	23	456
stevia5_contig_752	Q6WNQ8	Cytochrome P450	(EC 1.14.13.-)	Membrane (Single-pass)		CYP81	E8	Medicago truncatula	1e-142	431	49.68	473	222	7	1651	254	27	490
stevia5_contig_904	P24465	Cytochrome P450	(EC 1.14.-.-)	Microsome/ER membrane		CYP71	A1	Persea americana	1e-93	296	44.79	326	170	4	1151	186	182	501
stevia5_contig_1104	O49859	Cytochrome P450	(EC 1.14.-.-)	Membrane (Single-pass)		CYP82	A4	Glycine max	3e-130	392	48.25	429	210	5	9	1277	40	462
stevia5_contig_1578	P37117	Cytochrome P450	(EC 1.14.-.-)	Membrane (Single-pass)		CYP71	A4	Solanum melongena	3e-162	479	52.29	480	217	5	87	1490	25	504
stevia5_contig_1635	H2DH21	Cytochrome P450	(EC 1.14.-.-)	Membrane (Single-pass)		CYP72	A219	Panax ginseng	2e-61	203	66.89	148	48	1	452	9	371	517
stevia5_contig_1702	Q42716	Cytochrome P450	(EC 1.14.-.-)	Membrane (Single-pass)		CYP71	A8	Mentha piperita	3e-75	243	61.62	185	69	1	63	617	318	500
stevia5_contig_1938	Q42569	Cytochrome P450	(EC 1.14.-.-)	Membrane (Single-pass)		CYP90	A1	Arabidopsis thaliana	0	632	73.74	438	109	3	1604	309	32	469
stevia5_contig_1958	O48922	Cytochrome P450	(EC 1.14.-.-)	Membrane (Single-pass)		CYP98	A2	Glycine max	0	759	73.74	495	130	0	1814	330	12	506
stevia5_contig_2027	Q43068	Cytochrome P450	(EC 1.14.-.-)	Membrane (Single-pass)		CYP82	A1	Pisum sativum	8e-83	267	43.48	322	159	3	113	1009	33	354
stevia5_contig_2296	Q9SAA9	Sterol 14-demethylase	(EC 1.14.13.70)	Membrane (Single-pass)	demethylase	CYP51	G1	Arabidopsis thaliana	0	771	85.91	433	61	0	1	1299	55	487
stevia5_contig_2344	H2DH21	Cytochrome P450	(EC 1.14.-.-)	Membrane (Single-pass)		CYP72	A219	Panax ginseng	1e-112	340	61.36	264	100	2	7	795	114	376
stevia5_contig_2367	Q05001	NADPH--cytochrome P450 reductase	(EC 1.6.2.4)	ER membrane	reductase	CPR		Catharanthus roseus	0	978	74.44	716	174	5	147	2273	1	714
stevia5_contig_2503	Q9SZ46	Cytochrome P450	(EC 1.14.-.-)	Membrane (Single-pass)		CYP82	C4	Arabidopsis thaliana	7e-42	152	54.84	124	55	1	377	9	32	155
stevia5_contig_2692	P37124	Cytochrome P450	(EC 1.14.-.-)	_		CYP77	A2	Solanum melongena	0	773	73.18	507	135	1	160	1680	6	511
stevia5_contig_2794	Q9LMX7	Cytochrome P450	(EC 1.14.-.-)	Membrane (Single-pass)		CYP78	A5	Arabidopsis thaliana	1e-20	90.9	68.33	60	18	1	1	177	453	512
stevia5_contig_2830	O81077	Abscisic acid 8'-hydroxylase 2	EC 1.14.13.93	Membrane (Single-pass)		CYP707	A2	Arabidopsis thaliana	0	603	67.57	441	137	3	1798	482	46	482
stevia5_contig_3177	H2DH21	Cytochrome P450	(EC 1.14.-.-)	Membrane (Single-pass)		CYP72	A219	Panax ginseng	7e-78	251	66.84	193	63	1	782	204	326	517
stevia5_contig_3622	Q9LNJ4	Cytochrome P450	(EC 1.14.-.-)	Membrane (Single-pass)		CYP703	A2	Arabidopsis thaliana	2e-18	88.2	27.65	217	148	5	75	710	93	305
stevia5_contig_3761	H2DH21	Cytochrome P450	(EC 1.14.-.-)	Membrane (Single-pass)		CYP72	A219	Panax ginseng	4e-40	144	76.14	88	20	1	3	266	431	517
stevia5_contig_4003	H2DH21	Cytochrome P450	(EC 1.14.-.-)	Membrane (Single-pass)		CYP72	A219	Panax ginseng	4e-144	423	65.67	300	102	1	899	3	210	509
stevia5_contig_4046	Q50EK3	Cytochrome P450	(EC 1.14.-.-)	Membrane (Multi-pass)		CYP704	C1	Pinus taeda	1e-67	228	50	228	110	2	427	1098	36	263
stevia5_contig_4292	O64636	Cytochrome P450	(EC 1.14.-.-)	Membrane (Single-pass)		CYP76	C1	Arabidopsis thaliana	1e-103	334	37.86	486	279	8	690	2114	34	507
stevia5_contig_4381	C0SJS4	Psoralen synthase	(EC 1.14.13.102)	Microsome membrane (Single-pass)	synthase	CYP71	AJ2	Apium graveolens	3e-64	212	61.84	152	58	0	1	456	325	476
stevia5_contig_4637	O81117	P450-dependent fatty acid omega-hydroxylase	(EC 1.14.-.-)	ER membrane (Single-pass)	hydroxylase	CYP94	A1	Vicia sativa	3e-81	274	43.63	314	159	6	1300	2229	47	346
stevia5_contig_4660	Q9LHA1	Cytochrome P450	(EC 1.14.-.-)	Membrane (Single-pass)		CYP81	D11	Arabidopsis thaliana	7e-81	259	50.84	238	112	3	768	61	270	504
stevia5_contig_4789	O49858	Cytochrome P450	(EC 1.14.-.-)	Membrane		CYP82	A3	Glycine max	1e-156	462	51.69	445	205	4	7	1326	85	524
stevia5_contig_4794	P37117	Cytochrome P450	(EC 1.14.-.-)	Membrane (Single-pass)		CYP71	A4	Solanum melongena	3e-90	283	56.18	251	101	4	108	845	37	283
stevia5_contig_4812	O65782	Cytochrome P450	(EC 1.14.-.-)	Membrane (Single-pass)		CYP83	B1	Arabidopsis thaliana	1e-86	277	48.32	298	146	4	885	1	30	322
stevia5_contig_5157	Q9CAD6	Cytochrome P450	(EC 1.14.14.1)	Membrane (Single-pass)		CYP86	A7	Arabidopsis thaliana	0	809	73.55	518	135	1	165	1718	1	516
stevia5_contig_5177	H2DH21	Cytochrome P450	(EC 1.14.-.-)	Membrane (Single-pass)		CYP72	A219	Panax ginseng	2e-53	181	58.99	139	56	1	1	417	92	229
stevia5_contig_5187	O64636	Cytochrome P450	(EC 1.14.-.-)	Membrane (Single-pass)		CYP76	C1	Arabidopsis thaliana	3e-52	187	35.85	318	190	6	929	3	59	371
stevia5_contig_5356	Q9LSF8	Cytochrome P450	(EC 1.14.-.-)	Membrane (Single-pass)		CYP82	G1	Arabidopsis thaliana	2e-160	472	48.42	475	234	5	62	1486	10	473
stevia5_contig_5434	Q9ZNR0	Protein ENHANCER OF DA1-1	(EC 1.14.-.-)	Membrane (Single-pass)		CYP78	A6	Arabidopsis thaliana	2e-169	493	67.58	364	111	4	1334	246	172	529
stevia5_contig_5872	Q40778	Allene oxide synthase	(EC 4.2.1.92)	_	synthase	CYP74	A2	Parthenium argentatum	4e-51	174	81.82	99	18	0	1	297	375	473
stevia5_contig_6041	Q42602	Cytochrome P450	(EC 1.14.-.-)	Membrane (Single-pass)		CYP89	A2	Arabidopsis thaliana	1e-139	420	53.2	453	180	7	2	1324	71	503
stevia5_contig_6275	O48922	Cytochrome P450	(EC 1.14.-.-)	Membrane (Single-pass)		CYP98	A2	Glycine max	0	879	82.93	492	84	0	1692	217	18	509
stevia5_contig_6652	Q9M066	3-epi-6-deoxocathasterone 23-monooxygenase	EC 1.14.13.112	ER membrane (Single-pass)	monooxygenase	CYP90	C1	Arabidopsis thaliana	2e-83	266	66.84	193	58	2	248	823	70	257
stevia5_contig_6735	Q9LMX7	Cytochrome P450	(EC 1.14.-.-)	Membrane (Single-pass)		CYP78	A5	Arabidopsis thaliana	4e-41	146	64.29	112	38	1	1	330	330	441
stevia5_contig_6826	H2DH21	Cytochrome P450		Membrane (Single-pass)		CYP72	A219	Panax ginseng	3e-180	519	59.56	408	163	2	1	1221	86	492
stevia5_contig_7093	E1B2Z9	(+)-Valencene oxidase	EC 1.14.13.-)	Membrane (Single-pass)	oxidase	CYP71	AV8	Cichorium intybus	3e-52	179	61.11	126	49	0	30	407	364	489
stevia5_contig_7186	Q9XHE7	(-)-(4S)-Limonene-3-hydroxylase	EC 1.14.13.47	ER membrane (Single-pass)	hydroxylase	CYP71	D13	Mentha piperita	1e-50	176	61.6	125	48	0	1	375	373	497
stevia5_contig_7367	O48921	Cytochrome P450	(EC 1.14.-.-)	Chloroplastic membrane (single-pass)		CYP97	B2	Glycine max	1e-108	333	76.24	202	47	1	1	603	372	573
stevia5_contig_7429	Q9ZSY9	Linolenate hydroperoxide lyase	(EC 4.2.99.-)	Chloroplastic membrane (single-pass)	lyase	CYP74	B2	Arabidopsis thaliana	2e-18	85.1	62.34	77	28	1	236	9	49	125
stevia5_contig_7531	Q9SZ46	Cytochrome P450	(EC 1.14.-.-)	Membrane (Single-pass)		CYP82	C4	Arabidopsis thaliana	3e-73	240	41.64	281	148	5	876	70	39	315
stevia5_contig_7631	Q42600	Ferulate-5-hydroxylase	(EC 1.14.-.-)	Membrane (Single-pass)	hydroxylase	CYP84	A1	Arabidopsis thaliana	0	697	72.78	474	120	2	140	1534	47	520
stevia5_contig_8055	Q5Z5R4	Ent-kaurene oxidase 2	EC 1.14.13.78	Chloroplast outer/ER membrane (Single-pass)	oxidase	CYP701	A6	Oryza sativa subsp. japonica	4e-22	94.7	70.91	55	16	0	225	389	42	96
stevia5_contig_8210	Q9SZ46	Cytochrome P450	(EC 1.14.-.-)	Membrane (Single-pass)		CYP82	C4	Arabidopsis thaliana	1e-179	524	57.4	439	170	5	1	1269	86	523
stevia5_contig_8220	Q9LHA1	Cytochrome P450	(EC 1.14.-.-)	Membrane (Single-pass)		CYP81	D11	Arabidopsis thaliana	7e-83	272	41.98	343	172	4	1362	343	186	504
stevia5_contig_8296	Q9LMX7	Cytochrome P450	(EC 1.14.-.-)	Membrane (Single-pass)		CYP78	A5	Arabidopsis thaliana	0	649	63.19	508	173	6	71	1582	15	512
stevia5_contig_8453	P93149	Licodione synthase	EC 1.14.13.87	Membrane (Single-pass)	synthase	CYP93	B1	Glycyrrhiza echinata	9e-153	454	52.69	465	191	5	186	1517	55	511
stevia5_contig_8512	Q43240	Cinnamic acid 4-hydroxylase	EC 1.14.13.11	_	monooxygenase	CYP73	A12	Zinnia violacea	9e-137	403	93.42	243	16	0	868	140	263	505
stevia5_contig_8733	P85191	Cytochrome P450	(EC 1.14.-.-)	_		PSBP		Helianthus annuus	1e-62	201	58.67	150	61	1	89	538	3	151
stevia5_contig_8931	O49858	Cytochrome P450	(EC 1.14.-.-)	Membrane		CYP82	A3	Glycine max	9e-68	223	48.26	230	113	3	677	3	43	271
stevia5_contig_9194	Q9LJK2	Abscisic acid 8'-hydroxylase 4	EC 1.14.13.93	Membrane (Single-pass)		CYP707	A4	Arabidopsis thaliana	0	666	68.88	466	145	0	1572	175	3	468
stevia5_contig_9279	Q9LMX7	Cytochrome P450	(EC 1.14.-.-)	Membrane (Single-pass)		CYP78	A5	Arabidopsis thaliana	4e-90	280	66.5	206	67	1	1	612	74	279
stevia5_contig_9280	Q9LMX7	Cytochrome P450	(EC 1.14.-.-)	Membrane (Single-pass)		CYP78	A5	Arabidopsis thaliana	5e-90	280	64.79	213	73	1	1	633	74	286
stevia5_contig_9376	O64635	Cytochrome P450	(EC 1.14.-.-)	Membrane (Single-pass)		CYP76	C4	Arabidopsis thaliana	7e-31	118	55.14	107	46	1	7	327	263	367
stevia5_contig_9460	Q9LSF8	Cytochrome P450	(EC 1.14.-.-)	Membrane (Single-pass)		CYP82	G1	Arabidopsis thaliana	2e-11	63.5	60.87	46	18	0	306	169	467	512
stevia5_contig_9622	P98188	P450-dependent fatty acid omega-hydroxylase	(EC 1.14.-.-)	ER membrane (Single-pass)	hydroxylase	CYP94	A2	Vicia sativa	9e-28	113	49.52	105	53	0	299	613	44	148
stevia5_contig_9677	Q50EK3	Cytochrome P450	(EC 1.14.-.-)	Membrane (Multi-pass)		CYP704	C1	Pinus taeda	9e-18	81.6	44	100	49	2	24	302	270	369
stevia5_contig_10122	Q949P1	Abscisic acid 8'-hydroxylase 1	EC 1.14.13.93	Membrane (Single-pass)	hydroxylase	CYP707	A1	Arabidopsis thaliana	0	709	82.51	406	69	2	158	1372	28	432
stevia5_contig_10177	Q40778	Allene oxide synthase	EC 4.2.1.92	_	synthase	CYP74	A2	Parthenium argentatum	0	729	76.23	467	111	0	300	1700	7	473
stevia5_contig_10306	Q05047	Secologanin synthase	EC 1.3.3.9	Vacuole membrane	synthase	CYP72	A1	Catharanthus roseus	3e-14	74.7	56.67	60	23	1	423	593	12	71
stevia5_contig_10460	P37117	Cytochrome P450	EC 1.14.-.-	Membrane (Single-pass)		CYP71	A4	Solanum melongena	8e-144	343	58.03	305	126	2	449	1357	200	504
stevia5_contig_10700	H2DH24	Cytochrome P450	EC 1.14.-.-	_		CYP82	D47	Panax ginseng	6e-33	122	57.43	101	40	1	4	306	169	266
stevia5_contig_11042	Q9SZ46	Cytochrome P450	EC 1.14.-.-	Membrane (Single-pass)		CYP82	C4	Arabidopsis thaliana	6e-168	496	49.81	528	246	6	32	1588	1	518
stevia5_contig_11097	D1MI46	Geraniol 8-hydroxylase	(EC 1.14.13.152	ER membrane (Single-pass)	hydroxylase	CYP76	B10	Swertia mussotii	1e-34	93.2	39.25	107	65	0	1	321	154	260
stevia5_contig_11098	O64637	Protein YELLOW-LEAF-SPECIFIC GENE 6	EC 1.14.-.-	Membrane (Single-pass)		CYP76	C2	Arabidopsis thaliana	9e-30	115	41.61	149	85	2	153	599	216	362
stevia5_contig_11219	O48922	Cytochrome P450	EC 1.14.-.-	Membrane (Single-pass)		CYP98	A2	Glycine max	0	768	74.65	493	125	0	137	1615	14	506
stevia5_contig_11323	Q9FMY1	Cytochrome P450	EC 1.14.-.-	ER membrane (Single-pass)		CYP86	B1	Arabidopsis thaliana	0	530	53.2	485	218	5	273	1712	60	540
stevia5_contig_11545	Q6TBX7	Carotene epsilon-monooxygenase	EC 1.14.99.45	Chloroplastic membrane (single-pass)	monooxygenase	CYP97	C1	Arabidopsis thaliana	0	862	80.94	509	92	3	1829	312	33	539
stevia5_contig_11585	Q50EK3	Cytochrome P450	EC 1.14.-.-	Membrane (Multi-pass)		CYP704	C1	Pinus taeda	4e-46	163	45.64	195	92	6	3	551	187	379
stevia5_contig_11692	H2DH21	Cytochrome P450	EC 1.14.-.-	Membrane (Single-pass)		CYP72	A219	Panax ginseng	3e-137	405	60.06	313	123	2	938	3	30	341
stevia5_contig_11710	Q9M066	3-epi-6-deoxocathasterone 23-monooxygenase	EC 1.14.13.112	ER membrane (Single-pass)	monooxygenase	CYP90	C1	Arabidopsis thaliana	7e-36	132	54.76	126	49	3	379	2	263	380
stevia5_contig_11791	O49859	Cytochrome P450	EC 1.14.-.-	Membrane (Single-pass)		CYP82	A4	Glycine max	8e-160	475	49.29	491	237	5	1803	340	41	522
stevia5_contig_11801	S4UX02	Ferruginol synthase	EC 1.14.13.190	ER membrane (Single-pass)	synthase	CYP76	AH1	Salvia miltiorrhiza	2e-37	138	49.23	130	66	0	390	1	19	148
stevia5_contig_12054	Q9FG65	Cytochrome P450	EC 1.14.-.-	Membrane (Single-pass)		CYP81	D1	Arabidopsis thaliana	3e-15	77.8	30.93	194	119	5	63	605	8	199
stevia5_contig_12118	Q50EK3	Cytochrome P450	EC 1.14.-.-	Membrane (Multi-pass)		CYP704	C1	Pinus taeda	2e-67	220	53.97	189	76	3	1	540	270	456
stevia5_contig_12127	Q42569	Cytochrome P450	EC 1.14.-.-	Membrane (Single-pass)		CYP90	A1	Arabidopsis thaliana	0	659	74.43	442	103	5	92	1402	32	468
stevia5_contig_12418	O49858	Cytochrome P450	EC 1.14.-.-	Membrane		CYP82	A3	Glycine max	1e-168	499	47.99	523	267	5	52	1614	1	520
stevia5_contig_12468	H2DH18	Cytochrome P450	EC 1.14.-.-	Membrane (Single-pass)		CYP736	A12	Panax ginseng	1e-22	96.3	66.13	62	21	0	387	202	439	500
stevia5_contig_12480	O22203	p-coumaroylshikimate/quinate 3'-hydrolxylase	EC 1.14.-.-	ER/motochondira/ plasma membrane (single-pass)	hydrolxylase	CYP98	A3	Arabidopsis thaliana	3e-54	187	47.06	187	96	1	743	192	310	496
stevia5_contig_12516	Q9LMX7	Cytochrome P450	EC 1.14.-.-	Membrane (Single-pass)		CYP78	A5	Arabidopsis thaliana	3e-165	489	52.92	480	212	7	1671	262	37	512
stevia5_contig_12596	Q9C788	Cytochrome P450	EC 1.14.-.-	Membrane (Single-pass)		CYP704	B1	Arabidopsis thaliana	0	837	75.77	520	120	1	1688	147	5	524
stevia5_contig_12744	I7C6E8	Beta-amyrin 28-oxidase	EC 1.14.13.-	Membrane (Single-pass)	oxidase	CYP716	A52	Panax ginseng	4e-70	234	44.53	274	139	5	1114	305	212	476
stevia5_contig_12857	O81117	P450-dependent fatty acid omega-hydroxylase	EC 1.14.-.-	ER membrane (Single-pass)	hydrolxylase	CYP94	A1	Vicia sativa	4e-106	330	45.01	371	189	6	1295	195	153	512
stevia5_contig_12928	O64899	(S)-N-methylcoclaurine 3'-hydroxylase isozyme 1	EC 1.14.13.71	ER/microsome membrane (single-pass)	hydrolxylase	CYP80	B1	Eschscholzia californica	1e-129	394	43.35	466	254	6	108	1496	26	484
stevia5_contig_12952	Q50EK3	Cytochrome P450	EC 1.14.-.-	Membrane (Multi-pass)		CYP704	C1	Pinus taeda	5e-26	105	46.22	119	60	2	4	348	145	263
stevia5_contig_12953	Q6WNQ8	Cytochrome P450	EC 1.14.13.-	Membrane (Single-pass)		CYP81	E8	Medicago truncatula	9e-100	312	47.3	315	154	2	1184	240	145	447
stevia5_contig_13404	H2DH18	Cytochrome P450	EC 1.14.-.-	Membrane (Single-pass)		CYP736	A12	Panax ginseng	5e-74	242	53.91	230	101	3	689	3	218	443
stevia5_contig_13802	O23976	7-ethoxycoumarin O-deethylase	EC 1.14.-.-	_	deethylase	CYP76	B1	Helianthus tuberosus	2e-19	90.1	29.55	220	139	5	656	3	89	294
stevia5_contig_13903	O80823	Cytochrome P450	EC 1.14.14.1	Membrane (Single-pass)		CYP86	A8	Arabidopsis thaliana	0	836	76.52	528	123	1	1969	389	1	528
stevia5_contig_13927	O48921	Cytochrome P450	EC 1.14.-.-	Chloroplastic membrane (single-pass)		CYP97	B2	Glycine max	1e-100	308	81.32	182	34	0	548	3	51	232
stevia5_contig_14107	Q43147	Cytochrome P450	EC 1.14.-.-	Membrane (Single-pass)		CYP85	A1	Solanum lycopersicum	0	728	76.61	449	105	0	1507	161	14	462
stevia5_contig_14627	O48923	Cytochrome P450	EC 1.14.-.-	_		CYP71	D10	Glycine max	7e-161	472	53.67	436	192	5	3	1292	79	510
stevia5_contig_14900	H2DH21	Cytochrome P450	EC 1.14.-.-	Membrane (Single-pass)		CYP72	A219	Panax ginseng	4e-95	294	57.46	228	96	1	1	684	26	252
stevia5_contig_15180	E1B2Z9	(+)-Valencene oxidase)	EC 1.14.13.-	Membrane (Single-pass)		CYP71	AV8	Cichorium intybus	3e-145	431	53.28	396	178	2	148	1332	41	430
stevia5_contig_15284	Q9SBQ9	Flavonoid 3'-monooxygenase	EC 1.14.13.21	ER membrane (Single-pass)	monooxygenase	CYP75	B2	Petunia hybrida	0	741	75.49	510	119	4	1674	163	1	510
stevia5_contig_15331	E1B2Z9	(+)-Valencene oxidase)	EC 1.14.13.-	Membrane (Single-pass)		CYP71	AV8	Cichorium intybus	2e-158	469	54.07	479	209	6	1605	181	20	491
stevia5_contig_15369	O64697	C-22 sterol desaturase	EC 1.14.-.-	Membrane (Single-pass)	desaturase	CYP710	A1	Arabidopsis thaliana	0	696	65.73	499	161	2	1684	188	7	495
stevia5_contig_15380	O49858	Cytochrome P450	EC 1.14.-.-	Membrane		CYP82	A3	Glycine max	5e-156	463	44.62	502	266	4	95	1576	27	524
stevia5_contig_15596	S4UX02	Ferruginol synthase	EC 1.14.13.190	ER membrane (Single-pass)	synthase	CYP76	AH1	Salvia miltiorrhiza	2e-59	201	51.49	202	98	0	607	2	23	224
stevia5_contig_15670	Q50EK6	Abietadienol/abietadienal oxidase	EC 1.14.13.109)	Membrane (Single-pass)	oxidase	CYP720	B1	Pinus taeda	3e-69	230	38.56	319	184	5	96	1034	34	346
stevia5_contig_15687	H2DH21	Cytochrome P450	EC 1.14.-.-	Membrane (Single-pass)		CYP72	A219	Panax ginseng	4e-118	356	65.13	261	90	1	5	784	257	517
stevia5_contig_15794	Q9SBQ9	Flavonoid 3'-monooxygenase	EC 1.14.13.21	ER membrane (Single-pass)	monooxygenase	CYP75	B2	Petunia hybrida	2e-42	151	48.2	139	68	1	1	405	319	457
stevia5_contig_15900	Q9LIP4	Cytochrome P450	EC 1.14.-.-	Membrane (Single-pass)		CYP71	B36	Arabidopsis thaliana	9e-26	104	47.71	109	55	2	3	329	45	151
stevia5_contig_15901	Q9FMY1	Cytochrome P450	EC 1.14.-.-	ER membrane (Single-pass)		CYP86	B1	Arabidopsis thaliana	4e-169	501	50	512	238	8	1660	161	38	543
stevia5_contig_15904	Q9ZUX1	Cytochrome P450	EC 1.14.-.-	Membrane (Single-pass)		CYP94	C1	Arabidopsis thaliana	3e-46	164	49.02	153	74	1	611	153	347	495
stevia5_contig_16046	A6YIH8	Premnaspirodiene oxygenase	EC 1.14.13.121	Membrane (Single-pass)	oxygenase	CYP71	D55	Hyoscyamus muticus	3e-71	232	44.58	240	131	1	718	5	99	338
stevia5_contig_16078	O23976	7-ethoxycoumarin O-deethylase	EC 1.14.-.-	_	deethylase	CYP76	B1	Helianthus tuberosus	8e-115	346	64.91	265	93	0	1	795	226	490
stevia5_contig_16198	I7C6E8	Beta-amyrin 28-oxidase	EC 1.14.13.-	Membrane (Single-pass)		CYP716	A52	Panax ginseng	9e-94	297	46.24	346	182	3	278	1309	8	351
stevia5_contig_16253	Q04468	Cinnamic acid 4-hydroxylase	EC:1.14.13.11	_	monooxygenase	CYP73	A1	Helianthus tuberosus	5e-29	113	98.21	56	1	0	328	161	450	505
stevia5_contig_16355	P58049	Cytochrome P450	EC 1.14.-.-	Plasma membrane (single-pass)		CYP71	B11	Arabidopsis thaliana	2e-13	69.7	51.85	54	26	0	194	33	44	97
stevia5_contig_16446	I7C6E8	Beta-amyrin 28-oxidase	EC 1.14.13.-)	Membrane (Single-pass)		CYP716	A52	Panax ginseng	0	705	70.96	458	131	2	1513	146	23	480
stevia5_contig_16471	Q9LNJ4	Cytochrome P450	EC 1.14.-.-	Membrane (Single-pass)		CYP703	A2	Arabidopsis thaliana	0	775	78.74	475	93	4	1548	130	41	509
stevia5_contig_16603	Q9AXM6	5-alpha-taxadienol-10-beta-hydroxylase	EC 1.14.13.76	_	hydroxylase	CYP725	A1	Taxus cuspidata	3e-42	154	36.84	190	120	0	74	643	41	230
stevia5_contig_16781	H2DH24	Cytochrome P450	EC 1.14.-.-	_		CYP82	D47	Panax ginseng	4e-42	149	44.25	174	89	2	3	509	77	247
stevia5_contig_16833	P37124	Cytochrome P450	EC 1.14.-.-	_		CYP77	A2	Solanum melongena	1e-41	150	76.77	99	23	0	395	99	54	152
stevia5_contig_16972	Q9SD85	Flavonoid 3'-monooxygenase	EC 1.14.13.21	ER membrane (Single-pass)	monooxygenase	CYP75	B1	Arabidopsis thaliana	1e-39	145	42.41	158	88	1	64	528	3	160
stevia5_contig_17012	Q9LUC6	Cytochrome P450	EC 1.14.-.-	Membrane (Single-pass)		CYP72	A14	Arabidopsis thaliana	2e-08	55.5	78.12	32	7	0	344	249	481	512
stevia5_contig_17042	Q43240	Cinnamic acid 4-hydroxylase	EC:1.14.13.11	_	monooxygenase	CYP73	A12	Zinnia violacea	9e-29	112	96.43	56	2	0	345	178	450	505
stevia5_contig_17290	Q9FVS9	Alkane hydroxylase MAH1	EC 1.14.-.-	ER membrane (Single-pass)	hydroxylase	CYP96	A15	Arabidopsis thaliana	6e-22	94.4	62.12	66	25	0	385	188	419	484
stevia5_contig_17422	O49858	Cytochrome P450	EC 1.14.-.-	Membrane		CYP82	A3	Glycine max	9e-22	94.7	59.72	72	29	0	229	14	30	101
stevia5_contig_17481	Q9LUC6	Cytochrome P450	EC 1.14.-.-	Membrane (Single-pass)		CYP72	A14	Arabidopsis thaliana	2e-53	115	58.06	93	39	0	3	281	333	425
stevia5_contig_17504	Q9ZUX1	Cytochrome P450	EC 1.14.-.-	Membrane (Single-pass)		CYP94	C1	Arabidopsis thaliana	2e-124	373	60.63	287	110	2	871	17	32	317
stevia5_contig_17580	Q9LMX7	Cytochrome P450	EC 1.14.-.-	Membrane (Single-pass)		CYP78	A5	Arabidopsis thaliana	5e-46	160	63.39	112	39	1	1	330	330	441
stevia5_contig_17982	B9DFU2	Cytochrome P450	EC 1.14.-.-	Membrane (Single-pass)		CYP711	A1	Arabidopsis thaliana	0	700	68.29	492	154	1	96	1571	32	521
stevia5_contig_18242	O64636	Cytochrome P450	EC 1.14.-.-	Membrane (Single-pass)		CYP76	C1	Arabidopsis thaliana	3e-40	146	56.6	106	46	0	449	132	401	506
stevia5_contig_18452	Q9SMP5	Jasmonoyl-isoleucine-12-hydroxylase	EC 1.14.-.-	Membrane (Single-pass)		CYP94	B3	Arabidopsis thaliana	2e-126	379	62.96	297	100	4	1014	148	207	501
stevia5_contig_19154	Q50EK3	Cytochrome P450	EC 1.14.-.-	Membrane (Multi-pass)		CYP704	C1	Pinus taeda	2e-09	58.9	55.77	52	20	1	288	434	86	137
stevia5_contig_19814	Q50EK3	Cytochrome P450	EC 1.14.-.-	Membrane (Multi-pass)		CYP704	C1	Pinus taeda	3e-22	63.5	61.54	52	19	1	1	156	119	169
stevia5_contig_19913	Q9M7B8	Valine N-monooxygenase 1	EC 1.14.13.118	Microsome/ER membrane (Single-pass)	monooxygenase	CYP79	D1	Manihot esculenta	4e-84	272	60.58	208	80	1	956	333	334	539
stevia5_contig_20097	H2DH21	Cytochrome P450	EC 1.14.-.-	Membrane (Single-pass)		CYP72	A219	Panax ginseng	4e-78	250	65	180	63	0	664	125	338	517
stevia5_contig_20363	Q50EK3	Cytochrome P450	EC 1.14.-.-	Membrane (Multi-pass)		CYP704	C1	Pinus taeda	1e-33	129	64.77	88	31	0	266	3	38	125
stevia5_contig_20620	Q7XU38	Cytochrome P450	EC 1.14.-.-	Cytoplasmic vesicle membrane		CYP87	A3	Oryza sativa subsp. japonica	4e-102	319	58.2	244	101	1	1159	431	270	513
stevia5_contig_20629	H2DH21	Cytochrome P450	EC 1.14.-.-	Membrane (Single-pass)		CYP72	A219	Panax ginseng	7e-65	213	56.59	182	75	2	536	3	207	388
stevia5_contig_20769	I7C6E8	Beta-amyrin 28-oxidase	EC 1.14.13.-	Membrane (Single-pass)	oxidase	CYP716	A52	Panax ginseng	2e-21	92	60.94	64	25	0	1	192	416	479
stevia5_contig_20844	Q96242	Allene oxide synthase	EC 4.2.1.92	Chloroplastic membrane (single-pass)	synthase	CYP74	A	Arabidopsis thaliana	5e-21	91.7	57.97	69	29	0	360	154	449	517
stevia5_contig_20869	D1MI46	Geraniol 8-hydroxylase	EC 1.14.13.152	ER membrane (Single-pass)	hydroxylase	CYP76	B10	Swertia mussotii	1e-63	201	49.75	203	96	3	324	920	295	495
stevia5_contig_20887	Q9FF18	Cytokinin hydroxylase	EC 1.14.13.-	Membrane (Single-pass)	hydroxylase	CYP735	A1	Arabidopsis thaliana	0	709	69.84	514	153	2	53	1591	4	516
stevia5_contig_20913	F8S1H3	Germacrene A acid 8-beta-hydroxylase	EC 1.14.13.-	Membrane (Single-pass)	hydroxylase	CYP71	BL1	Helianthus annuus	0	735	73.17	492	127	3	1650	175	1	487
stevia5_contig_21007	P37122	Cytochrome P450	EC 1.14.-.-	_		CYP76	A2	Solanum melongena	0	610	55.13	497	215	2	1781	297	3	493
stevia5_contig_21092	H1A988	11-oxo-beta-amyrin 30-oxidase	EC 1.14.13.173	Membrane (Single-pass)	oxidase	CYP72	A154	Glycyrrhiza uralensis	7e-44	154	62.96	108	40	0	326	3	111	218
stevia5_contig_21173	P48417	Allene oxide synthase	EC 4.2.1.92	Chloroplastic membrane (single-pass)	synthase	CYP74	A	Linum usitatissimum	6e-107	328	50	308	150	2	923	3	70	374
stevia5_contig_21255	Q50EK3	Cytochrome P450	EC 1.14.-.-	Membrane (Multi-pass)		CYP704	C1	Pinus taeda	4e-20	88.6	43.14	102	56	2	302	3	210	311
stevia5_contig_21365	Q9LIP6	Cytochrome P450	EC 1.14.-.-	Membrane (Single-pass)		CYP71	B34	Arabidopsis thaliana	1e-85	277	40.48	378	214	6	1	1119	127	498
stevia5_contig_21648	O81117	P450-dependent fatty acid omega-hydroxylase	EC 1.14.-.-	ER membrane (Single-pass)	hydroxylase	CYP94	A1	Vicia sativa	1e-135	413	44	475	251	5	1616	201	50	512
stevia5_contig_21926	Q9LVD2	Cytochrome P450	EC 1.14.-.-	Membrane (Single-pass)		CYP71	B10	Arabidopsis thaliana	3e-113	353	41.42	478	269	8	1598	183	29	501
stevia5_contig_21928	Q8VWZ7	Geraniol 8-hydroxylase	EC 1.14.13.152	ER membrane (Single-pass)	hydroxylase	CYP76	B6	Catharanthus roseus	9e-84	276	36.58	462	272	8	1561	194	45	491
stevia5_contig_22387	P58051	Cytochrome P450	EC 1.14.-.-	Membrane (Single-pass)		CYP71	B14	Arabidopsis thaliana	2e-21	94.7	34.15	164	103	4	3	485	96	257
stevia5_contig_22407	O81117	P450-dependent fatty acid omega-hydroxylase	EC 1.14.-.-	ER membrane (Single-pass)	hydroxylase	CYP94	A1	Vicia sativa	8e-85	272	55.64	275	121	1	826	2	48	321
stevia5_contig_22419	Q9M066	3-epi-6-deoxocathasterone 23-monooxygenase	EC 1.14.13.112	ER membrane (Single-pass)	monooxygenase	CYP90	C1	Arabidopsis thaliana	1e-63	210	74.05	131	33	1	533	144	380	510
stevia5_contig_22642	Q6QNI4	Psoralen synthase	EC 1.14.13.102	ER/microsome membrane (single-pass)	synthase	CYP71	AJ1	Ammi majus	2e-74	240	60.1	193	77	0	1	579	300	492
stevia5_contig_22799	O48786	Cytochrome P450	EC 1.14.-.-	Membrane (Single-pass)		CYP734	A1	Arabidopsis thaliana	4e-59	204	77.12	118	27	0	2	355	399	516
stevia5_contig_22828	Q9LMX7	Cytochrome P450	EC 1.14.-.-	Membrane (Single-pass)		CYP78	A5	Arabidopsis thaliana	0	640	62.43	511	179	7	1682	165	10	512
stevia5_contig_22849	O48927	Cytochrome P450	EC 1.14.-.-	_		CYP78	A3	Glycine max	9e-44	156	57.82	147	49	4	416	3	1	143
stevia5_contig_22869	Q9FVS9	Alkane hydroxylase	EC 1.14.-.-	ER membrane (Single-pass)	hydroxylase	CYP96	A15	Arabidopsis thaliana	8e-114	350	40.91	440	237	5	47	1342	1	425
stevia5_contig_22911	O64989	Steroid 22-alpha-hydroxylase	EC 1.14.-.-	ER membrane (Single-pass)	hydroxylase	CYP90	B1	Arabidopsis thaliana	0	700	71.4	472	112	3	268	1614	38	509
stevia5_contig_23134	P37117	Cytochrome P450	EC 1.14.-.-	Membrane (Single-pass)		CYP71	A4	Solanum melongena	1e-88	283	53.73	268	114	4	1	774	36	303
stevia5_contig_23272	Q9SZ46	Cytochrome P450	EC 1.14.-.-	Membrane (Single-pass)		CYP82	C4	Arabidopsis thaliana	3e-171	503	51.22	492	227	7	129	1568	33	523
stevia5_contig_23288	Q9FMY1	Cytochrome P450	EC 1.14.-.-	ER membrane (Single-pass)		CYP86	B1	Arabidopsis thaliana	2e-92	290	59.65	228	90	1	1	678	315	542
stevia5_contig_23483	P93530	Cytochrome P450	EC 1.14.-.-	_		CYP71	D6	Solanum chacoense	1e-23	99.8	60.49	81	31	1	176	418	24	103
stevia5_contig_23630	Q42600	Ferulate-5-hydroxylase	EC 1.14.-.-	Membrane (Single-pass)	hydroxylase	CYP84	A1	Arabidopsis thaliana	0	711	70.89	474	133	2	1544	138	47	520
stevia5_contig_24238	Q6WNQ8	Cytochrome P450	EC 1.14.-.-	Membrane (Single-pass)		CYP81	E8	Medicago truncatula	3e-165	488	51.78	477	217	6	132	1550	27	494
stevia5_contig_24885	Q9M7B8	Valine N-monooxygenase 1	EC 1.14.13.118	Microsome/ER membrane (Single-pass)	monooxygenase	CYP79	D1	Manihot esculenta	8e-84	265	59.81	214	84	1	645	4	328	539
stevia5_contig_25317	Q6WNQ8	Cytochrome P450	EC 1.14.13.-	Membrane (Single-pass)		CYP81	E8	Medicago truncatula	2e-142	428	48.39	467	223	10	1553	174	41	496
stevia5_contig_25375	O81117	P450-dependent fatty acid omega-hydroxylase	EC 1.14.-.-	ER membrane (Single-pass)	hydroxylase	CYP94	A1	Vicia sativa	2e-54	184	64.18	134	48	0	1	402	193	326
stevia5_contig_25407	Q50EK3	Cytochrome P450	EC 1.14.-.-	Membrane (Multi-pass)		CYP704	C1	Pinus taeda	7e-159	469	49.15	468	214	10	1577	228	53	514
stevia5_contig_25442	P37118	Cytochrome P450	EC 1.14.-.-	Membrane (Single-pass)		CYP71	A2	Solanum melongena	5e-138	412	51.94	412	188	6	1208	3	32	443
stevia5_contig_25455	Q9FMY1	Cytochrome P450	EC 1.14.-.-	ER membrane (Single-pass)		CYP86	B1	Arabidopsis thaliana	0	779	71.92	527	140	3	72	1634	24	548
stevia5_contig_25508	C0SJS4	Psoralen synthase	EC 1.14.13.102	Microsome membrane (Single-pass)	synthase	CYP71	AJ2	Apium graveolens	8e-21	91.3	63.64	66	23	1	199	2	21	85
stevia5_contig_25774	Q9AXM6	5-alpha-taxadienol-10-beta-hydroxylase	EC 1.14.13.76	_	hydroxylase	CYP725	A1	Taxus cuspidata	2e-38	144	34.74	190	124	0	160	729	41	230
stevia5_contig_25879	Q9LTM1	Cytochrome P450	EC 1.14.-.-	Membrane (Single-pass)		CYP71	B22	Arabidopsis thaliana	6e-13	69.7	62	50	19	0	482	333	451	500
stevia5_contig_25954	O48786	Cytochrome P450	EC 1.14.-.-	Membrane (Single-pass)		CYP734	A1	Arabidopsis thaliana	5e-13	62.8	37.08	89	53	2	451	185	37	122
stevia5_contig_26012	Q40778	Allene oxide synthase	EC 4.2.1.92	_	synthase	CYP74	A2	Parthenium argentatum	1e-49	170	80.41	97	19	0	3	293	376	472
stevia5_contig_26246	Q9FVS9	Alkane hydroxylase MAH1	EC 1.14.-.-	ER membrane (Single-pass)	hydroxylase	CYP96	A15	Arabidopsis thaliana	3e-110	341	42.13	413	223	4	115	1338	24	425
stevia5_contig_26288	H2DH21	Cytochrome P450	EC 1.14.-.-	Membrane (Single-pass)		CYP72	A219	Panax ginseng	1e-47	165	69.92	123	36	1	2	367	249	371
stevia5_contig_26350	I7C6E8	Beta-amyrin 28-oxidase	EC 1.14.13.-	Membrane (Single-pass)	oxidase	CYP716	A52	Panax ginseng	8e-22	95.5	37.18	156	62	4	5	472	362	481
stevia5_contig_26532	Q0NZP1	Ent-kaurenoic acid 13-hydroxylase	EC 1.14.13.-	_	hydroxylase	KA13H	_	Stevia rebaudiana	2e-52	182	60.9	133	52	0	2	400	348	480
stevia5_contig_26568	Q9ZNR0	Cytochrome P450	EC 1.14.-.-	Membrane (Single-pass)		CYP78	A6	Arabidopsis thaliana	0	667	64.42	534	166	8	1795	248	1	528
stevia5_contig_26789	Q9FVS9	Alkane hydroxylase MAH1	EC 1.14.-.-	ER membrane (Single-pass)	hydroxylase	CYP96	A15	Arabidopsis thaliana	1e-129	396	41.46	480	261	6	229	1653	32	496
stevia5_contig_26800	Q95078	Cytochrome P450	EC 1.14.-.-	ER/microsome membrane (single-pass)		Cyp18	A1	Drosophila melanogaster	4e-15	76.6	50	66	33	0	270	467	42	107
stevia5_contig_27119	I3PFJ5	Cytochrome P450	EC 1.14.-.-	Membrane (Single-pass)		CYP76	AD1	Beta vulgaris	8e-75	243	43.64	275	155	0	827	3	165	439
stevia5_contig_27200	G3GBK0	Costunolide synthase	EC 1.14.13.120	Membrane (Single-pass)	synthase	CYP71	BL3	Cichorium intybus	8e-111	338	50.16	313	153	1	941	3	23	332
stevia5_contig_27293	Q6QNI4	Psoralen synthase	EC 1.14.13.102	ER/microsome membrane (single-pass)	synthase	CYP71	AJ1	Ammi majus	1e-55	187	64.43	149	53	0	1	447	342	490
stevia5_contig_27782	Q9SD85	Flavonoid 3'-monooxygenase	EC 1.14.13.21	ER membrane (Single-pass)	monooxygenase	CYP75	B1	Arabidopsis thaliana	9e-109	344	39.78	460	258	6	390	1727	54	508
stevia5_contig_27816	Q40778	Allene oxide synthase	EC 4.2.1.92	_	synthase	CYP74	A2	Parthenium argentatum	3e-88	275	56.02	241	99	4	717	1	173	408
stevia5_contig_27892	P37117	Cytochrome P450	EC 1.14.-.-	Membrane (Single-pass)		CYP71	A4	Solanum melongena	8e-161	475	51.04	480	227	4	173	1591	26	504
stevia5_contig_27944	Q9ZUX1	Cytochrome P450	EC 1.14.-.-	Membrane (Single-pass)		CYP94	C1	Arabidopsis thaliana	1e-41	152	45.91	159	82	1	645	169	341	495
stevia5_contig_28153	H2DH24	Cytochrome P450	EC 1.14.-.-	_		CYP82	D47	Panax ginseng	4e-115	344	60.56	284	106	4	957	118	82	363
stevia5_contig_28687	Q50EK5	Cytochrome P450	EC 1.14.-.-	Membrane (Single-pass)		CYP720	B2	Pinus taeda	5e-21	92	46.59	88	45	2	3	266	398	483
stevia5_contig_28744	O81972	Cytochrome P450	EC 1.14.-.-	Membrane		CYP82	A2	Glycine max	2e-07	52.8	47.17	53	27	1	129	287	469	520
stevia5_contig_28747	H2DH21	Cytochrome P450	EC 1.14.-.-	Membrane (Single-pass)		CYP72	A219	Panax ginseng	1e-41	149	66.67	123	40	1	2	367	249	371
stevia5_contig_28753	Q9FMY1	Cytochrome P450	EC 1.14.-.-	ER membrane (Single-pass)		CYP86	B1	Arabidopsis thaliana	4e-68	228	45.45	253	133	3	224	967	42	294
stevia5_contig_28873	O48786	Cytochrome P450	EC 1.14.-.-	Membrane (Single-pass)		CYP734	A1	Arabidopsis thaliana	4e-91	281	74.72	178	43	2	3	533	86	262
stevia5_contig_28884	Q9LIP6	Cytochrome P450	EC 1.14.-.-	Membrane (Single-pass)		CYP71	B34	Arabidopsis thaliana	9e-102	322	37.77	458	263	6	1477	164	41	496
stevia5_contig_29105	Q9SZ46	Cytochrome P450	EC 1.14.-.-	Membrane (Single-pass)		CYP82	C4	Arabidopsis thaliana	1e-119	363	58.68	288	116	1	3	866	239	523
stevia5_contig_29139	O23051	Ent-kaurenoic acid oxidase 1	EC 1.14.13.79	ER membrane (Single-pass)	oxidase	CYP88	A3	Arabidopsis thaliana	0	682	66.8	488	156	3	234	1682	1	487
stevia5_contig_29175	Q9FVS9	Alkane hydroxylase MAH1	EC 1.14.-.-	ER membrane (Single-pass)	hydroxylase	CYP96	A15	Arabidopsis thaliana	2e-131	404	41.12	501	276	6	1796	321	1	491
stevia5_contig_29260	Q42798	3,9-dihydroxypterocarpan 6A-monooxygenase	EC 1.14.13.28	Membrane	monooxygenase	CYP93	A1	Glycine max	6e-176	514	50.72	487	221	6	1603	194	23	507
stevia5_contig_29342	O64636	Cytochrome P450	EC 1.14.-.-	Membrane (Single-pass)		CYP76C	C1	Arabidopsis thaliana	1e-75	245	50.22	227	110	2	32	706	280	505
stevia5_contig_29441	H2DH21	Cytochrome P450	EC 1.14.-.-	Membrane (Single-pass)		CYP72	A219	Panax ginseng	1e-161	474	53.74	441	198	3	1390	80	76	514
stevia5_contig_29587	O49859	Cytochrome P450	EC 1.14.-.-	Membrane (Single-pass)		CYP82	A4	Glycine max	2e-154	457	47.93	459	229	5	1473	112	70	523
stevia5_contig_29608	Q949P1	Abscisic acid 8'-hydroxylase 1	EC 1.14.13.93	Membrane (Single-pass)	hydroxylase	CYP707	A1	Arabidopsis thaliana	0	736	77.61	451	100	1	1889	540	7	457
stevia5_contig_29701	Q9FVS9	Alkane hydroxylase MAH1	EC 1.14.-.-	ER membrane (Single-pass)	hydroxylase	CYP96	A15	Arabidopsis thaliana	2e-72	238	45.82	251	113	4	24	758	258	491
stevia5_contig_29709	Q6WNQ8	Cytochrome P450	EC 1.14.13.-	Membrane (Single-pass)		CYP81	E8	Medicago truncatula	2e-18	84.3	44.55	110	56	4	7	327	188	295
stevia5_contig_29808	P24465	Cytochrome P450	EC 1.14.-.-	Microsome/ER membrane		CYP71	A1	Persea americana	9e-54	184	56.02	166	71	2	1	498	335	498
stevia5_contig_29876	E1B2Z9	(+)-Valencene oxidase	EC 1.14.13.-	Membrane (Single-pass)	oxidase	CYP71	AV8	Cichorium intybus	2e-174	510	51.79	502	229	5	91	1590	1	491
stevia5_contig_29916	O81973	Cytochrome P450	EC 1.14.-.-	Membrane (Single-pass)		CYP93	A3	Glycine max	2e-86	271	59.62	208	77	3	703	92	303	507
stevia5_contig_29984	D1MI46	Geraniol 8-hydroxylase	EC 1.14.13.152	ER membrane (Single-pass)	hydroxylase	CYP76	B10	Swertia mussotii	4e-21	92.4	37.31	134	81	2	1	399	224	355
stevia5_contig_30203	Q7XU38	Cytochrome P450	EC 1.14.-.-	Cytoplasmic vesicle membrane		CYP87	A3	Oryza sativa subsp. japonica	4e-51	175	61.9	126	48	0	383	6	57	182
stevia5_contig_30214	Q9SZ46	Cytochrome P450	EC 1.14.-.-	Membrane (Single-pass)		CYP82	C4	Arabidopsis thaliana	2e-113	350	57.91	278	115	1	1	834	248	523
stevia5_contig_30278	Q9LUC5	Cytochrome P450	EC 1.14.-.-	Membrane (Single-pass)		CYP72	A15	Arabidopsis thaliana	3e-37	138	57.66	137	56	1	4	414	378	512
stevia5_contig_30313	O23976	7-ethoxycoumarin O-deethylase	EC 1.14.-.-	_	deethylase	CYP76	B1	Helianthus tuberosus	8e-109	332	63.42	257	94	0	965	195	40	296
stevia5_contig_30497	Q42600	CFerulate-5-hydroxylase	EC 1.14.-.-	Membrane (Single-pass)	hydroxylase	CYP84	A1	Arabidopsis thaliana	0	660	66.95	472	152	1	1517	114	49	520
stevia5_contig_30512	H2DH17	Cytochrome P450	EC 1.14.-.-	Membrane (Single-pass)		CYP749	A22	Panax ginseng	0	546	52.26	509	236	4	264	1778	19	524
stevia5_contig_31037	Q40778	Allene oxide synthase	EC 4.2.1.92	_	synthase	CYP74	A2	Parthenium argentatum	7e-69	221	80.15	131	26	0	393	1	109	239
stevia5_contig_31137	Q9SZ46	Cytochrome P450	EC 1.14.-.-	Membrane (Single-pass)		CYP82	C4	Arabidopsis thaliana	2e-106	328	56.83	278	118	1	1	834	248	523
stevia5_contig_31164	Q42600	Ferulate-5-hydroxylase	EC 1.14.-.-	Membrane (Single-pass)	hydroxylase	CYP84	A1	Arabidopsis thaliana	0	679	72.78	474	123	2	1543	140	47	520
stevia5_contig_31217	O65790	Cytochrome P450	EC 1.14.-.-	ER membrane (Single-pass)		CYP81	F1	Arabidopsis thaliana	7e-33	124	57.89	95	39	1	78	359	27	121
stevia5_contig_31478	Q9LJK2	Abscisic acid 8'-hydroxylase 4	EC 1.14.13.93	Membrane (Single-pass)	hydroxylase	CYP707	A4	Arabidopsis thaliana	3e-41	146	61.17	103	40	0	311	3	121	223
stevia5_contig_31859	Q949P1	Abscisic acid 8'-hydroxylase 1	EC 1.14.13.93	Membrane (Single-pass)	hydroxylase	CYP707	A1	Arabidopsis thaliana	0	724	78.47	432	89	2	2	1297	35	462
stevia5_contig_32190	O48928	Cytochrome P450	EC 1.14.-.-	_		CYP77	A3	Glycine max	6e-138	418	43.86	497	255	8	98	1573	29	506
stevia5_contig_32393	Q6F4F5	Cytochrome P450	EC 1.14.-.-	Membrane (Single-pass)		CYP724	B1	Oryza sativa subsp. japonica	1e-33	125	76	75	17	1	115	339	36	109
stevia5_contig_32765	O64900	(S)-N-methylcoclaurine 3'-hydroxylase isozyme 2	EC 1.14.13.71	ER/microsome membrane (single-pass)	hydroxylase	CYP80	B2	Eschscholzia californica	2e-55	191	38.38	271	162	4	4	810	27	294
stevia5_contig_32825	Q9FVS9	Alkane hydroxylase MAH1	EC 1.14.-.-	ER membrane (Single-pass)		CYP96	A15	Arabidopsis thaliana	1e-124	384	39.26	517	288	6	29	1564	1	496
stevia5_contig_33213	Q9LUC8	Cytochrome P450	EC 1.14.-.-	Membrane (Single-pass)		CYP72	A13	Arabidopsis thaliana	1e-55	189	48.85	174	84	2	521	3	43	212
stevia5_contig_33214	Q40778	Allene oxide synthase	EC 4.2.1.92	_	synthase	CYP74	A2	Parthenium argentatum	2e-127	380	78.76	226	47	1	1	678	249	473
stevia5_contig_33398	Q9SZ46	Cytochrome P450	EC 1.14.-.-	Membrane (Single-pass)		CYP82	C4	Arabidopsis thaliana	2e-108	336	57.5	280	115	3	2	835	241	518
stevia5_contig_33505	Q6F4F5	Cytochrome P450	EC 1.14.-.-	Membrane (Single-pass)		CYP724	B1	Oryza sativa subsp. Japonica	2e-131	391	63.14	312	98	2	2	937	180	474
stevia5_contig_33698	Q9FVS9	Alkane hydroxylase	EC 1.14.-.-	ER membrane (Single-pass)	hydroxylase	CYP96	A15	Arabidopsis thaliana	3e-17	82.8	45.65	92	47	2	230	502	7	96
stevia5_contig_33809	O04164	Cytochrome P450	EC 1.14.-.-	Membrane (Single-pass)		CYP71	A6	Nepeta racemosa	2e-60	200	66.19	139	47	0	2	418	307	445
stevia5_contig_33842	Q9SZ46	Cytochrome P450	EC 1.14.-.-	Membrane (Single-pass)		CYP82	C4	Arabidopsis thaliana	2e-52	179	52.76	163	71	2	1	471	84	246
stevia5_contig_33942	P37118	Cytochrome P450	EC 1.14.-.-	Membrane (Single-pass)		CYP71	A2	Solanum melongena	7e-78	252	52.94	272	125	3	920	111	234	504
stevia5_contig_33993	Q40778	Allene oxide synthase	EC 4.2.1.92	_	synthase	CYP74	A2	Parthenium argentatum	3e-51	175	88.3	94	11	0	161	442	4	97
stevia5_contig_34286	Q42798	3,9-dihydroxypterocarpan 6A-monooxygenase	EC 1.14.13.28	Membrane	monooxygenase	CYP93	A1	Glycine max	6e-95	297	47.39	306	152	4	72	962	3	308
stevia5_contig_34544	Q9LUC6	Cytochrome P450	EC 1.14.-.-	Membrane (Single-pass)		CYP72	A14	Arabidopsis thaliana	6e-53	182	61.31	137	51	1	1	411	378	512
stevia5_contig_34604	Q9ZUX1	Cytochrome P450	EC 1.14.-.-	Membrane (Single-pass)		CYP94	C1	Arabidopsis thaliana	0	597	60.77	469	173	5	106	1491	30	494
stevia5_contig_34645	Q9LJK2	Abscisic acid 8'-hydroxylase 4	EC 1.14.13.93	Membrane (Single-pass)	hydroxylase	CYP707	A4	Arabidopsis thaliana	3e-59	196	65.97	144	49	0	434	3	218	361
stevia5_contig_34655	Q9FVS9	Alkane hydroxylase MAH1	EC 1.14.-.-	ER membrane (Single-pass)	hydroxylase	CYP96	A15	Arabidopsis thaliana	2e-165	486	47.24	508	250	6	31	1542	3	496
stevia5_contig_34757	P24465	Cytochrome P450	EC 1.14.-.-	Microsome/ER membrane		CYP71	A1	Persea americana	2e-17	84.7	37.4	131	67	2	383	730	240	370
stevia5_contig_34866	Q93Z79	Cytochrome P450	EC 1.14.-.-	ER membrane (Single-pass)		CYP714	A1	Arabidopsis thaliana	0	617	60.45	493	180	5	132	1568	38	529
stevia5_contig_35143	Q9STK9	Cytochrome P450	EC 1.14.-.-	Membrane (Single-pass)		CYP71	A24	Arabidopsis thaliana	2e-23	97.8	62.5	72	26	1	107	322	34	104
stevia5_contig_35160	P37121	Cytochrome P450	EC 1.14.-.-	_		CYP76	A1	Solanum melongena	2e-07	52.4	40.38	52	31	0	2	157	412	463
stevia5_contig_35560	P24465	Cytochrome P450	EC 1.14.-.-	Microsome/ER membrane		CYP71	A1	Persea americana	8e-97	304	46.25	320	161	4	1117	182	182	498
stevia5_contig_35608	P98188	P450-dependent fatty acid omega-hydroxylase	EC 1.14.-.-	ER membrane (Single-pass)	hydroxylase	CYP94	A2	Vicia sativa	1e-103	317	68.42	209	66	0	775	149	302	510
stevia5_contig_35814	Q9STK9	Cytochrome P450	EC 1.14.-.-	Membrane (Single-pass)		CYP71	A24	Arabidopsis thaliana	1e-30	117	50.45	111	53	1	8	340	78	186
stevia5_contig_36061	S4UX02	Ferruginol synthase	EC 1.14.13.190	ER membrane (Single-pass)	synthase	CYP76	AH1	Salvia miltiorrhiza	9e-63	209	46.8	203	108	0	98	706	24	226
stevia5_contig_36177	Q9FMV7	Cytochrome P450	EC 1.14.-.-	Membrane (Single-pass)		CYP94	B1	Arabidopsis thaliana	2e-33	125	58.97	117	46	1	2	352	65	179
stevia5_contig_36234	P93531	Cytochrome P450	EC 1.14.-.-	_		CYP71	D7	Solanum chacoense	8e-31	82	63.46	52	19	0	350	195	51	102
stevia5_contig_36249	Q9FVS9	Alkane hydroxylase MAH1	EC 1.14.-.-	ER membrane (Single-pass)	hydroxylase	CYP96	A15	Arabidopsis thaliana	1e-27	110	38.99	159	92	2	1	465	104	261
stevia5_contig_36293	O23976	7-ethoxycoumarin O-deethylase	EC 1.14.-.-	_	deethylase	CYP76	B1	Helianthus tuberosus	5e-86	269	64.32	199	67	1	51	647	1	195
stevia5_contig_36348	Q9STL1	Cytochrome P450	EC 1.14.-.-	Membrane (Multi-pass)		CYP71	A22	Arabidopsis thaliana	3e-31	119	45.83	120	61	2	359	3	175	291
stevia5_contig_36379	Q50EK3	Cytochrome P450	EC 1.14.-.-	Membrane (Multi-pass)		CYP704	C1	Pinus taeda	3e-15	75.1	55.93	59	26	0	158	334	37	95
stevia5_contig_36454	H2DH21	Cytochrome P450	EC 1.14.-.-	Membrane (Single-pass)		CYP72	A219	Panax ginseng	2e-54	187	45.81	203	108	1	609	1	13	213
stevia5_contig_36771	Q9M7B8	Valine N-monooxygenase 1	EC 1.14.13.118	Microsome/ER membrane (Single-pass)	monooxygenase	CYP79	D1	Manihot esculenta	6e-37	135	57.14	119	46	2	348	4	218	335
stevia5_contig_36959	Q9SMP5	Jasmonoyl-isoleucine-12-hydroxylase	EC 1.14.-.-	Membrane (Single-pass)	hydroxylase	CYP94	B3	Arabidopsis thaliana	2e-13	69.3	48.44	64	31	1	193	2	29	90
stevia5_contig_37251	O23976	7-ethoxycoumarin O-deethylase	EC 1.14.-.-	_	deethylase	CYP76	B1	Helianthus tuberosus	4e-50	173	68.14	113	36	0	507	169	378	490
stevia5_contig_37581	Q6QNI4	Psoralen synthase	EC 1.14.13.102	ER/microsome membrane (single-pass)	synthase	CYP71	AJ1	Ammi majus	1e-47	165	58.21	134	53	1	400	8	360	493
stevia5_contig_37664	O64636	Cytochrome P450	EC 1.14.-.-	Membrane (Single-pass)		CYP76	C1	Arabidopsis thaliana	2e-23	98.6	40	125	70	2	14	373	7	131
stevia5_contig_37721	Q9FVS9	Alkane hydroxylase MAH1	EC 1.14.-.-	ER membrane (Single-pass)	hydroxylase	CYP96	A15	Arabidopsis thaliana	3e-92	292	44.41	331	170	4	7	981	169	491
stevia5_contig_37741	P37118	Cytochrome P450 71A2	EC 1.14.-.-	Membrane (Single-pass)		CYP71	A2	Solanum melongena	2e-20	90.1	61.76	68	23	1	354	160	438	505
stevia5_contig_37808	Q9FXW4	(S)-N-methylcoclaurine 3'-hydroxylase isozyme 2	EC 1.14.13.71	ER/microsome membrane (single-pass)	hydroxylase	CYP80	B2	Coptis japonica	7e-66	218	48.77	244	125	0	1	732	186	429
stevia5_contig_37903	O48786	Cytochrome P450	EC 1.14.-.-	Membrane (Single-pass)		CYP734	A1	Arabidopsis thaliana	2e-35	131	64.95	97	31	2	289	2	1	95
stevia5_contig_38130	O64899	(S)-N-methylcoclaurine 3'-hydroxylase isozyme 1	EC 1.14.13.71	ER/microsome membrane (single-pass)	hydroxylase	CYP80	B1	Eschscholzia californica	7e-30	115	45.9	122	64	2	4	366	62	182
stevia5_contig_38141	Q8VWZ7	Geraniol 8-hydroxylase	EC 1.14.13.152	ER membrane (Single-pass)	hydroxylase	CYP76	B6	Catharanthus roseus	6e-13	68.9	54.72	53	24	0	2	160	438	490
stevia5_contig_38189	Q42799	Cytochrome P450	EC 1.14.-.-	Membrane		CYP93	A2	Glycine max	6e-28	111	42.55	141	78	2	7	423	218	357
stevia5_contig_38308	Q8VWZ7	Geraniol 8-hydroxylase	EC 1.14.13.152	ER membrane (Single-pass)	hydroxylase	CYP76	B6	Catharanthus roseus	4e-21	92.8	47.06	85	45	0	178	432	46	130
stevia5_contig_38458	Q9SRQ1	Cytochrome P450	EC 1.14.-.-	ER membrane (Single-pass)		CYP89	A9	Arabidopsis thaliana	5e-13	68.9	42.27	97	51	2	312	31	8	102
stevia5_contig_38669	H2DH21	Cytochrome P450	EC 1.14.-.-	Membrane (Single-pass)		CYP72	A219	Panax ginseng	9e-62	205	54.1	183	80	2	3	539	207	389
stevia5_contig_38686	Q9SZ46	Cytochrome P450	EC 1.14.-.-	Membrane (Single-pass)		CYP82	C4	Arabidopsis thaliana	1e-34	129	51.69	118	51	2	6	341	113	230
stevia5_contig_38723	Q40778	Allene oxide synthase	EC 4.2.1.92	_	synthase	CYP74	A2	Parthenium argentatum	2e-53	179	89.47	95	10	0	45	329	4	98
stevia5_contig_38786	Q9LJK2	Abscisic acid 8'-hydroxylase 4	EC 1.14.13.93	Membrane (Single-pass)	hydroxylase	CYP707	A4	Arabidopsis thaliana	8e-87	269	76.25	160	38	0	482	3	25	184
stevia5_contig_38787	Q6QNI4	Psoralen synthase	EC 1.14.13.102	ER/microsome membrane (single-pass)	synthase	CYP71	AJ1	Ammi majus	2e-43	153	65.38	104	36	0	1	312	390	493
stevia5_contig_38941	Q42602	Cytochrome P450	EC 1.14.-.-	Membrane (Single-pass)		CYP89	A2	Arabidopsis thaliana	5e-35	134	40.54	185	99	3	539	3	54	233
stevia5_contig_38965	O64635	Cytochrome P450	EC 1.14.-.-	Membrane (Single-pass)		CYP76	C4	Arabidopsis thaliana	2e-73	239	48.23	226	115	1	39	710	280	505
stevia5_contig_39131	O49394	Cytochrome P450	EC 1.14.-.-	Membrane (Single-pass)		CYP82	C2	Arabidopsis thaliana	1e-14	73.6	55.93	59	26	0	180	356	32	90
stevia5_contig_39156	P93147	Isoflavone 2'-hydroxylase	EC 1.14.13.89	Membrane	hydroxylase	CYP81	E1	Glycyrrhiza echinata	6e-40	144	61.83	131	50	0	4	396	287	417
stevia5_contig_39217	Q9FMY1	Cytochrome P450	EC 1.14.-.-	ER membrane (Single-pass)		CYP86	B1	Arabidopsis thaliana	9e-18	82.8	39.52	124	71	3	373	2	230	349
stevia5_contig_39779	Q9SZ46	Cytochrome P450	EC 1.14.-.-	Membrane (Single-pass)		CYP82	C4	Arabidopsis thaliana	9e-180	521	53.83	457	199	4	38	1378	32	486
stevia5_contig_39833	Q40778	Allene oxide synthase	EC 4.2.1.92	_	synthase	CYP74	A2	Parthenium argentatum	9e-73	235	62.5	176	64	1	2	523	297	472
stevia5_contig_40193	Q94IA6	3-epi-6-deoxocathasterone 23-monooxygenase	EC 1.14.13.112	ER membrane (Single-pass)	monooxygenase	CYP90	D1	Arabidopsis thaliana	1e-30	117	64.29	84	30	0	1	252	161	244
stevia5_contig_40252	I3PFJ5	Cytochrome P450	EC 1.14.-.-	Membrane (Single-pass)		CYP76	AD1	Beta vulgaris	3e-22	95.9	33.33	147	98	0	443	3	105	251
stevia5_contig_40270	Q94IA6	3-epi-6-deoxocathasterone 23-monooxygenase	EC 1.14.13.112	ER membrane (Single-pass)	monooxygenase	CYP90	D1	Arabidopsis thaliana	2e-48	167	67.77	121	39	0	2	364	305	425
stevia5_contig_40388	Q9FVS9	Alkane hydroxylase MAH1	EC 1.14.-.-	ER membrane (Single-pass)	hydroxylase	CYP96	A15	Arabidopsis thaliana	3e-56	188	57.97	138	58	0	416	3	353	490
stevia5_contig_40412	O49394	Cytochrome P450	EC 1.14.-.-	Membrane (Single-pass)		CYP82	C2	Arabidopsis thaliana	1e-26	107	40.43	141	73	3	1	402	116	252
stevia5_contig_40413	Q9FVS9	Alkane hydroxylase MAH1	EC 1.14.-.-	ER membrane (Single-pass)	hydroxylase	CYP96	A15	Arabidopsis thaliana	2e-51	179	51.33	150	62	1	452	3	294	432
stevia5_contig_40534	Q42716	Cytochrome P450	EC 1.14.-.-	Membrane (Single-pass)		CYP71	A8	Mentha piperita	3e-82	261	50.81	246	104	2	723	1	190	423
stevia5_contig_40597	Q9LIP6	Cytochrome P450	EC 1.14.-.-	Membrane (Single-pass)		CYP71	B34	Arabidopsis thaliana	1e-25	104	55.32	94	41	1	284	3	42	134
stevia5_contig_40644	F8S1H3	Germacrene A acid 8-beta-hydroxylase	EC 1.14.13.-	Membrane (Single-pass)	hydroxylase	CYP71	BL1	Helianthus annuus	1e-62	206	59.71	139	56	0	504	88	348	486
stevia5_contig_40649	P48422	P450-dependent fatty acid omega-hydroxylase	EC 1.14.14.1	Vacuole membrane (single-pass)	hydroxylase	CYP86	A1	Arabidopsis thaliana	2e-94	290	76.57	175	41	0	527	3	260	434
stevia5_contig_40677	Q9STK9	Cytochrome P450	EC 1.14.-.-	Membrane (Single-pass)		CYP71	A24	Arabidopsis thaliana	7e-48	166	57.03	128	55	0	2	385	32	159
stevia5_contig_40754	H2DH21	Cytochrome P450	EC 1.14.-.-	Membrane (Single-pass)		CYP72	A219	Panax ginseng	3e-34	127	60.4	101	38	2	6	305	121	220
stevia5_contig_40861	Q0NZP1	Ent-kaurenoic acid 13-hydroxylase	EC 1.14.13.-	_	hydroxylase	KA13H	_	Stevia rebaudiana	1e-13	70.1	53.33	60	28	0	1	180	273	332
stevia5_contig_40905	Q9FMV7	Cytochrome P450	EC 1.14.-.-	Membrane (Single-pass)		CYP94	B1	Arabidopsis thaliana	2e-24	101	46.96	115	58	1	45	380	84	198
stevia5_contig_40919	G3GBK0	Costunolide synthase	EC 1.14.13.120	Membrane (Single-pass)	synthase	CYP71	BL3	Cichorium intybus	1e-47	164	64.23	123	42	2	3	371	230	350
stevia5_contig_40977	Q501D8	Tryptophan N-monooxygenase 2	EC 1.14.13.125	Membrane (Single-pass)	monooxygenase	CYP79	B3	Arabidopsis thaliana	8e-11	62.4	51.06	47	23	0	217	357	68	114
stevia5_contig_41116	Q9C788	Cytochrome P450	EC 1.14.-.-	Membrane (Single-pass)		CYP704	B1	Arabidopsis thaliana	7e-24	99.8	40	120	61	2	327	1	196	315
stevia5_contig_41203	O81972	Cytochrome P450	EC 1.14.-.-	Membrane		CYP82	A2	Glycine max	2e-75	242	57.44	195	83	0	5	589	326	520
