# Supplementary material for: Molecular dissection of transcriptional reprogramming of steviol glycosides synthesis in leaf tissue during developmental phase transitions in Stevia rebaudiana Bert
Source: Sci Rep. 2017 Sep 19;7:11835. doi: 10.1038/s41598-017-12025-y (PMC5605536; doi:10.1038/s41598-017-12025-y)
Supplement: Supplementary file 4 — Table S4 [file 41598_2017_12025_MOESM4_ESM.xls]

## Sheet: UGTs
Original Research Article
Molecular dissection of transcriptional reprogramming of steviol glycosides synthesis in leaf tissue during developmental phase transitions in Stevia rebaudiana Bert
Gopal Singh1,2, Gagandeep Singh1, Pradeep Singh1, Rajni Parmar1,2, Navgeet Paul1, Radhika Vashist1, Mohit Kumar Swarnkar1, Ashok Kumar3, Sanatsujat Singh3, Anil Kumar Singh1†, Sanjay Kumar1, Ram Kumar Sharma1,2*
1Biotechnology Department, CSIR-Institute of Himalayan Bioresource Technology, Palampur, Himachal Pradesh, India, 2Academy of Scientific and Innovative Research, New Delhi, India, 3Agrotechnology of Medicinal, Aromatic and Commercially Important Plants, CSIR-Institute of Himalayan Bioresource Technology, Palampur, Himachal Pradesh, India, †Present address: ICAR-Indian Institute of Agricultural Bi…
Table S4 Identification and categorization of UDP-glycosyltransferases (UGTs) from Swiss-prot annotation of assembled Stevia transcripts
Contig ID	Swiss-prot ID	UDP-glycosyltransferase	EC number	Localization	Family	Sub-Family	Homology to (Species name )	E_value	Bit_score	% Identity	Alignment length	mismatches	open gaps	Start_query	stop_query	Start_target	Stop_target
stevia5_contig_301	O22820	Flavonol 7-O-glucosyltransferase	EC 2.4.1.-	_	UGT74	F1	Arabidopsis thaliana	2e-39	147	40.27	221	115	6	178	819	3	213
stevia5_contig_391	Q940V3	UDP-glycosyltransferase	EC 2.4.1.-	_	UGT91	A1	Arabidopsis thaliana	5e-148	461	48.08	468	230	6	1753	374	4	466
stevia5_contig_569	F8WKW0	Crocetin glucosyltransferase	EC 2.4.1.271	Plastid	UGT75	L6	Gardenia jasminoides	2e-52	186	34.44	360	207	8	25	1023	106	463
stevia5_contig_742	Q6VAB0	UDP-glycosyltransferase	EC:2.4.1.-	_	UGT85	C2	Stevia rebaudiana	2e-127	383	53.56	351	155	4	13	1056	131	476
stevia5_contig_743	Q6VAB0	UDP-glycosyltransferase	EC:2.4.1.-	_	UGT85	C2	Stevia rebaudiana	3e-120	361	53.12	320	143	4	6	962	124	437
stevia5_contig_760	F8WKW1	7-deoxyloganetin glucosyltransferase	EC 2.4.1.324	_	UGT85	A24	Gardenia jasminoides	3e-117	352	61.82	275	103	2	827	3	119	391
stevia5_contig_1243	O22182	UDP-glycosyltransferase	EC 2.4.1.-	Intracellular membrane-bounded organelle	UGT84	B1	Arabidopsis thaliana	2e-113	352	42.52	461	249	9	1498	140	1	453
stevia5_contig_1255	U3UA11	UDP-glucose iridoid glucosyltransferase	EC 2.4.1.-	_	UGT76	A2	Catharanthus roseus	5e-127	384	46.56	436	212	10	3	1271	23	450
stevia5_contig_1428	F8WKW1	7-deoxyloganetin glucosyltransferase	EC 2.4.1.324	_	UGT85	A24	Gardenia jasminoides	0	630	66.05	483	158	4	246	1682	1	481
stevia5_contig_1483	Q9M9E7	UDP-glycosyltransferase	EC 2.4.1.-	Intracellular membrane-bounded organelle	UGT85	A4	Arabidopsis thaliana	6e-35	134	43.43	175	89	4	510	1	1	170
stevia5_contig_1842	F8WKW1	UDP-glycosyltransferase	EC:2.4.1.-	_	UGT85	A24	Gardenia jasminoides	0	553	59.4	463	182	3	2	1378	18	478
stevia5_contig_2012	Q9SGA8	UDP-glycosyltransferase	EC 2.4.1.-	_	UGT83	A1	Arabidopsis thaliana	4e-35	133	38.71	186	98	4	555	10	175	348
stevia5_contig_2050	O22182	UDP-glycosyltransferase	EC 2.4.1.-	Intracellular membrane-bounded organelle	UGT84	B1	Arabidopsis thaliana	6e-125	380	44.09	465	241	11	1480	107	1	453
stevia5_contig_2326	U3UA11	UDP-glucose iridoid glucosyltransferase	EC 2.4.1.-	_	UGT76	A2	Catharanthus roseus	8e-22	94.7	40.67	150	84	2	4	450	18	163
stevia5_contig_2976	F8WKW1	UDP-glycosyltransferase	EC:2.4.1.-	_	UGT85	A24	Gardenia jasminoides	1e-89	282	57.32	246	102	3	919	188	231	475
stevia5_contig_2977	F8WLS6	UDP-glycosyltransferase	EC:2.4.1.-	_	UGT85	A23	Catharanthus roseus	5e-81	258	52.12	236	107	2	710	6	176	406
stevia5_contig_3026	Q9LSM0	UDP-glycosyltransferase	EC 2.4.1.-	_	UGT91	B1	Arabidopsis thaliana	5e-61	205	47.73	264	126	4	5	775	160	418
stevia5_contig_3090	Q9ZQ97	UDP-glycosyltransferase	EC 2.4.1.-	_	UGT73	C4	Arabidopsis thaliana	1e-147	439	49.76	418	205	4	1245	4	13	429
stevia5_contig_3175	Q9C9B0	Flavonol 3-O-glucosyltransferase	EC 2.4.1.91	Intracellular membrane-bounded organelle	UGT89	B1	Arabidopsis thaliana	3e-165	485	54.25	459	197	7	1543	182	13	463
stevia5_contig_3426	F8WKW1	7-deoxyloganetin glucosyltransferase	EC 2.4.1.324	_	UGT85	A24	Gardenia jasminoides	0	541	58.33	444	176	4	1534	215	40	478
stevia5_contig_4695	F8WKW1	7-deoxyloganetin glucosyltransferase	EC 2.4.1.324	_	UGT85	A24	Gardenia jasminoides	1e-37	137	50.41	121	60	0	363	1	216	336
stevia5_contig_4834	Q9LSY8	UDP-glycosyltransferase	EC 2.4.1.-	Intracellular membrane-bounded organelle	UGT71	B2	Arabidopsis thaliana	5e-72	231	60.77	181	68	2	567	28	303	481
stevia5_contig_4847	U3U992	7-deoxyloganetic acid glucosyltransferase	EC 2.4.1.323	_	UGT709	C2	Catharanthus roseus	0	561	57.44	477	200	2	1461	40	4	480
stevia5_contig_5166	Q9SYK9	UDP-glycosyltransferase	EC 2.4.1.-	Intracellular membrane-bounded organelle	UGT74	E2	Arabidopsis thaliana	2e-46	164	61.11	126	49	0	20	397	325	450
stevia5_contig_5346	Q9ZQ97	UDP-glycosyltransferase	EC 2.4.1.-	_	UGT73	C4	Arabidopsis thaliana	8e-166	489	50.41	490	234	5	91	1545	10	495
stevia5_contig_5668	F8WKW0	Crocetin glucosyltransferase	EC 2.4.1.271	Plastid	UGT75	L6	Gardenia jasminoides	1e-111	339	53.53	312	141	3	931	5	4	314
stevia5_contig_5880	O64733	UDP-glycosyltransferase	EC 2.4.1.-	Cytpolasm, cytosol, nucleus	UGT87	A2	Arabidopsis thaliana	2e-31	119	49.12	114	56	1	359	24	341	454
stevia5_contig_5917	Q9LSY8	UDP-glycosyltransferase	EC 2.4.1.-	Intracellular membrane-bounded organelle	UGT71	B2	Arabidopsis thaliana	6e-08	54.3	67.57	37	12	0	302	412	4	40
stevia5_contig_6060	Q9LMF1	UDP-glycosyltransferase	EC 2.4.1.-	Intracellular membrane-bounded organelle	UGT85	A3	Arabidopsis thaliana	3e-34	132	55.36	112	49	1	662	330	369	480
stevia5_contig_6445	Q6VAB4	UDP-glycosyltransferase	EC 2.4.1.-	_	UGT76	G1	Stevia rebaudiana	9e-19	85.5	52.5	80	38	0	1	240	356	435
stevia5_contig_6547	Q9LXV0	UDP-glycosyltransferase	EC 2.4.1.-	_	UGT92	A1	Arabidopsis thaliana	4e-118	368	43.15	496	250	10	1824	364	10	482
stevia5_contig_6698	U3UA11	UDP-glucose iridoid glucosyltransferase	EC 2.4.1.-	_	UGT76	A2	Catharanthus roseus	3e-99	308	51.49	303	135	5	5	886	153	452
stevia5_contig_7646	Q9LTA3	UDP-glycosyltransferase	EC 2.4.1.-	Cytosol	UGT91	C1	Arabidopsis thaliana	0	536	57.14	455	186	4	436	1800	6	451
stevia5_contig_7661	Q94AB5	UDP-glycosyltransferase	EC 2.4.1.91	Intracellular membrane-bounded organelle	UGT76	E12	Arabidopsis thaliana	3e-46	164	56.69	127	53	1	2	376	332	458
stevia5_contig_9152	Q6VAA6	UDP-glycosyltransferase	EC:2.4.1.-	_	UGT74	G1	Stevia rebaudiana	2e-138	419	47.36	454	230	4	113	1459	1	450
stevia5_contig_9304	F8WKW1	7-deoxyloganetin glucosyltransferase	EC 2.4.1.324	_	UGT85	A24	Gardenia jasminoides	1e-88	276	58.82	221	88	1	1	654	44	264
stevia5_contig_9573	Q9SGA8	UDP-glycosyltransferase	EC 2.4.1.-	_	UGT83	A1	Arabidopsis thaliana	4e-48	168	50.87	173	80	3	523	20	3	175
stevia5_contig_9716	Q9ZQ96	UDP-glycosyltransferase	EC 2.4.1.-	_	UGT73	C3	Arabidopsis thaliana	9e-149	441	53.25	415	180	5	179	1402	12	419
stevia5_contig_9721	O48676	N-hydroxythioamide S-beta-glucosyltransferase	EC 2.4.1.195	Intracellular membrane-bounded organelle	UGT74	B1	Arabidopsis thaliana	3e-144	426	51.33	413	186	5	46	1260	9	414
stevia5_contig_9896	Q9ZQ94	Zeatin O-glucosyltransferase 3	EC 2.4.1.-	Membrane (single-pass)	UGT73	C5	Arabidopsis thaliana	2e-138	412	48.26	402	206	1	1202	3	2	403
stevia5_contig_9907	Q9LMF1	UDP-glycosyltransferase	EC 2.4.1.-	Intracellular membrane-bounded organelle	UGT85	A3	Arabidopsis thaliana	1e-07	53.9	46.77	62	31	2	1	180	421	482
stevia5_contig_10181	Q9SNB1	UDP-glycosyltransferase	EC 2.4.1.-	Intracellular membrane-bounded organelle	UGT76	E11	Arabidopsis thaliana	6e-23	97.8	40.41	146	75	4	16	435	1	140
stevia5_contig_10515	Q9M9E7	UDP-glycosyltransferase	EC 2.4.1.-	Intracellular membrane-bounded organelle	UGT85	A4	Arabidopsis thaliana	3e-23	100	60.56	71	28	0	220	8	8	78
stevia5_contig_11126	Q9LZD8	UDP-glycosyltransferase	EC 2.4.1.-	_	UGT89	A2	Arabidopsis thaliana	9e-140	420	51.07	466	211	10	83	1453	5	462
stevia5_contig_11220	Q9SJL0	UDP-glycosyltransferase	EC 2.4.1.-	_	UGT86	A1	Arabidopsis thaliana	5e-144	427	57.82	377	150	4	1360	245	98	470
stevia5_contig_12176	F8WKW0	Crocetin glucosyltransferase	EC 2.4.1.271	Plastid	UGT75	L6	Gardenia jasminoides	1e-137	408	54.42	351	152	4	1046	3	4	349
stevia5_contig_12197	F8WKW0	Crocetin glucosyltransferase	EC 2.4.1.271	Plastid	UGT75	L6	Gardenia jasminoides	4e-46	159	70.3	101	29	1	305	3	348	447
stevia5_contig_13388	F8WKW1	7-deoxyloganetin glucosyltransferase	EC 2.4.1.324	_	UGT85	A24	Gardenia jasminoides	2e-92	288	67.44	215	68	2	809	168	268	481
stevia5_contig_13843	U3U992	7-deoxyloganetic acid glucosyltransferase	EC 2.4.1.323	_	UGT709	C2	Catharanthus roseus	0	572	56.36	472	203	3	78	1487	9	479
stevia5_contig_14123	Q9M051	UDP-glycosyltransferase	EC 2.4.1.-	_	UGT76	F2	Arabidopsis thaliana	1e-39	112	41.14	175	95	5	652	146	142	314
stevia5_contig_14160	Q9LZD8	UDP-glycosyltransferase	EC 2.4.1.-	_	UGT89	A2	Arabidopsis thaliana	2e-122	376	48.81	461	215	9	169	1521	16	465
stevia5_contig_14836	O64733	UDP-glycosyltransferase	EC 2.4.1.-	Cytpolasm, cytosol, nucleus	UGT87	A2	Arabidopsis thaliana	2e-30	117	50	120	59	1	362	3	162	280
stevia5_contig_14875	O64733	UDP-glycosyltransferase	EC 2.4.1.-	Cytpolasm, cytosol, nucleus	UGT87	A2	Arabidopsis thaliana	4e-118	364	45.66	449	232	6	124	1455	11	452
stevia5_contig_14991	U3UA11	UDP-glucose iridoid glucosyltransferase	EC 2.4.1.-	_	UGT76	A2	Catharanthus roseus	4e-105	322	48.68	341	162	5	1004	3	19	353
stevia5_contig_16419	Q9FI98	UDP-glycosyltransferase	EC 2.4.1.-	_	UGT76	C4	Arabidopsis thaliana	2e-91	286	48.29	292	150	1	968	96	160	451
stevia5_contig_16959	Q9ZQ99	Zeatin O-glucosyltransferase 1	EC 2.4.1.-	Intracellular membrane-bounded organelle	UGT73	C1	Arabidopsis thaliana	9e-147	439	43.58	491	264	4	156	1613	1	483
stevia5_contig_17390	Q9FIA0	Cytokinin-N-glucosyltransferase 2	EC 2.4.1.-	Intracellular membrane-bounded organelle	UGT76	C2	Arabidopsis thaliana	9e-33	125	48.97	145	64	3	478	59	9	148
stevia5_contig_17768	U3UA11	UDP-glucose iridoid glucosyltransferase	EC 2.4.1.-	_	UGT76	A2	Catharanthus roseus	4e-31	120	43.05	151	71	3	428	3	159	303
stevia5_contig_17769	Q9FIA0	Cytokinin-N-glucosyltransferase 2	EC 2.4.1.-	Intracellular membrane-bounded organelle	UGT76	C2	Arabidopsis thaliana	2e-36	135	48.03	152	74	2	463	11	5	152
stevia5_contig_17881	F8WKW0	Crocetin glucosyltransferase	EC 2.4.1.271	Plastid	UGT75	L6	Gardenia jasminoides	4e-15	75.5	43.88	98	52	2	161	445	4	101
stevia5_contig_18100	U3U992	7-deoxyloganetic acid glucosyltransferase	EC 2.4.1.323	_	UGT709	C2	Catharanthus roseus	9e-136	406	61.15	314	117	2	1	927	167	480
stevia5_contig_18271	F8WKW0	Crocetin glucosyltransferase	EC 2.4.1.271	Plastid	UGT75	L6	Gardenia jasminoides	9e-44	154	54.74	137	60	2	410	3	217	352
stevia5_contig_19901	Q9ZVX4	UDP-glycosyltransferase	EC 2.4.1.-	_	UGT90	A1	Arabidopsis thaliana	4e-68	223	49.59	246	112	5	708	1	6	249
stevia5_contig_20267	Q9ZQ96	UDP-glycosyltransferase	EC 2.4.1.-	_	UGT73	C3	Arabidopsis thaliana	5e-44	162	38.26	264	132	7	44	814	224	463
stevia5_contig_20438	F8WKW0	Crocetin glucosyltransferase	EC 2.4.1.271	Plastid	UGT75	L6	Gardenia jasminoides	2e-09	58.2	42.03	69	37	2	83	283	2	69
stevia5_contig_20496	Q9M9E7	UDP-glycosyltransferase	EC 2.4.1.-	Intracellular membrane-bounded organelle	UGT85	A4	Arabidopsis thaliana	5e-20	88.2	40.83	120	56	4	10	333	8	124
stevia5_contig_20799	F8WLS6	7-deoxyloganetin glucosyltransferase	EC 2.4.1.324	_	UGT85	A23	Catharanthus roseus	5e-44	157	44.38	169	89	2	495	1	83	250
stevia5_contig_21152	Q9FI96	UDP-glycosyltransferase	EC 2.4.1.-	_	UGT76	C3	Arabidopsis thaliana	1e-24	100	48.91	92	44	1	284	9	5	93
stevia5_contig_21911	F8WKW0	Crocetin glucosyltransferase	EC 2.4.1.271	Plastid	UGT75	L6	Gardenia jasminoides	1e-115	352	42.93	403	213	6	1176	1	1	397
stevia5_contig_22117	F8WKW0	Crocetin glucosyltransferase	EC 2.4.1.271	Plastid	UGT75	L6	Gardenia jasminoides	4e-44	155	56.12	139	59	2	416	3	217	354
stevia5_contig_22290	Q9LFJ8	Anthocyanin 3-O-glucosyltransferase	EC 2.4.1.91	_	UGT78	D2	Arabidopsis thaliana	2e-27	109	53.47	101	43	2	116	406	10	110
stevia5_contig_23215	Q9SGA8	UDP-glycosyltransferase	EC 2.4.1.-	_	UGT83	A1	Arabidopsis thaliana	3e-29	82.8	43.43	99	53	2	290	3	65	163
stevia5_contig_23361	Q9SKC5	Jasmonate glucosyltransferase 1	EC 2.4.1.-	_	UGT74	D1	Arabidopsis thaliana	3e-42	150	53.28	137	63	1	6	416	205	340
stevia5_contig_23419	U3U992	7-deoxyloganetic acid glucosyltransferase	EC 2.4.1.323	_	UGT709	C2	Catharanthus roseus	4e-32	124	41.36	162	85	2	72	527	10	171
stevia5_contig_23787	Q9FI98	UDP-glycosyltransferase	EC 2.4.1.-	_	UGT76	C4	Arabidopsis thaliana	8e-136	409	46.68	452	228	5	1504	164	8	451
stevia5_contig_24382	U3U992	7-deoxyloganetic acid glucosyltransferase	EC 2.4.1.323	_	UGT709	C2	Catharanthus roseus	1e-123	374	50.13	383	186	3	1148	3	5	383
stevia5_contig_24515	Q9ZQ97	UDP-glycosyltransferase	EC 2.4.1.-	_	UGT73	C4	Arabidopsis thaliana	4e-157	466	50.31	481	235	4	1615	179	13	491
stevia5_contig_24703	Q9SCP5	UDP-glycosyltransferase	EC 2.4.1.-	Intracellular membrane-bounded organelle	UGT73	C7	Arabidopsis thaliana	3e-126	381	51.01	347	163	3	1	1029	142	485
stevia5_contig_24927	O64733	UDP-glycosyltransferase	EC 2.4.1.-	Cytpolasm, cytosol, nucleus	UGT87	A2	Arabidopsis thaliana	2e-44	159	46.86	175	90	2	590	66	142	313
stevia5_contig_26140	Q9FI99	Cytokinin-N-glucosyltransferase 1	EC 2.4.1.-	Intracellular membrane-bounded organelle	UGT76	C1	Arabidopsis thaliana	3e-84	269	43.14	357	169	7	1004	6	4	350
stevia5_contig_26239	Q9FIA0	Cytokinin-N-glucosyltransferase 2	EC 2.4.1.-	Intracellular membrane-bounded organelle	UGT76	C2	Arabidopsis thaliana	4e-06	48.9	46.55	58	31	0	2	175	106	163
stevia5_contig_26343	Q6VAB0	UDP-glycosyltransferase	EC:2.4.1.-	_	UGT85	C2	Stevia rebaudiana	1e-71	236	45.45	275	135	6	824	36	1	272
stevia5_contig_27016	F8WKW0	Crocetin glucosyltransferase	EC 2.4.1.271	Plastid	UGT75	L6	Gardenia jasminoides	2e-74	243	44.13	315	168	6	33	962	3	314
stevia5_contig_27798	Q9FI98	UDP-glycosyltransferase	EC 2.4.1.-	_	UGT76	C4	Arabidopsis thaliana	2e-31	119	57.61	92	39	0	2	277	360	451
stevia5_contig_27966	O22822	Salicylic acid glucosyltransferase 1	EC 2.4.1.-	Intracellular membrane-bounded organelle	UGT74	F2	Arabidopsis thaliana	7e-29	112	50.88	114	54	1	357	16	32	143
stevia5_contig_28310	U3UA11	UDP-glucose iridoid glucosyltransferase	EC 2.4.1.-	_	UGT76	A2	Catharanthus roseus	4e-46	162	57.36	129	54	1	516	133	325	453
stevia5_contig_28595	Q9LXV0	UDP-glycosyltransferase	EC 2.4.1.-	_	UGT92	A1	Arabidopsis thaliana	2e-124	376	50.55	366	171	4	1223	135	130	488
stevia5_contig_28837	F8WKW0	Crocetin glucosyltransferase	EC 2.4.1.271	Plastid	UGT75	L6	Gardenia jasminoides	7e-36	132	47.93	121	61	1	1	357	83	203
stevia5_contig_29413	O64732	UDP-glycosyltransferase	EC 2.4.1.-	_	UGT87	A1	Arabidopsis thaliana	6e-15	75.5	45.12	82	43	1	471	232	357	438
stevia5_contig_29464	F8WKW0	Crocetin glucosyltransferase	EC 2.4.1.271	Plastid	UGT75	L6	Gardenia jasminoides	2e-35	134	42.62	183	96	3	1	540	54	230
stevia5_contig_29465	F8WKW0	Crocetin glucosyltransferase	EC 2.4.1.271	Plastid	UGT75	L6	Gardenia jasminoides	2e-36	137	42.54	181	97	3	1	534	54	230
stevia5_contig_30041	Q94AB5	UDP-glycosyltransferase	EC 2.4.1.91	Intracellular membrane-bounded organelle	UGT76	E12	Arabidopsis thaliana	6e-35	130	52.38	105	48	1	1	309	354	458
stevia5_contig_30358	Q9LS16	UDP-glycosyltransferase	EC 2.4.1.-	_	UGT76	E7	Arabidopsis thaliana	7e-28	110	43.55	124	69	1	19	387	168	291
stevia5_contig_30656	Q9ZQ95	Zeatin O-glucosyltransferase 2	EC 2.4.1.-	Intracellular membrane-bounded organelle	UGT73	C6	Arabidopsis thaliana	1e-56	192	44	200	106	3	592	2	85	281
stevia5_contig_31741	Q9ZQ99	Zeatin O-glucosyltransferase 1	EC 2.4.1.-	Intracellular membrane-bounded organelle	UGT73	C1	Arabidopsis thaliana	2e-149	445	45.36	485	252	4	40	1479	9	485
stevia5_contig_31943	Q9FI99	Cytokinin-N-glucosyltransferase 1	EC 2.4.1.-	Intracellular membrane-bounded organelle	UGT76	C1	Arabidopsis thaliana	1e-18	87.8	63.33	60	22	0	442	621	4	63
stevia5_contig_32387	U3U992	7-deoxyloganetic acid glucosyltransferase	EC 2.4.1.323	_	UGT709	C2	Catharanthus roseus	2e-22	98.6	32.73	220	120	6	636	7	6	207
stevia5_contig_32570	Q9ZQ96	UDP-glycosyltransferase	EC 2.4.1.-	_	UGT73	C3	Arabidopsis thaliana	4e-146	432	50.95	420	201	4	45	1292	13	431
stevia5_contig_34539	Q6VAA6	UDP-glycosyltransferase	EC:2.4.1.-	_	UGT74	G1	Stevia rebaudiana	3e-06	52	46.43	56	30	0	827	660	391	446
stevia5_contig_35743	Q9ZQ96	UDP-glycosyltransferase	EC 2.4.1.-	_	UGT73	C3	Arabidopsis thaliana	7e-133	405	45.57	474	245	5	1740	352	1	472
stevia5_contig_36034	Q9ZQ96	UDP-glycosyltransferase	EC 2.4.1.-	_	UGT73	C3	Arabidopsis thaliana	7e-46	162	52.45	143	68	0	51	479	10	152
stevia5_contig_36595	U3UA11	UDP-glucose iridoid glucosyltransferase	EC 2.4.1.-	_	UGT76	A2	Catharanthus roseus	1e-118	358	51.8	361	159	6	1064	3	1	353
stevia5_contig_36599	Q9ZQ96	UDP-glycosyltransferase	EC 2.4.1.-	_	UGT73	C3	Arabidopsis thaliana	2e-37	136	55.17	116	52	0	1	348	374	489
stevia5_contig_37156	F8WKW0	Crocetin glucosyltransferase	EC 2.4.1.271	Plastid	UGT75	L6	Gardenia jasminoides	2e-35	131	47.93	121	61	1	1	357	83	203
stevia5_contig_37279	U3U992	7-deoxyloganetic acid glucosyltransferase	EC 2.4.1.323	_	UGT709	C2	Catharanthus roseus	1e-33	127	60.92	87	34	0	1	261	378	464
stevia5_contig_38129	Q9SCP5	UDP-glycosyltransferase	EC 2.4.1.-	Intracellular membrane-bounded organelle	UGT73	C7	Arabidopsis thaliana	2e-25	105	51.26	119	58	0	1	357	367	485
stevia5_contig_38657	Q9LK73	UDP-glycosyltransferase	EC 2.4.1.-	Cytosol/intracellular membrane-bounded organelle	UGT88	A1	Arabidopsis thaliana	1e-10	61.2	40.74	81	47	1	61	300	88	168
stevia5_contig_38754	Q940V3	UDP-glycosyltransferase	EC 2.4.1.-	_	UGT91	A1	Arabidopsis thaliana	5e-06	47.8	43.4	53	27	1	340	191	414	466
stevia5_contig_38882	Q9ZQ96	UDP-glycosyltransferase	EC 2.4.1.-	_	UGT73	C3	Arabidopsis thaliana	6e-23	96.3	50	90	45	0	2	271	400	489
stevia5_contig_38924	F8WLS6	7-deoxyloganetin glucosyltransferase	EC 2.4.1.324	_	UGT85	A23	Catharanthus roseus	2e-28	111	46.36	110	57	1	326	3	222	331
stevia5_contig_39681	Q9ZQ98	UDP-glycosyltransferase	EC 2.4.1.-	Intracellular membrane-bounded organelle	UGT73	C2	Arabidopsis thaliana	1e-09	58.5	41.82	55	32	0	340	176	442	496
stevia5_contig_39794	F8WKW1	7-deoxyloganetin glucosyltransferase	EC 2.4.1.324	_	UGT85	A24	Gardenia jasminoides	0	624	66.82	434	141	2	1474	179	25	457
stevia5_contig_39999	Q9SGA8	UDP-glycosyltransferase	EC 2.4.1.-	_	UGT83	A1	Arabidopsis thaliana	2e-15	75.1	33.33	105	70	0	4	318	137	241
stevia5_contig_40036	F8WLS6	7-deoxyloganetin glucosyltransferase	EC 2.4.1.324	_	UGT85	A23	Catharanthus roseus	1e-47	169	55.56	153	67	1	1	456	326	478
stevia5_contig_40312	Q9ZQ96	UDP-glycosyltransferase	EC 2.4.1.-	_	UGT73	C3	Arabidopsis thaliana	7e-100	311	44.38	365	188	6	1056	1	1	363
stevia5_contig_40859	F8WKW1	7-deoxyloganetin glucosyltransferase	EC 2.4.1.324	_	UGT85	A24	Gardenia jasminoides	2e-52	181	51.23	162	79	0	1	486	318	479
stevia5_contig_41122	F8WKW1	7-deoxyloganetin glucosyltransferase	EC 2.4.1.324	_	UGT85	A24	Gardenia jasminoides	3e-27	108	48.33	120	52	3	350	15	84	201
stevia5_contig_41212	F8WKW1	7-deoxyloganetin glucosyltransferase	EC 2.4.1.324	_	UGT85	A24	Gardenia jasminoides	3e-41	147	67.65	102	33	0	344	39	377	478
