# Supplementary material for: Molecular dissection of transcriptional reprogramming of steviol glycosides synthesis in leaf tissue during developmental phase transitions in Stevia rebaudiana Bert
Source: Sci Rep. 2017 Sep 19;7:11835. doi: 10.1038/s41598-017-12025-y (PMC5605536; doi:10.1038/s41598-017-12025-y)
Supplement: Supplementary file 5 — Table S5 [file 41598_2017_12025_MOESM5_ESM.xls]

## Sheet: Up-regulated in LV (LV&LB)
Original Research Article
Molecular dissection of transcriptional reprogramming of steviol glycosides synthesis in leaf tissue during developmental phase transitions in Stevia rebaudiana Bert
Gopal Singh1,2, Gagandeep Singh1, Pradeep Singh1, Rajni Parmar1,2, Navgeet Paul1, Radhika Vashist1, Mohit Kumar Swarnkar1, Ashok Kumar3, Sanatsujat Singh3, Anil Kumar Singh1†, Sanjay Kumar1, Ram Kumar Sharma1,2*
1Biotechnology Department, CSIR-Institute of Himalayan Bioresource Technology, Palampur, Himachal Pradesh, India, 2Academy of Scientific and Innovative Research, New Delhi, India, 3Agrotechnology of Medicinal, Aromatic and Commercially Important Plants, CSIR-Institute of Himalayan Bioresource Technology, Palampur, Himachal Pradesh, India, †Present address: ICAR-Indian Institute of Agricultural Bi…
Table S5 Comparative differential gene expression analysis of assembled transcripts based on edgeR statistics along with their respective NCBI’s NR annotations.
Transcripts	NR annotation	Bit-Score	E-Value	logFC	logCPM	FDR
stevia5_contig_3519	>gi|7076770|emb|CAB75932.1| putative protein [Arabidopsis thaliana]Length=1339	1415	0	12.8883	6.11787	1.32935e-106
stevia5_contig_15429	>gi|16903206|gb|AAL27855.1| lipid transfer protein precursor [Davidia involucrata]	119	2e-29	9.79838	3.06574	1.33433e-36
stevia5_contig_19018				9.57021	2.84135	1.10246e-32
stevia5_contig_17811				9.44486	2.71803	1.13513e-30
stevia5_contig_24690	>gi|658019135|ref|XP_008344913.1| PREDICTED: 11-beta-hydroxysteroid dehydrogenase 1B-like [Malus domestica] gi|658063123|ref|XP_008367477.1|	301	3e-95	9.43713	2.71043	1.53475e-30
stevia5_contig_9821				9.41371	2.68739	2.74361e-30
stevia5_contig_12854	>gi|565389400|ref|XP_006360444.1| PREDICTED: probable serine/threonine-protein kinase At1g18390-like [Solanum tuberosum]	244	5e-72	9.38187	2.65606	9.34161e-30
stevia5_contig_19159				9.36568	2.64014	1.73436e-29
stevia5_contig_9170				9.33276	2.60774	5.9831e-29
stevia5_contig_21051				9.32441	2.59952	8.153e-29
stevia5_contig_3898	>gi|565349738|ref|XP_006341844.1| PREDICTED: beta-xylosidase/alpha-L-arabinofuranosidase 2-like [Solanum tuberosum]	1042	0	9.31601	2.59126	1.11228e-28
stevia5_contig_12953	>gi|225458751|ref|XP_002285061.1| PREDICTED: isoflavone 2'-hydroxylase-like [Vitis vinifera]	372	5e-121	9.10796	2.38647	1.02722e-25
stevia5_contig_9791				9.02794	2.30766	1.55461e-24
stevia5_contig_16803	>gi|255539527|ref|XP_002510828.1| MEN-8 protein precursor, putative [Ricinus communis] gi|223549943|gb|EEF51430.1| MEN-8 protein	99	4e-23	9.02794	2.30766	1.55461e-24
stevia5_contig_19332	>gi|643717665|gb|KDP29108.1| hypothetical protein JCGZ_16497 [Jatropha curcas]	109	7e-26	8.96487	2.24554	8.86394e-24
stevia5_contig_4503	>gi|357508185|ref|XP_003624381.1| Non-specific lipid-transfer protein [Medicago truncatula] gi|355499396|gb|AES80599.1| Lipid	79.3	3e-16	8.93227	2.21342	2.48177e-23
stevia5_contig_5679	>gi|255544298|ref|XP_002513211.1| lipid binding protein, putative [Ricinus communis] gi|223547709|gb|EEF49202.1| lipid binding	139	1e-39	8.93227	2.21342	2.48177e-23
stevia5_contig_11225				8.80601	2.08898	9.07134e-22
stevia5_contig_28303	>gi|6822147|emb|CAB71021.1| putative beta-1,3-glucanase [Hieracium piloselloides]	539	0	8.79396	2.0771	1.31007e-21
stevia5_contig_17328				8.74475	2.02857	5.79274e-21
stevia5_contig_18049				8.73218	2.01618	8.40858e-21
stevia5_contig_15340	>gi|356570790|ref|XP_003553567.1| PREDICTED: probable pectinesterase 15-like [Glycine max]	424	2e-141	8.64097	1.92621	8.09225e-20
stevia5_contig_16069	>gi|147821088|emb|CAN75378.1| hypothetical protein VITISV_027593 [Vitis vinifera]	261	5e-80	8.64097	1.92621	8.09225e-20
stevia5_contig_21652	>gi|587938289|gb|EXC25038.1| Peroxidase 9 [Morus notabilis]Length=345	407	2e-138	8.61382	1.89942	1.77541e-19
stevia5_contig_17189				8.57211	1.85825	5.75564e-19
stevia5_contig_22342				8.52916	1.81585	1.92072e-18
stevia5_contig_29203	>gi|604331698|gb|EYU36556.1| hypothetical protein MIMGU_mgv1a009740mg [Erythranthe guttata] gi|604331699|gb|EYU36557.1| hypothetical	490	3e-171	8.4546	1.74222	1.42538e-17
stevia5_contig_16276				8.34328	1.63224	1.65375e-16
stevia5_contig_28415	>gi|657977446|ref|XP_008380636.1| PREDICTED: probable glucan endo-1,3-beta-glucosidase A6 [Malus domestica]	452	4e-152	8.30983	1.59917	3.82539e-16
stevia5_contig_19950	>gi|470137598|ref|XP_004304550.1| PREDICTED: CASP-like protein RCOM_1446020-like [Fragaria vesca subsp. vesca]	99.8	2e-21	8.27559	1.56532	8.73786e-16
stevia5_contig_22703				8.27559	1.56532	8.73786e-16
stevia5_contig_27720	>gi|460377961|ref|XP_004234754.1| PREDICTED: fatty acyl-CoA reductase 2-like [Solanum lycopersicum]	446	1e-149	8.27559	1.56532	8.73786e-16
stevia5_contig_25554				8.25816	1.54808	1.32801e-15
stevia5_contig_6408	>gi|593798252|ref|XP_007162164.1| hypothetical protein PHAVU_001G129600g [Phaseolus vulgaris] gi|561035628|gb|ESW34158.1|	58.2	2e-07	8.24052	1.53063	2.00331e-15
stevia5_contig_23078	>gi|590684827|ref|XP_007041944.1| Chalcone and stilbene synthase family protein [Theobroma cacao] gi|508705879|gb|EOX97775.1|	607	0	8.18625	1.47695	7.23765e-15
stevia5_contig_28995	>gi|645229288|ref|XP_008221397.1| PREDICTED: GDSL esterase/lipase EXL3-like [Prunus mume]	345	3e-113	8.14891	1.43999	1.10475e-14
stevia5_contig_12516	>gi|568861201|ref|XP_006484094.1| PREDICTED: cytochrome P450 78A5-like [Citrus sinensis]	677	0	8.12987	1.42115	1.70272e-14
stevia5_contig_20814	>gi|661883599|emb|CDP12684.1| unnamed protein product [Coffea canephora]	638	0	8.12987	1.42115	1.70272e-14
stevia5_contig_23323				8.12987	1.42115	1.70272e-14
stevia5_contig_21672	>gi|470120217|ref|XP_004296203.1| PREDICTED: uncharacterized protein LOC101295409 [Fragaria vesca subsp. vesca]	429	1e-144	8.09101	1.38269	1.74705e-15
stevia5_contig_28688	>gi|147832829|emb|CAN61899.1| hypothetical protein VITISV_029813 [Vitis vinifera]	96.3	3e-21	8.09101	1.38269	1.74705e-15
stevia5_contig_10630	>gi|6822147|emb|CAB71021.1| putative beta-1,3-glucanase [Hieracium piloselloides]	478	5e-165	8.0307	1.32296	6.80637e-15
stevia5_contig_20026	>gi|255558003|ref|XP_002520030.1| conserved hypothetical protein [Ricinus communis] gi|223540794|gb|EEF42354.1| conserved	164	2e-45	8.0307	1.32296	6.80637e-15
stevia5_contig_24617				8.0307	1.32296	6.80637e-15
stevia5_contig_11721				8.01002	1.30247	1.0614e-14
stevia5_contig_15082	>gi|514715293|ref|XP_004953209.1| PREDICTED: sufE-like protein, chloroplastic-like [Setaria italica]	166	7e-50	8.01002	1.30247	1.0614e-14
stevia5_contig_22717	>gi|590563159|ref|XP_007009289.1| Cytoplasmic tRNA 2-thiolation protein 1 [Theobroma cacao] gi|508726202|gb|EOY18099.1| Cytoplasmic	93.2	6e-21	8.01002	1.30247	1.0614e-14
stevia5_contig_19954	>gi|358347946|ref|XP_003638011.1| Cysteine-rich receptor-like protein kinase, partial [Medicago truncatula]	93.2	9e-20	7.96775	1.26059	2.66025e-14
stevia5_contig_27847	>gi|604340857|gb|EYU40275.1| hypothetical protein MIMGU_mgv1a026313mg [Erythranthe guttata]	56.2	1e-08	7.92421	1.21744	6.67092e-14
stevia5_contig_26320	>gi|527199313|gb|EPS67142.1| hypothetical protein M569_07637, partial [Genlisea aurea]	202	2e-59	7.90193	1.19535	1.05746e-13
stevia5_contig_31127	>gi|661872974|emb|CDP21061.1| unnamed protein product [Coffea canephora]	86.7	2e-17	7.90193	1.19535	1.05746e-13
stevia5_contig_12835				7.87931	1.17292	1.69483e-13
stevia5_contig_18810	>gi|590684696|ref|XP_007041917.1| Pollen Ole e 1 allergen and extensin family protein [Theobroma cacao] gi|508705852|gb|EOX97748.1|	270	6e-84	7.85632	1.15013	2.70234e-13
stevia5_contig_24342	>gi|225446291|ref|XP_002269790.1| PREDICTED: hydroxycinnamoyl-Coenzyme A shikimate/quinate hydroxycinnamoyltransferase [Vitis	484	2e-163	7.85632	1.15013	2.70234e-13
stevia5_contig_29261	>gi|590729307|ref|XP_007099762.1| Malectin/receptor protein kinase family protein [Theobroma cacao] gi|508728372|gb|EOY20269.1|	95.5	1e-18	7.85632	1.15013	2.70234e-13
stevia5_contig_8156	>gi|359479968|ref|XP_002272733.2| PREDICTED: polygalacturonase At1g48100-like [Vitis vinifera]	576	0	7.83297	1.12696	4.3351e-13
stevia5_contig_29783				7.80923	1.1034	4.3351e-13
stevia5_contig_24698				7.78509	1.07945	6.97452e-13
stevia5_contig_13843	>gi|225449274|ref|XP_002281029.1| PREDICTED: UDP-glycosyltransferase 85A1 isoform 2 [Vitis vinifera]	597	0	7.76054	1.05509	1.12038e-12
stevia5_contig_30027	>gi|159138269|gb|ABW89137.1| germin-like protein [Helianthus annuus] gi|159138271|gb|ABW89138.1| germin-like protein [Helianthus	397	6e-136	7.73556	1.0303	1.79834e-12
stevia5_contig_18387				7.71015	1.00507	2.91406e-12
stevia5_contig_25068	>gi|566212197|ref|XP_006373081.1| heat shock protein DnaJ [Populus trichocarpa] gi|550319787|gb|ERP50878.1| heat shock protein	141	4e-37	7.71015	1.00507	2.91406e-12
stevia5_contig_24575				7.68428	0.979376	4.72502e-12
stevia5_contig_26434				7.68428	0.979376	4.72502e-12
stevia5_contig_26703				7.68428	0.979376	4.72502e-12
stevia5_contig_28118	>gi|460376134|ref|XP_004233855.1| PREDICTED: GDSL esterase/lipase At1g29670-like [Solanum lycopersicum]	379	2e-124	7.63111	0.926555	1.25062e-11
stevia5_contig_14550	>gi|339779634|gb|AEK06374.1| microsomal oleate desaturase FAD2-5 [Carthamus tinctorius] gi|442614246|gb|AGC65503.1| FAD2-6	266	4e-84	7.60377	0.899386	2.04173e-11
stevia5_contig_16982	>gi|14285595|sp|O04004.1|NLTP6_AMBAR RecName: Full=Non-specific lipid-transfer protein; Short=LTP; AltName: Full=Allergen	120	2e-30	7.5759	0.871687	3.33575e-11
stevia5_contig_26020				7.5759	0.871687	3.33575e-11
stevia5_contig_29263				7.5759	0.871687	3.33575e-11
stevia5_contig_11036	>gi|595943283|ref|XP_007215957.1| hypothetical protein PRUPE_ppa011339mg [Prunus persica] gi|462412107|gb|EMJ17156.1| hypothetical	250	2e-78	7.57027	5.00948	3.49631e-72
stevia5_contig_24927	>gi|255575738|ref|XP_002528768.1| UDP-glucosyltransferase, putative [Ricinus communis] gi|223531771|gb|EEF33590.1| UDP-glucosyltransferase,	213	5e-63	7.54748	0.843435	5.51535e-11
stevia5_contig_12595				7.51849	0.814608	8.98358e-11
stevia5_contig_26785	>gi|657965030|ref|XP_008374156.1| PREDICTED: GDSL esterase/lipase At5g41890 [Malus domestica]	433	3e-145	7.51849	0.814608	8.98358e-11
stevia5_contig_26827	>gi|298204564|emb|CBI23839.3| unnamed protein product [Vitis vinifera]Length=192	234	1e-73	7.51849	0.814608	8.98358e-11
stevia5_contig_33748	>gi|661881464|emb|CDP14874.1| unnamed protein product [Coffea canephora]	667	0	7.51849	0.814608	8.98358e-11
stevia5_contig_17587				7.48891	0.785183	1.46563e-10
stevia5_contig_14655	>gi|629104596|gb|KCW70065.1| hypothetical protein EUGRSUZ_F03369 [Eucalyptus grandis]	249	4e-76	7.4587	0.755134	2.39543e-10
stevia5_contig_27246				7.4587	0.755134	2.39543e-10
stevia5_contig_29328	>gi|531033428|gb|AGT56097.1| cocaine synthase [Erythroxylum coca]Length=437	8e-10	0	7.4587	0.755134	2.39543e-10
stevia5_contig_13634				7.42785	0.724435	3.91449e-10
stevia5_contig_22851				7.42785	0.724435	3.91449e-10
stevia5_contig_24298	>gi|124359209|gb|ABN05720.1| RNA-directed DNA polymerase (Reverse transcriptase) [Medicago truncatula]	161	6e-44	7.42785	0.724435	3.91449e-10
stevia5_contig_26647				7.39633	0.693056	6.51094e-10
stevia5_contig_27950				7.39633	0.693056	6.51094e-10
stevia5_contig_10522				7.3641	0.660968	1.06856e-09
stevia5_contig_14195	>gi|566244046|ref|XP_006371611.1| hypothetical protein POPTR_0019s13650g [Populus trichocarpa] gi|550317490|gb|ERP49408.1|	116	2e-27	7.3641	0.660968	1.06856e-09
stevia5_contig_14255	>gi|470146710|ref|XP_004308965.1| PREDICTED: probable leucine-rich repeat receptor-like protein kinase IMK3-like [Fragaria	106	7e-24	7.3641	0.660968	1.06856e-09
stevia5_contig_17876	>gi|604336397|gb|EYU40182.1| hypothetical protein MIMGU_mgv1a024537mg, partial [Erythranthe guttata]	125	4e-30	7.3641	0.660968	1.06856e-09
stevia5_contig_21364	>gi|590605699|ref|XP_007020555.1| Cysteine-rich RLK (RECEPTOR-like protein kinase) 8 [Theobroma cacao] gi|508720183|gb|EOY12080.1|	178	1e-49	7.3641	0.660968	1.06856e-09
stevia5_contig_30003	>gi|658009566|ref|XP_008339999.1| PREDICTED: serine/threonine-protein kinase PBS1-like [Malus domestica]	137	1e-35	7.3641	0.660968	1.06856e-09
stevia5_contig_7326				7.33114	0.628137	1.06856e-09
stevia5_contig_33994	>gi|359479639|ref|XP_003632312.1| PREDICTED: non-specific lipid-transfer protein-like protein At2g13820-like [Vitis vinifera]	130	1e-33	7.33114	0.628137	1.06856e-09
stevia5_contig_9507				7.29741	0.594528	1.79071e-09
stevia5_contig_14400	>gi|416636|sp|P00304.2|MPAA3_AMBEL RecName: Full=Pollen allergen Amb a 3; AltName: Full=Allergen Amb a III; AltName: Full=Allergen	114	1e-29	7.26287	0.560103	2.99144e-09
stevia5_contig_22245				7.26287	0.560103	2.99144e-09
stevia5_contig_31847				7.26287	0.560103	2.99144e-09
stevia5_contig_16792	>gi|590597545|ref|XP_007018641.1| Far1-related sequence 5 isoform 1 [Theobroma cacao] gi|590597549|ref|XP_007018642.1| Far1-related	203	6e-73	7.22748	0.524824	4.99349e-09
stevia5_contig_6640				7.1912	0.488645	8.31786e-09
stevia5_contig_16923				7.1912	0.488645	8.31786e-09
stevia5_contig_17113	>gi|37223175|gb|AAQ90183.1| ntp201 [Nicotiana tabacum]Length=559	806	0	7.1912	0.488645	8.31786e-09
stevia5_contig_34514	>gi|470146077|ref|XP_004308656.1| PREDICTED: glutamate receptor 1.2-like [Fragaria vesca subsp. vesca]	122	8e-29	7.1912	0.488645	8.31786e-09
stevia5_contig_14671				7.15398	0.45152	1.4001e-08
stevia5_contig_23703	>gi|359481264|ref|XP_002264741.2| PREDICTED: uncharacterized protein LOC100249976 [Vitis vinifera]	85.9	1e-16	7.15398	0.45152	1.4001e-08
stevia5_contig_24803				7.15398	0.45152	1.4001e-08
stevia5_contig_27937				7.15398	0.45152	1.4001e-08
stevia5_contig_28753	>gi|225424594|ref|XP_002282185.1| PREDICTED: cytochrome P450 86B1 [Vitis vinifera]	346	1e-111	7.15398	0.45152	1.4001e-08
stevia5_contig_33443				7.15398	0.45152	1.4001e-08
stevia5_contig_5365				7.07654	0.374226	4.02822e-08
stevia5_contig_10854				7.07654	0.374226	4.02822e-08
stevia5_contig_26900	>gi|164416240|gb|ABY53446.1| ORF1-2 [Ambrosia asymptomatic virus 2 UKM-2007]	144	4e-38	7.07654	0.374226	4.02822e-08
stevia5_contig_29461				7.07654	0.374226	4.02822e-08
stevia5_contig_34991				7.07654	0.374226	4.02822e-08
stevia5_contig_8596	>gi|357123310|ref|XP_003563354.1| PREDICTED: probable homogentisate phytyltransferase 1, chloroplastic-like [Brachypodium	83.6	2e-16	7.06388	4.12799	1.33902e-52
stevia5_contig_7047	>gi|661894344|emb|CDP02785.1| unnamed protein product [Coffea canephora]	339	2e-102	7.03621	0.333942	6.85676e-08
stevia5_contig_10864				7.03621	0.333942	6.85676e-08
stevia5_contig_14246				7.03621	0.333942	6.85676e-08
stevia5_contig_19926				7.03621	0.333942	6.85676e-08
stevia5_contig_19791	>gi|125526189|gb|EAY74303.1| hypothetical protein OsI_02192 [Oryza sativa Indica Group]	92.8	2e-19	6.99471	0.292484	1.1683e-07
stevia5_contig_21539				6.99471	0.292484	1.1683e-07
stevia5_contig_10920				6.97571	3.5153	3.76672e-42
stevia5_contig_6372				6.95198	0.24978	2.00053e-07
stevia5_contig_15901	>gi|225424594|ref|XP_002282185.1| PREDICTED: cytochrome P450 86B1 [Vitis vinifera]	646	0	6.95198	0.24978	2.00053e-07
stevia5_contig_14490				6.90795	0.205754	3.39099e-07
stevia5_contig_32355	>gi|255552668|ref|XP_002517377.1| oxidoreductase, putative [Ricinus communis] gi|223543388|gb|EEF44919.1| oxidoreductase,	523	2e-179	6.90795	0.205754	3.39099e-07
stevia5_contig_4643				6.87813	2.57517	4.45439e-27
stevia5_contig_20287				6.86254	0.160322	5.81707e-07
stevia5_contig_32880	>gi|359484279|ref|XP_003633091.1| PREDICTED: transcription factor TT2-like [Vitis vinifera]	255	3e-78	6.86254	0.160322	5.81707e-07
stevia5_contig_34012				6.86254	0.160322	5.81707e-07
stevia5_contig_15346	>gi|661890673|emb|CDP06170.1| unnamed protein product [Coffea canephora]	255	9e-80	6.81564	0.11339	9.99111e-07
stevia5_contig_20784	>gi|460387271|ref|XP_004239304.1| PREDICTED: bidirectional sugar transporter SWEET12-like [Solanum lycopersicum]	245	2e-74	6.81564	0.11339	9.99111e-07
stevia5_contig_26927				6.81564	0.11339	9.99111e-07
stevia5_contig_27243	>gi|590692483|ref|XP_007044067.1| GDSL-motif lipase/hydrolase 6 [Theobroma cacao] gi|508708002|gb|EOX99898.1| GDSL-motif lipase/hydrolase	355	1e-115	6.81564	0.11339	9.99111e-07
stevia5_contig_32870	>gi|565349816|ref|XP_006341879.1| PREDICTED: L-ascorbate oxidase homolog [Solanum tuberosum]	659	0	6.81564	0.11339	9.99111e-07
stevia5_contig_5205	>gi|6634080|emb|CAB64256.1| (8,11)-linoleoyl desaturase [Calendula officinalis]	664	0	6.76718	0.0648584	1.71647e-06
stevia5_contig_25003	>gi|297838553|ref|XP_002887158.1| hypothetical protein ARALYDRAFT_475916 [Arabidopsis lyrata subsp. lyrata] gi|297332999|gb|EFH63417.1|	271	3e-83	6.76718	0.0648584	1.71647e-06
stevia5_contig_25644	>gi|470146008|ref|XP_004308622.1| PREDICTED: uncharacterized protein LOC101312396 [Fragaria vesca subsp. vesca]	124	1e-38	6.76718	0.0648584	1.71647e-06
stevia5_contig_28529				6.76718	0.0648584	1.71647e-06
stevia5_contig_16916	>gi|661882379|emb|CDP13959.1| unnamed protein product [Coffea canephora]	640	0	6.71702	0.0146134	2.96005e-06
stevia5_contig_25114				6.71702	0.0146134	2.96005e-06
stevia5_contig_26382				6.71702	0.0146134	2.96005e-06
stevia5_contig_27472	>gi|645244187|ref|XP_008228318.1| PREDICTED: LOW QUALITY PROTEIN: ABC transporter C family member 8-like [Prunus mume]	72	1e-11	6.71702	0.0146134	2.96005e-06
stevia5_contig_9830	>gi|388508642|gb|AFK42387.1| unknown [Lotus japonicus]Length=235	78.6	2e-15	6.66506	-0.0374696	5.02661e-06
stevia5_contig_10166				6.66506	-0.0374696	5.02661e-06
stevia5_contig_17661	>gi|645243591|ref|XP_008228044.1| PREDICTED: GDSL esterase/lipase At5g37690 [Prunus mume]	452	2e-153	6.66506	-0.0374696	5.02661e-06
stevia5_contig_26727	>gi|295799979|emb|CAX68207.1| Copia-like retrotransposon [Helianthus annuus]	219	6e-63	6.66506	-0.0374696	5.02661e-06
stevia5_contig_31822	>gi|567911457|ref|XP_006448042.1| hypothetical protein CICLE_v10016207mg [Citrus clementina] gi|557550653|gb|ESR61282.1| hypothetical	325	5e-107	6.66506	-0.0374696	5.02661e-06
stevia5_contig_16954				6.61116	-0.0915296	5.02661e-06
stevia5_contig_22838	>gi|225466225|ref|XP_002267603.1| PREDICTED: uncharacterized protein LOC100247879 [Vitis vinifera] gi|297738139|emb|CBI27340.3|	520	1e-178	6.61116	-0.0915296	5.02661e-06
stevia5_contig_24489				6.61116	-0.0915296	5.02661e-06
stevia5_contig_26419				6.61116	-0.0915296	5.02661e-06
stevia5_contig_31799	>gi|590592172|ref|XP_007017205.1| Uncharacterized protein TCM_033819 [Theobroma cacao] gi|508722533|gb|EOY14430.1| Uncharacterized	117	6e-27	6.61116	-0.0915296	5.02661e-06
stevia5_contig_32567	>gi|629091418|gb|KCW57413.1| hypothetical protein EUGRSUZ_H00193 [Eucalyptus grandis]	211	6e-62	6.61116	-0.0915296	5.02661e-06
stevia5_contig_22684	>gi|264688594|gb|ACY74337.1| putative chalcone synthase [Artemisia annua]	657	0	6.58736	3.13613	5.96591e-35
stevia5_contig_401	>gi|190611658|gb|ACE80263.1| homogentisic acid phytyltransferase [Angelica gigas]	234	4e-71	6.57994	5.43074	4.00373e-75
stevia5_contig_17236	>gi|629112502|gb|KCW77462.1| hypothetical protein EUGRSUZ_D01800 [Eucalyptus grandis]	511	2e-172	6.55517	-0.147722	8.54735e-06
stevia5_contig_24919	>gi|657394530|gb|AES71660.2| hypothetical protein MTR_3g080400 [Medicago truncatula]	97.8	2e-20	6.55517	-0.147722	8.54735e-06
stevia5_contig_31536	>gi|242086647|ref|XP_002439156.1| hypothetical protein SORBIDRAFT_09g001480 [Sorghum bicolor] gi|241944441|gb|EES17586.1|	172	2e-47	6.55517	-0.147722	8.54735e-06
stevia5_contig_32295				6.55517	-0.147722	8.54735e-06
stevia5_contig_34839	>gi|590677745|ref|XP_007040104.1| Glucose-methanol-choline oxidoreductase family protein isoform 1 [Theobroma cacao] gi|590677749|ref|XP_007040105.1|	428	8e-144	6.55517	-0.147722	8.54735e-06
stevia5_contig_16666	>gi|567879941|ref|XP_006432529.1| hypothetical protein CICLE_v10003971mg, partial [Citrus clementina] gi|557534651|gb|ESR45769.1|	144	1e-37	6.53083	2.23556	3.16454e-22
stevia5_contig_11821				6.50396	3.05483	1.6272e-33
stevia5_contig_15678	>gi|661899388|emb|CDO97382.1| unnamed protein product [Coffea canephora]	568	0	6.49691	-0.206221	1.47814e-05
stevia5_contig_21208	>gi|1871526|emb|CAA57523.1| leucine-rich-repeat protein [Helianthus annuus] gi|18857654|emb|CAA57621.1| leucine-rich-repeat	523	6e-177	6.49691	-0.206221	1.47814e-05
stevia5_contig_29281				6.49691	-0.206221	1.47814e-05
stevia5_contig_31217	>gi|659105317|ref|XP_008453067.1| PREDICTED: LOW QUALITY PROTEIN: isoflavone 2'-hydroxylase-like [Cucumis melo]	151	1e-40	6.49691	-0.206221	1.47814e-05
stevia5_contig_31458				6.49691	-0.206221	1.47814e-05
stevia5_contig_32221	>gi|590692166|ref|XP_007043984.1| AMP dependent CoA ligase, putative [Theobroma cacao] gi|508707919|gb|EOX99815.1| AMP dependent	214	9e-64	6.49691	-0.206221	1.47814e-05
stevia5_contig_15399				6.43621	-0.267223	2.53965e-05
stevia5_contig_19797				6.43621	-0.267223	2.53965e-05
stevia5_contig_20240	>gi|571463582|ref|XP_006582703.1| PREDICTED: uncharacterized protein LOC102669793 [Glycine max]	63.9	2e-09	6.43621	-0.267223	2.53965e-05
stevia5_contig_28527	>gi|567868571|ref|XP_006426908.1| hypothetical protein CICLE_v10026017mg [Citrus clementina] gi|557528898|gb|ESR40148.1| hypothetical	307	1e-100	6.43621	-0.267223	2.53965e-05
stevia5_contig_31147				6.43621	-0.267223	2.53965e-05
stevia5_contig_31992	>gi|255537958|ref|XP_002510044.1| conserved hypothetical protein [Ricinus communis] gi|223550745|gb|EEF52231.1| conserved	95.1	5e-22	6.43621	-0.267223	2.53965e-05
stevia5_contig_34791	>gi|33347413|gb|AAQ15289.1| aspartic protease [Pyrus pyrifolia]Length=199	196	1e-60	6.43621	-0.267223	2.53965e-05
stevia5_contig_35697				6.43621	-0.267223	2.53965e-05
stevia5_contig_14948	>gi|587888347|gb|EXB77055.1| Aspartic proteinase [Morus notabilis]Length=513	1e-76	0	6.42844	2.98122	2.90829e-32
stevia5_contig_1394	>gi|40353284|gb|AAR84406.1| S-adenosylmethionine decarboxylase [Daucus carota] gi|40353287|gb|AAR84408.1| S-adenosylmethionine	136	9e-36	6.42225	6.37767	2.73473e-90
stevia5_contig_16331	>gi|5911786|emb|CAA44596.2| anther-specific protein [Helianthus annuus]	57	2e-07	6.37284	-0.330951	4.31929e-05
stevia5_contig_28059				6.37284	-0.330951	4.31929e-05
stevia5_contig_28779				6.37284	-0.330951	4.31929e-05
stevia5_contig_31789	>gi|661886408|emb|CDP09772.1| unnamed protein product [Coffea canephora]	239	3e-75	6.37284	-0.330951	4.31929e-05
stevia5_contig_32996	>gi|555431257|gb|AGZ15274.1| putative small basic intrinsic protein, partial [Taraxacum brevicorniculatum]	201	1e-60	6.37284	-0.330951	4.31929e-05
stevia5_contig_12714	>gi|661890840|emb|CDP05417.1| unnamed protein product [Coffea canephora]	304	2e-95	6.32116	2.87672	1.66875e-30
stevia5_contig_25055				6.30655	-0.39766	7.49187e-05
stevia5_contig_26191				6.30655	-0.39766	7.49187e-05
stevia5_contig_28012	>gi|595845954|ref|XP_007209039.1| hypothetical protein PRUPE_ppa003422mg [Prunus persica] gi|462404774|gb|EMJ10238.1| hypothetical	497	5e-168	6.30655	-0.39766	7.49187e-05
stevia5_contig_28467	>gi|662748207|gb|AIE76946.1| procardosin B [synthetic construct]Length=383	190	9e-55	6.30655	-0.39766	7.49187e-05
stevia5_contig_29769	>gi|604321998|gb|EYU32432.1| hypothetical protein MIMGU_mgv1a018748mg, partial [Erythranthe guttata]	231	3e-70	6.30655	-0.39766	7.49187e-05
stevia5_contig_32009	>gi|571435149|ref|XP_006573391.1| PREDICTED: uncharacterized protein LOC100818496 isoform X2 [Glycine max]	58.9	2e-07	6.30655	-0.39766	7.49187e-05
stevia5_contig_34204				6.30655	-0.39766	7.49187e-05
stevia5_contig_17043				6.23707	-0.46764	0.000127333
stevia5_contig_19176	>gi|587873078|gb|EXB62280.1| Secretory carrier-associated membrane protein 1 [Morus notabilis]	156	6e-44	6.23707	-0.46764	0.000127333
stevia5_contig_23863	>gi|661896795|emb|CDO99984.1| unnamed protein product [Coffea canephora]	184	4e-51	6.23707	-0.46764	0.000127333
stevia5_contig_24136	>gi|255584898|ref|XP_002533164.1| prolyl 4-hydroxylase alpha subunit, putative [Ricinus communis] gi|223527036|gb|EEF29223.1|	348	1e-115	6.23707	-0.46764	0.000127333
stevia5_contig_25538	>gi|645233701|ref|XP_008223471.1| PREDICTED: uncharacterized protein LOC103323263 [Prunus mume]	235	2e-67	6.23707	-0.46764	0.000127333
stevia5_contig_25996				6.23707	-0.46764	0.000127333
stevia5_contig_26825	>gi|595883907|ref|XP_007212874.1| hypothetical protein PRUPE_ppa021617mg, partial [Prunus persica] gi|462408739|gb|EMJ14073.1|	57	2e-07	6.23707	-0.46764	0.000127333
stevia5_contig_27383				6.23707	-0.46764	0.000127333
stevia5_contig_27803	>gi|629114514|gb|KCW79189.1| hypothetical protein EUGRSUZ_C00621 [Eucalyptus grandis]	272	2e-81	6.23707	-0.46764	0.000127333
stevia5_contig_28222	>gi|661896074|emb|CDP00652.1| unnamed protein product [Coffea canephora]	251	1e-80	6.23707	-0.46764	0.000127333
stevia5_contig_29679				6.23707	-0.46764	0.000127333
stevia5_contig_30625	>gi|224099693|ref|XP_002311581.1| hypothetical protein POPTR_0008s14500g [Populus trichocarpa] gi|222851401|gb|EEE88948.1|	265	7e-82	6.23707	-0.46764	0.000127333
stevia5_contig_31220				6.23707	-0.46764	0.000127333
stevia5_contig_33261	>gi|62530263|gb|AAX85388.1| Amb a 1-like protein [Artemisia vulgaris]Length=396	525	0	6.23707	-0.46764	0.000127333
stevia5_contig_34360				6.23707	-0.46764	0.000127333
stevia5_contig_3471	>gi|296085448|emb|CBI29180.3| unnamed protein product [Vitis vinifera]Length=523	95.5	3e-20	6.18245	2.7417	2.7939e-28
stevia5_contig_9313				6.16408	-0.541227	0.000217167
stevia5_contig_26574				6.16408	-0.541227	0.000217167
stevia5_contig_27113				6.16408	-0.541227	0.000217167
stevia5_contig_27257				6.16408	-0.541227	0.000217167
stevia5_contig_27786				6.16408	-0.541227	0.000217167
stevia5_contig_28930				6.16408	-0.541227	0.000217167
stevia5_contig_30280	>gi|643711793|gb|KDP25221.1| hypothetical protein JCGZ_20377 [Jatropha curcas]	160	3e-44	6.16408	-0.541227	0.000217167
stevia5_contig_30833				6.16408	-0.541227	0.000217167
stevia5_contig_33598				6.16408	-0.541227	0.000217167
stevia5_contig_35998				6.16408	-0.541227	0.000217167
stevia5_contig_17718	>gi|565388175|ref|XP_006359854.1| PREDICTED: uncharacterized protein LOC102602991 [Solanum tuberosum]	121	3e-30	6.15973	1.87282	9.05797e-18
stevia5_contig_23026				6.08741	1.80215	6.31004e-17
stevia5_contig_16250	>gi|557696367|gb|AHA15849.1| male sterility protein 2 [Petunia x hybrida]	367	7e-118	6.08719	-0.618813	0.000374167
stevia5_contig_16852				6.08719	-0.618813	0.000374167
stevia5_contig_18530				6.08719	-0.618813	0.000374167
stevia5_contig_19730	>gi|595887094|ref|XP_007213366.1| hypothetical protein PRUPE_ppa026810mg [Prunus persica] gi|462409231|gb|EMJ14565.1| hypothetical	254	8e-78	6.08719	-0.618813	0.000374167
stevia5_contig_20137				6.08719	-0.618813	0.000374167
stevia5_contig_20476	>gi|661885939|emb|CDP10556.1| unnamed protein product [Coffea canephora]	461	3e-152	6.08719	-0.618813	0.000374167
stevia5_contig_21081				6.08719	-0.618813	0.000374167
stevia5_contig_22540				6.08719	-0.618813	0.000374167
stevia5_contig_26498				6.08719	-0.618813	0.000374167
stevia5_contig_30508				6.08719	-0.618813	0.000374167
stevia5_contig_33805				6.08719	-0.618813	0.000374167
stevia5_contig_34774				6.08719	-0.618813	0.000374167
stevia5_contig_10665				6.07097	2.63326	1.3651e-26
stevia5_contig_22362	>gi|587848627|gb|EXB38886.1| Oligopeptide transporter 7 [Morus notabilis]	295	3e-95	6.05743	1.77286	1.38297e-16
stevia5_contig_11911	>gi|49659943|gb|AAT68262.1| lipid transfer protein [Nicotiana glauca]	108	3e-26	6.0347	3.50747	1.6237e-38
stevia5_contig_23877				6.00598	-0.700854	0.000646186
stevia5_contig_24849				6.00598	-0.700854	0.000646186
stevia5_contig_25505	>gi|587938289|gb|EXC25038.1| Peroxidase 9 [Morus notabilis]Length=345	381	9e-129	6.00598	-0.700854	0.000646186
stevia5_contig_31086				6.00598	-0.700854	0.000646186
stevia5_contig_31235	>gi|590696189|ref|XP_007045097.1| Cupredoxin superfamily protein isoform 2 [Theobroma cacao] gi|508709032|gb|EOY00929.1| Cupredoxin	187	5e-88	6.00598	-0.700854	0.000646186
stevia5_contig_34050	>gi|629102139|gb|KCW67608.1| hypothetical protein EUGRSUZ_F01363 [Eucalyptus grandis]	444	2e-152	6.00598	-0.700854	0.000646186
stevia5_contig_34242	>gi|460397656|ref|XP_004244383.1| PREDICTED: putative callose synthase 8-like [Solanum lycopersicum]	247	4e-71	6.00598	-0.700854	0.000646186
stevia5_contig_34342	>gi|661899305|emb|CDO97299.1| unnamed protein product [Coffea canephora]	77.4	2e-15	6.00598	-0.700854	0.000646186
stevia5_contig_34891	>gi|587862257|gb|EXB52068.1| BEACH domain-containing protein lvsC [Morus notabilis]	209	1e-58	6.00598	-0.700854	0.000646186
stevia5_contig_35360	>gi|661891686|emb|CDP04611.1| unnamed protein product [Coffea canephora]	208	7e-64	6.00598	-0.700854	0.000646186
stevia5_contig_35848				6.00598	-0.700854	0.000646186
stevia5_contig_36039	>gi|98979405|gb|ABF60001.1| lipoxygenase 5 [Actinidia deliciosa]Length=450	563	0	6.00598	-0.700854	0.000646186
stevia5_contig_36601	>gi|590611391|ref|XP_007022089.1| Carbohydrate-binding X8 domain superfamily protein [Theobroma cacao] gi|508721717|gb|EOY13614.1|	147	2e-41	6.00598	-0.700854	0.000646186
stevia5_contig_15542	>gi|302143131|emb|CBI20426.3| unnamed protein product [Vitis vinifera]Length=1901	236	2e-66	6.00317	2.56734	1.17378e-25
stevia5_contig_11052				6.00102	4.73143	1.55416e-59
stevia5_contig_14875	>gi|645215450|ref|XP_008233296.1| PREDICTED: UDP-glycosyltransferase 87A1-like [Prunus mume]	438	6e-145	5.91992	-0.787892	0.00111226
stevia5_contig_18044				5.91992	-0.787892	0.00111226
stevia5_contig_20386	>gi|221048145|ref|YP_002519384.1| putative cell-to-cell movement protein [Rudbeckia flower distortion virus] gi|219815607|gb|ACL36979.1|	167	3e-47	5.91992	-0.787892	0.00111226
stevia5_contig_20675				5.91992	-0.787892	0.00111226
stevia5_contig_20721	>gi|590661622|ref|XP_007035725.1| Uncharacterized protein isoform 2 [Theobroma cacao] gi|508714754|gb|EOY06651.1| Uncharacterized	241	8e-76	5.91992	-0.787892	0.00111226
stevia5_contig_24705	>gi|225445160|ref|XP_002280688.1| PREDICTED: probable xyloglucan endotransglucosylase/hydrolase protein 26 [Vitis vinifera]	211	3e-65	5.91992	-0.787892	0.00111226
stevia5_contig_25127				5.91992	-0.787892	0.00111226
stevia5_contig_26401	>gi|604328846|gb|EYU34328.1| hypothetical protein MIMGU_mgv1a004247mg [Erythranthe guttata]	57	6e-07	5.91992	-0.787892	0.00111226
stevia5_contig_27400				5.91992	-0.787892	0.00111226
stevia5_contig_28860				5.91992	-0.787892	0.00111226
stevia5_contig_30671	>gi|255559635|ref|XP_002520837.1| LOB domain-containing protein, putative [Ricinus communis] gi|223539968|gb|EEF41546.1| LOB	244	3e-79	5.91992	-0.787892	0.00111226
stevia5_contig_31123	>gi|255537163|ref|XP_002509648.1| Blue copper protein precursor, putative [Ricinus communis] gi|223549547|gb|EEF51035.1| Blue	97.1	4e-21	5.91992	-0.787892	0.00111226
stevia5_contig_34578	>gi|42571377|ref|NP_973779.1| dessication-induced 1VOC-like protein [Arabidopsis thaliana] gi|8439904|gb|AAF75090.1|AC007583_26	222	3e-70	5.91992	-0.787892	0.00111226
stevia5_contig_36881	>gi|565385335|ref|XP_006358564.1| PREDICTED: probable leucine-rich repeat receptor-like protein kinase At5g49770-like [Solanum	95.5	4e-20	5.91992	-0.787892	0.00111226
stevia5_contig_11323	>gi|225424594|ref|XP_002282185.1| PREDICTED: cytochrome P450 86B1 [Vitis vinifera]	672	0	5.8951	2.46232	5.16683e-24
stevia5_contig_16427				5.88043	1.59992	7.56282e-15
stevia5_contig_959	>gi|645262883|ref|XP_008236968.1| PREDICTED: DNA replication licensing factor MCM4 [Prunus mume]	94.7	4e-18	5.86778	4.45519	5.51984e-54
stevia5_contig_18118	>gi|297739208|emb|CBI28859.3| unnamed protein product [Vitis vinifera]Length=274	142	4e-38	5.8284	-0.880572	0.00191635
stevia5_contig_21780	>gi|661897120|emb|CDO98832.1| unnamed protein product [Coffea canephora]	465	1e-156	5.8284	-0.880572	0.00191635
stevia5_contig_23649				5.8284	-0.880572	0.00191635
stevia5_contig_26220	>gi|6957704|gb|AAF32448.1| hypothetical protein [Arabidopsis thaliana]Length=373	287	2e-91	5.8284	-0.880572	0.00191635
stevia5_contig_26830	>gi|661893247|emb|CDP03056.1| unnamed protein product [Coffea canephora]	466	1e-157	5.8284	-0.880572	0.00191635
stevia5_contig_27393				5.8284	-0.880572	0.00191635
stevia5_contig_27554	>gi|565377693|ref|XP_006355304.1| PREDICTED: uncharacterized protein LOC102598748 [Solanum tuberosum]	220	3e-60	5.8284	-0.880572	0.00191635
stevia5_contig_28174				5.8284	-0.880572	0.00191635
stevia5_contig_29854				5.8284	-0.880572	0.00191635
stevia5_contig_30707				5.8284	-0.880572	0.00191635
stevia5_contig_32575	>gi|442614250|gb|AGC65505.1| FAD2-8 protein [Carthamus tinctorius]Length=382	0	0	5.8284	-0.880572	0.00191635
stevia5_contig_32729				5.8284	-0.880572	0.00191635
stevia5_contig_32954				5.8284	-0.880572	0.00191635
stevia5_contig_36999	>gi|460372500|ref|XP_004232067.1| PREDICTED: dof zinc finger protein DOF3.4-like [Solanum lycopersicum]	82.8	1e-15	5.8284	-0.880572	0.00191635
stevia5_contig_20937	>gi|320090033|gb|ADW08698.1| thaumatin-like protein [Ambrosia trifida]	380	2e-129	5.81828	2.38771	4.89052e-23
stevia5_contig_29349				5.77387	1.49584	9.10708e-14
stevia5_contig_18751				5.73652	1.45937	2.11818e-13
stevia5_contig_14664				5.73067	-0.979675	0.0032772
stevia5_contig_16334	>gi|661869647|emb|CDP21547.1| unnamed protein product [Coffea canephora]	678	0	5.73067	-0.979675	0.0032772
stevia5_contig_21423				5.73067	-0.979675	0.0032772
stevia5_contig_24581				5.73067	-0.979675	0.0032772
stevia5_contig_26411	>gi|2444174|gb|AAB71526.1| unconventional myosin [Helianthus annuus]Length=1120	169	5e-46	5.73067	-0.979675	0.0032772
stevia5_contig_27463				5.73067	-0.979675	0.0032772
stevia5_contig_27970	>gi|13358810|dbj|BAB33151.1| hypothetical protein [Carthamus tinctorius]Length=699	118	5e-29	5.73067	-0.979675	0.0032772
stevia5_contig_28349	>gi|593787430|ref|XP_007156754.1| hypothetical protein PHAVU_002G014600g [Phaseolus vulgaris] gi|561030169|gb|ESW28748.1|	489	1e-162	5.73067	-0.979675	0.0032772
stevia5_contig_28874	>gi|255584521|ref|XP_002532988.1| conserved hypothetical protein [Ricinus communis] gi|223527234|gb|EEF29396.1| conserved	153	1e-57	5.73067	-0.979675	0.0032772
stevia5_contig_32983				5.73067	-0.979675	0.0032772
stevia5_contig_33256	>gi|449470588|ref|XP_004152998.1| PREDICTED: uncharacterized protein LOC101217872 [Cucumis sativus]	70.9	1e-11	5.73067	-0.979675	0.0032772
stevia5_contig_33734	>gi|590590285|ref|XP_007016690.1| Argonaute family protein isoform 3, partial [Theobroma cacao] gi|508787053|gb|EOY34309.1|	607	0	5.73067	-0.979675	0.0032772
stevia5_contig_34357	>gi|565378889|ref|XP_006355878.1| PREDICTED: mediator of RNA polymerase II transcription subunit 33A-like [Solanum tuberosum]	163	8e-43	5.73067	-0.979675	0.0032772
stevia5_contig_35644	>gi|645270533|ref|XP_008240500.1| PREDICTED: lysosomal beta glucosidase-like [Prunus mume]	810	0	5.73067	-0.979675	0.0032772
stevia5_contig_15668	>gi|567859668|ref|XP_006422488.1| hypothetical protein CICLE_v10030062mg [Citrus clementina] gi|557524422|gb|ESR35728.1| hypothetical	263	2e-79	5.72666	2.29877	7.05251e-22
stevia5_contig_20486				5.71748	1.44077	2.11818e-13
stevia5_contig_9208				5.69478	2.26783	1.94306e-21
stevia5_contig_23391	>gi|572169494|gb|AHF50442.1| su, partial [Nicotiana tabacum]Length=116	109	8e-28	5.66218	2.2362	5.47199e-21
stevia5_contig_22636	>gi|629094250|gb|KCW60245.1| hypothetical protein EUGRSUZ_H02960 [Eucalyptus grandis]	365	3e-123	5.62882	2.20385	1.54517e-20
stevia5_contig_13665				5.62585	-1.08615	0.0055665
stevia5_contig_15230				5.62585	-1.08615	0.0055665
stevia5_contig_15353				5.62585	-1.08615	0.0055665
stevia5_contig_18969				5.62585	-1.08615	0.0055665
stevia5_contig_19136	>gi|587939950|gb|EXC26578.1| Acyl-[acyl-carrier-protein] desaturase 6 [Morus notabilis]	318	2e-104	5.62585	-1.08615	0.0055665
stevia5_contig_23345				5.62585	-1.08615	0.0055665
stevia5_contig_23777	>gi|565383010|ref|XP_006357820.1| PREDICTED: zinc finger CCCH domain-containing protein 14-like [Solanum tuberosum]	201	2e-58	5.62585	-1.08615	0.0055665
stevia5_contig_23934				5.62585	-1.08615	0.0055665
stevia5_contig_25016	>gi|356511115|ref|XP_003524275.1| PREDICTED: uncharacterized protein LOC100806312 [Glycine max]	172	5e-48	5.62585	-1.08615	0.0055665
stevia5_contig_25207	>gi|643714918|gb|KDP27273.1| hypothetical protein JCGZ_19972 [Jatropha curcas]	80.1	3e-15	5.62585	-1.08615	0.0055665
stevia5_contig_26081	>gi|661896795|emb|CDO99984.1| unnamed protein product [Coffea canephora]	211	2e-60	5.62585	-1.08615	0.0055665
stevia5_contig_28201	>gi|9971229|dbj|BAB12443.1| gibberellin 2-oxidase No2 [Lactuca sativa]	492	1e-170	5.62585	-1.08615	0.0055665
stevia5_contig_28663	>gi|657946021|ref|XP_008382626.1| PREDICTED: pentatricopeptide repeat-containing protein At1g06140, mitochondrial-like [Malus	116	3e-27	5.62585	-1.08615	0.0055665
stevia5_contig_28838				5.62585	-1.08615	0.0055665
stevia5_contig_29489	>gi|643701666|gb|KDP20407.1| hypothetical protein JCGZ_06366 [Jatropha curcas]	253	1e-75	5.62585	-1.08615	0.0055665
stevia5_contig_30525				5.62585	-1.08615	0.0055665
stevia5_contig_30734	>gi|566156321|ref|XP_002300823.2| hypothetical protein POPTR_0002s05060g [Populus trichocarpa] gi|550344316|gb|EEE80096.2|	144	3e-39	5.62585	-1.08615	0.0055665
stevia5_contig_33458	>gi|661874404|emb|CDP20610.1| unnamed protein product [Coffea canephora]	87.4	8e-17	5.62585	-1.08615	0.0055665
stevia5_contig_33633				5.62585	-1.08615	0.0055665
stevia5_contig_34438				5.62585	-1.08615	0.0055665
stevia5_contig_35118				5.62585	-1.08615	0.0055665
stevia5_contig_35503	>gi|18422820|ref|NP_568686.1| pollen Ole e 1 allergen and extensin family protein [Arabidopsis thaliana] gi|89111872|gb|ABD60708.1|	121	1e-30	5.62585	-1.08615	0.0055665
stevia5_contig_35710	>gi|567911515|ref|XP_006448071.1| hypothetical protein CICLE_v10018221mg [Citrus clementina] gi|557550682|gb|ESR61311.1| hypothetical	140	4e-37	5.62585	-1.08615	0.0055665
stevia5_contig_36537				5.62585	-1.08615	0.0055665
stevia5_contig_10543				5.59764	1.32375	2.75741e-12
stevia5_contig_13983	>gi|645232711|ref|XP_008222994.1| PREDICTED: probable aquaporin NIP7-1 [Prunus mume]	286	2e-90	5.59764	1.32375	2.75741e-12
stevia5_contig_3862	>gi|296089714|emb|CBI39533.3| unnamed protein product [Vitis vinifera]Length=694	101	1e-19	5.58074	3.06772	2.19757e-31
stevia5_contig_24035	>gi|442614240|gb|AGC65500.1| FAD2-3 protein [Carthamus tinctorius]Length=381	0	0	5.57666	1.30327	4.23293e-12
stevia5_contig_29041	>gi|225446291|ref|XP_002269790.1| PREDICTED: hydroxycinnamoyl-Coenzyme A shikimate/quinate hydroxycinnamoyltransferase [Vitis	540	0	5.57146	2.14823	8.69061e-20
stevia5_contig_2108	>gi|147864527|emb|CAN80491.1| hypothetical protein VITISV_042679 [Vitis vinifera]	150	8e-46	5.54975	3.03778	7.76665e-31
stevia5_contig_19213	>gi|38345213|emb|CAD40196.2| OSJNBb0043H09.2 [Oryza sativa Japonica Group]	73.6	5e-12	5.53674	2.64186	1.52272e-25
stevia5_contig_7456				5.52849	4.40562	2.67154e-50
stevia5_contig_21975	>gi|587888347|gb|EXB77055.1| Aspartic proteinase [Morus notabilis]Length=513	7e-152	0	5.52008	2.62576	2.74462e-25
stevia5_contig_22253	>gi|356545691|ref|XP_003541270.1| PREDICTED: uncharacterized protein LOC100798882 [Glycine max]	62.4	9e-09	5.5128	-1.20119	0.00949138
stevia5_contig_22877	>gi|590678180|ref|XP_007040228.1| RING/FYVE/PHD zinc finger superfamily protein [Theobroma cacao] gi|508777473|gb|EOY24729.1|	373	1e-121	5.5128	-1.20119	0.00949138
stevia5_contig_23491	>gi|350535437|ref|NP_001234706.1| uncharacterized protein LOC100134881 [Solanum lycopersicum] gi|146772370|gb|ABQ45487.1|	301	1e-92	5.5128	-1.20119	0.00949138
stevia5_contig_23943	>gi|658058058|ref|XP_008364824.1| PREDICTED: protein trichome birefringence-like 25 [Malus domestica]	163	2e-44	5.5128	-1.20119	0.00949138
stevia5_contig_24344	>gi|604334402|gb|EYU38486.1| hypothetical protein MIMGU_mgv1a003188mg [Erythranthe guttata]	267	9e-83	5.5128	-1.20119	0.00949138
stevia5_contig_24670	>gi|604297891|gb|EYU18010.1| hypothetical protein MIMGU_mgv1a000034mg [Erythranthe guttata]	401	4e-124	5.5128	-1.20119	0.00949138
stevia5_contig_27560	>gi|657379087|gb|AES81099.2| NB-ARC domain disease resistance protein [Medicago truncatula]	60.1	8e-08	5.5128	-1.20119	0.00949138
stevia5_contig_28999	>gi|661896343|emb|CDO99532.1| unnamed protein product [Coffea canephora]	460	3e-152	5.5128	-1.20119	0.00949138
stevia5_contig_30576	>gi|590652028|ref|XP_007033047.1| Calcium-binding EF-hand family protein [Theobroma cacao] gi|508712076|gb|EOY03973.1| Calcium-binding	129	7e-34	5.5128	-1.20119	0.00949138
stevia5_contig_30590	>gi|596125915|ref|XP_007221914.1| hypothetical protein PRUPE_ppa026837mg [Prunus persica] gi|462418850|gb|EMJ23113.1| hypothetical	125	2e-30	5.5128	-1.20119	0.00949138
stevia5_contig_32368	>gi|643720935|gb|KDP31199.1| hypothetical protein JCGZ_11575 [Jatropha curcas]	144	8e-38	5.5128	-1.20119	0.00949138
stevia5_contig_32389				5.5128	-1.20119	0.00949138
stevia5_contig_32581	>gi|661897415|emb|CDO99127.1| unnamed protein product [Coffea canephora]	217	8e-68	5.5128	-1.20119	0.00949138
stevia5_contig_32932	>gi|147772239|emb|CAN73672.1| hypothetical protein VITISV_031859 [Vitis vinifera]	125	2e-29	5.5128	-1.20119	0.00949138
stevia5_contig_32973	>gi|5902445|dbj|BAA84458.1| GAG-POL precursor [Oryza sativa Japonica Group]	151	1e-39	5.5128	-1.20119	0.00949138
stevia5_contig_33398	>gi|596297059|ref|XP_007227272.1| hypothetical protein PRUPE_ppa017703mg, partial [Prunus persica] gi|462424208|gb|EMJ28471.1|	387	1e-126	5.5128	-1.20119	0.00949138
stevia5_contig_34912	>gi|657983804|ref|XP_008383979.1| PREDICTED: probable copper-transporting ATPase HMA5 [Malus domestica] gi|657983806|ref|XP_008383980.1|	528	2e-176	5.5128	-1.20119	0.00949138
stevia5_contig_35119	>gi|470112187|ref|XP_004292319.1| PREDICTED: RING-H2 finger protein ATL18-like [Fragaria vesca subsp. vesca]	91.3	3e-19	5.5128	-1.20119	0.00949138
stevia5_contig_5919	>gi|643737323|gb|KDP43435.1| hypothetical protein JCGZ_16722 [Jatropha curcas]	145	1e-40	5.48519	3.52557	7.18427e-37
stevia5_contig_8967	>gi|413952967|gb|AFW85616.1| hypothetical protein ZEAMMB73_558830 [Zea mays]	74.7	4e-11	5.48009	3.27203	4.23393e-33
stevia5_contig_2466	>gi|571550914|ref|XP_006603195.1| PREDICTED: uncharacterized mitochondrial protein AtMg00810-like [Glycine max]	177	1e-46	5.47801	5.56812	1.15482e-67
stevia5_contig_31656				5.44394	1.17373	5.95091e-11
stevia5_contig_12542				5.39014	-1.32627	0.016356
stevia5_contig_12971	>gi|566200799|ref|XP_006376315.1| hypothetical protein POPTR_0013s11930g [Populus trichocarpa] gi|550325591|gb|ERP54112.1|	273	1e-85	5.39014	-1.32627	0.016356
stevia5_contig_13591				5.39014	-1.32627	0.016356
stevia5_contig_16422	>gi|568871926|ref|XP_006489129.1| PREDICTED: lipase-like isoform X3 [Citrus sinensis]	294	4e-95	5.39014	-1.32627	0.016356
stevia5_contig_17208				5.39014	-1.32627	0.016356
stevia5_contig_27333	>gi|460367906|ref|XP_004229811.1| PREDICTED: protein transport Sec1a-like [Solanum lycopersicum]	222	5e-64	5.39014	-1.32627	0.016356
stevia5_contig_29105	>gi|596297059|ref|XP_007227272.1| hypothetical protein PRUPE_ppa017703mg, partial [Prunus persica] gi|462424208|gb|EMJ28471.1|	419	6e-140	5.39014	-1.32627	0.016356
stevia5_contig_29384				5.39014	-1.32627	0.016356
stevia5_contig_29935	>gi|587913686|gb|EXC01489.1| hypothetical protein L484_022066 [Morus notabilis]	498	3e-171	5.39014	-1.32627	0.016356
stevia5_contig_32651	>gi|298204605|emb|CBI23880.3| unnamed protein product [Vitis vinifera]Length=2158	50.1	1e-13	5.39014	-1.32627	0.016356
stevia5_contig_33670				5.39014	-1.32627	0.016356
stevia5_contig_33698	>gi|571570687|ref|XP_003556827.2| PREDICTED: cytochrome P450 86B1-like [Glycine max]	100	1e-21	5.39014	-1.32627	0.016356
stevia5_contig_33738	>gi|255561787|ref|XP_002521903.1| serine/threonine-protein kinase bri1, putative [Ricinus communis] gi|223538941|gb|EEF40539.1|	285	1e-86	5.39014	-1.32627	0.016356
stevia5_contig_34193	>gi|567877073|ref|XP_006431126.1| hypothetical protein CICLE_v100108891mg, partial [Citrus clementina] gi|557533183|gb|ESR44366.1|	192	3e-54	5.39014	-1.32627	0.016356
stevia5_contig_34803	>gi|661895715|emb|CDP00293.1| unnamed protein product [Coffea canephora]	464	1e-156	5.39014	-1.32627	0.016356
stevia5_contig_35106	>gi|604303688|gb|EYU23112.1| hypothetical protein MIMGU_mgv1a018918mg [Erythranthe guttata]	545	0	5.39014	-1.32627	0.016356
stevia5_contig_35665	>gi|470141078|ref|XP_004306262.1| PREDICTED: probable pectate lyase 12-like [Fragaria vesca subsp. vesca]	469	4e-160	5.39014	-1.32627	0.016356
stevia5_contig_36015				5.39014	-1.32627	0.016356
stevia5_contig_36515	>gi|356563662|ref|XP_003550080.1| PREDICTED: uncharacterized protein LOC100808359 [Glycine max]	127	3e-34	5.39014	-1.32627	0.016356
stevia5_contig_36978				5.39014	-1.32627	0.016356
stevia5_contig_37008				5.39014	-1.32627	0.016356
stevia5_contig_37078	>gi|567896054|ref|XP_006440515.1| hypothetical protein CICLE_v10019611mg [Citrus clementina] gi|557542777|gb|ESR53755.1| hypothetical	678	0	5.39014	-1.32627	0.016356
stevia5_contig_37947				5.39014	-1.32627	0.016356
stevia5_contig_37999	>gi|629124938|gb|KCW89363.1| hypothetical protein EUGRSUZ_A01659 [Eucalyptus grandis]	114	3e-26	5.39014	-1.32627	0.016356
stevia5_contig_38036				5.39014	-1.32627	0.016356
stevia5_contig_5056	>gi|255544298|ref|XP_002513211.1| lipid binding protein, putative [Ricinus communis] gi|223547709|gb|EEF49202.1| lipid binding	144	5e-41	5.3727	1.10423	1.42382e-10
stevia5_contig_25752				5.28784	1.87353	1.38297e-16
stevia5_contig_12596	>gi|657994290|ref|XP_008389448.1| PREDICTED: cytochrome P450 704B1 [Malus domestica]	885	0	5.28784	1.87353	1.38297e-16
stevia5_contig_7110	>gi|4105784|gb|AAD02549.1| PGPS/D7 [Petunia x hybrida]Length=209	95.9	3e-20	5.25607	-1.46333	0.0274346
stevia5_contig_9421				5.25607	-1.46333	0.0274346
stevia5_contig_10275				5.25607	-1.46333	0.0274346
stevia5_contig_13051	>gi|629104596|gb|KCW70065.1| hypothetical protein EUGRSUZ_F03369 [Eucalyptus grandis]	174	5e-49	5.25607	-1.46333	0.0274346
stevia5_contig_14169				5.25607	-1.46333	0.0274346
stevia5_contig_17408	>gi|4914361|gb|AAD32898.1| putative retroelement pol polyprotein [Arabidopsis thaliana]	183	3e-50	5.25607	-1.46333	0.0274346
stevia5_contig_25004	>gi|590696813|ref|XP_007045267.1| Zinc finger, C3HC4 type (RING finger) family protein isoform 1 [Theobroma cacao] gi|508709202|gb|EOY01099.1|	290	1e-91	5.25607	-1.46333	0.0274346
stevia5_contig_25252				5.25607	-1.46333	0.0274346
stevia5_contig_25307	>gi|359494179|ref|XP_002263949.2| PREDICTED: uncharacterized protein LOC100244544 [Vitis vinifera]	110	6e-28	5.25607	-1.46333	0.0274346
stevia5_contig_26035	>gi|296089623|emb|CBI39442.3| unnamed protein product [Vitis vinifera]Length=980	247	2e-72	5.25607	-1.46333	0.0274346
stevia5_contig_26355	>gi|147796407|emb|CAN65866.1| hypothetical protein VITISV_010257 [Vitis vinifera]	135	4e-34	5.25607	-1.46333	0.0274346
stevia5_contig_26777	>gi|565396539|ref|XP_006363868.1| PREDICTED: serine/threonine-protein kinase At5g01020-like [Solanum tuberosum]	151	6e-41	5.25607	-1.46333	0.0274346
stevia5_contig_27309	>gi|590724503|ref|XP_007052487.1| Uncharacterized protein TCM_005849 [Theobroma cacao] gi|508704748|gb|EOX96644.1| Uncharacterized	74.7	1e-14	5.25607	-1.46333	0.0274346
stevia5_contig_27725	>gi|527184101|gb|EPS58168.1| hypothetical protein M569_16648, partial [Genlisea aurea]	102	2e-23	5.25607	-1.46333	0.0274346
stevia5_contig_28742				5.25607	-1.46333	0.0274346
stevia5_contig_29078	>gi|568863261|ref|XP_006485075.1| PREDICTED: CRAL-TRIO domain-containing protein YKL091C-like isoform X2 [Citrus sinensis]	352	1e-117	5.25607	-1.46333	0.0274346
stevia5_contig_29239	>gi|565402691|ref|XP_006366806.1| PREDICTED: uncharacterized protein LOC102589215 [Solanum tuberosum]	287	1e-90	5.25607	-1.46333	0.0274346
stevia5_contig_29433	>gi|296083724|emb|CBI23713.3| unnamed protein product [Vitis vinifera]Length=367	268	3e-82	5.25607	-1.46333	0.0274346
stevia5_contig_29451				5.25607	-1.46333	0.0274346
stevia5_contig_29823	>gi|604314299|gb|EYU27186.1| hypothetical protein MIMGU_mgv1a023734mg [Erythranthe guttata]	363	7e-119	5.25607	-1.46333	0.0274346
stevia5_contig_31045	>gi|502102138|ref|XP_004491980.1| PREDICTED: LOB domain-containing protein 25-like isoform X1 [Cicer arietinum] gi|502102141|ref|XP_004491981.1|	113	3e-26	5.25607	-1.46333	0.0274346
stevia5_contig_31901	>gi|460392282|ref|XP_004241746.1| PREDICTED: dehydration-responsive element-binding protein 3-like [Solanum lycopersicum]	166	2e-47	5.25607	-1.46333	0.0274346
stevia5_contig_32506				5.25607	-1.46333	0.0274346
stevia5_contig_32601	>gi|661896545|emb|CDO99734.1| unnamed protein product [Coffea canephora]	359	7e-121	5.25607	-1.46333	0.0274346
stevia5_contig_32616	>gi|565359987|ref|XP_006346764.1| PREDICTED: putative phagocytic receptor 1b-like [Solanum tuberosum]	112	7e-26	5.25607	-1.46333	0.0274346
stevia5_contig_32759	>gi|460391513|ref|XP_004241365.1| PREDICTED: outer envelope protein 61, chloroplastic-like isoform 2 [Solanum lycopersicum]	77.8	1e-13	5.25607	-1.46333	0.0274346
stevia5_contig_32765	>gi|565386182|ref|XP_006358914.1| PREDICTED: probable (S)-N-methylcoclaurine 3'-hydroxylase isozyme 2-like [Solanum tuberosum]	246	4e-74	5.25607	-1.46333	0.0274346
stevia5_contig_33576				5.25607	-1.46333	0.0274346
stevia5_contig_33645	>gi|125662104|gb|ABN50046.1| unknown [Trichosanthes dioica]Length=115	59.3	1e-08	5.25607	-1.46333	0.0274346
stevia5_contig_33812				5.25607	-1.46333	0.0274346
stevia5_contig_33905	>gi|460385824|ref|XP_004238601.1| PREDICTED: putative RING-H2 finger protein ATL35-like [Solanum lycopersicum]	82.8	1e-16	5.25607	-1.46333	0.0274346
stevia5_contig_35044				5.25607	-1.46333	0.0274346
stevia5_contig_35310	>gi|357493577|ref|XP_003617077.1| GDSL esterase/lipase [Medicago truncatula] gi|355518412|gb|AET00036.1| GDSL-like lipase/acylhydrolase	167	2e-46	5.25607	-1.46333	0.0274346
stevia5_contig_35316				5.25607	-1.46333	0.0274346
stevia5_contig_35541	>gi|225452436|ref|XP_002277432.1| PREDICTED: uncharacterized protein LOC100247380 [Vitis vinifera]	102	4e-23	5.25607	-1.46333	0.0274346
stevia5_contig_35979				5.25607	-1.46333	0.0274346
stevia5_contig_36192	>gi|567853870|ref|XP_006420055.1| hypothetical protein CICLE_v10006602mg [Citrus clementina] gi|557521928|gb|ESR33295.1| hypothetical	428	2e-140	5.25607	-1.46333	0.0274346
stevia5_contig_36295				5.25607	-1.46333	0.0274346
stevia5_contig_36472				5.25607	-1.46333	0.0274346
stevia5_contig_36727	>gi|255545178|ref|XP_002513650.1| catalytic, putative [Ricinus communis] gi|223547558|gb|EEF49053.1| catalytic, putative [Ricinus	132	2e-34	5.25607	-1.46333	0.0274346
stevia5_contig_36962				5.25607	-1.46333	0.0274346
stevia5_contig_36980				5.25607	-1.46333	0.0274346
stevia5_contig_37126	>gi|460387620|ref|XP_004239474.1| PREDICTED: pentatricopeptide repeat-containing protein At2g26790, mitochondrial-like [Solanum	301	2e-93	5.25607	-1.46333	0.0274346
stevia5_contig_38204	>gi|604344536|gb|EYU43290.1| hypothetical protein MIMGU_mgv1a008106mg [Erythranthe guttata]	290	5e-91	5.25607	-1.46333	0.0274346
stevia5_contig_3508				5.21705	3.26735	4.81171e-32
stevia5_contig_21033				5.19973	1.7883	1.36848e-15
stevia5_contig_16326	>gi|590637384|ref|XP_007029101.1| Jojoba acyl CoA reductase-related male sterility protein [Theobroma cacao] gi|508717706|gb|EOY09603.1|	379	4e-122	5.19973	1.7883	1.36848e-15
stevia5_contig_3503				5.19138	0.927402	3.29829e-09
stevia5_contig_4667	>gi|225425507|ref|XP_002263966.1| PREDICTED: transcription factor ABORTED MICROSPORES-like [Vitis vinifera]	283	2e-85	5.14976	2.26847	2.60522e-20
stevia5_contig_3715	>gi|568884835|ref|XP_006495045.1| PREDICTED: bilirubin oxidase-like [Citrus sinensis]	177	4e-75	5.10826	-1.61488	0.0457539
stevia5_contig_9078				5.10826	-1.61488	0.0457539
stevia5_contig_11908	>gi|661881285|emb|CDP15032.1| unnamed protein product [Coffea canephora]	158	3e-42	5.10826	-1.61488	0.0457539
stevia5_contig_12708				5.10826	-1.61488	0.0457539
stevia5_contig_15962	>gi|296082894|emb|CBI22195.3| unnamed protein product [Vitis vinifera]Length=1789	155	1e-40	5.10826	-1.61488	0.0457539
stevia5_contig_22005				5.10826	-1.61488	0.0457539
stevia5_contig_22535	>gi|593793933|ref|XP_007160005.1| hypothetical protein PHAVU_002G285000g [Phaseolus vulgaris] gi|561033420|gb|ESW31999.1|	79	5e-15	5.10826	-1.61488	0.0457539
stevia5_contig_23874	>gi|147787729|emb|CAN60831.1| hypothetical protein VITISV_004737 [Vitis vinifera]	189	1e-54	5.10826	-1.61488	0.0457539
stevia5_contig_23987				5.10826	-1.61488	0.0457539
stevia5_contig_25596	>gi|571447616|ref|XP_006577466.1| PREDICTED: uncharacterized mitochondrial protein AtMg00810-like [Glycine max]	419	4e-142	5.10826	-1.61488	0.0457539
stevia5_contig_25680				5.10826	-1.61488	0.0457539
stevia5_contig_25955	>gi|645261187|ref|XP_008236173.1| PREDICTED: transcription factor bHLH25-like [Prunus mume]	64.7	1e-09	5.10826	-1.61488	0.0457539
stevia5_contig_27144				5.10826	-1.61488	0.0457539
stevia5_contig_28645				5.10826	-1.61488	0.0457539
stevia5_contig_29545	>gi|356509998|ref|XP_003523728.1| PREDICTED: formin-like protein 8-like [Glycine max]	114	3e-25	5.10826	-1.61488	0.0457539
stevia5_contig_30184	>gi|645254814|ref|XP_008233211.1| PREDICTED: LOW QUALITY PROTEIN: uncharacterized protein At5g05190-like [Prunus mume]	56.2	4e-06	5.10826	-1.61488	0.0457539
stevia5_contig_30690				5.10826	-1.61488	0.0457539
stevia5_contig_31446	>gi|296087701|emb|CBI34957.3| unnamed protein product [Vitis vinifera]Length=638	390	2e-127	5.10826	-1.61488	0.0457539
stevia5_contig_31905	>gi|587933182|gb|EXC20169.1| hypothetical protein L484_011413 [Morus notabilis]	129	2e-31	5.10826	-1.61488	0.0457539
stevia5_contig_32013	>gi|661888053|emb|CDP08170.1| unnamed protein product [Coffea canephora]	120	3e-29	5.10826	-1.61488	0.0457539
stevia5_contig_32462	>gi|593367829|ref|XP_007140211.1| hypothetical protein PHAVU_008G093400g [Phaseolus vulgaris] gi|561013344|gb|ESW12205.1|	228	3e-70	5.10826	-1.61488	0.0457539
stevia5_contig_33149	>gi|147818429|emb|CAN73772.1| hypothetical protein VITISV_033187 [Vitis vinifera]	159	3e-43	5.10826	-1.61488	0.0457539
stevia5_contig_34470	>gi|658063227|ref|XP_008367532.1| PREDICTED: probable LRR receptor-like serine/threonine-protein kinase At4g36180 [Malus domestica]	106	5e-24	5.10826	-1.61488	0.0457539
stevia5_contig_34918				5.10826	-1.61488	0.0457539
stevia5_contig_35031	>gi|147767780|emb|CAN62667.1| hypothetical protein VITISV_028278 [Vitis vinifera]	108	4e-24	5.10826	-1.61488	0.0457539
stevia5_contig_35160	>gi|643725467|gb|KDP34506.1| hypothetical protein JCGZ_11056 [Jatropha curcas]	70.9	3e-12	5.10826	-1.61488	0.0457539
stevia5_contig_35226				5.10826	-1.61488	0.0457539
stevia5_contig_35282	>gi|225443241|ref|XP_002271570.1| PREDICTED: vacuolar protein sorting-associated protein 53 homolog [Vitis vinifera] gi|298204761|emb|CBI25259.3|	420	3e-138	5.10826	-1.61488	0.0457539
stevia5_contig_35467				5.10826	-1.61488	0.0457539
stevia5_contig_35591				5.10826	-1.61488	0.0457539
stevia5_contig_35714	>gi|409189337|gb|AFV29528.1| germin-like protein, partial [Senecio aethnensis] gi|409189339|gb|AFV29529.1| germin-like protein,	120	5e-32	5.10826	-1.61488	0.0457539
stevia5_contig_36590	>gi|657945493|ref|XP_008380143.1| PREDICTED: glutaminyl-peptide cyclotransferase [Malus domestica]	88.2	1e-18	5.10826	-1.61488	0.0457539
stevia5_contig_36849	>gi|356565954|ref|XP_003551200.1| PREDICTED: probable WRKY transcription factor 33 [Glycine max]	87.8	2e-15	5.10826	-1.61488	0.0457539
stevia5_contig_37006				5.10826	-1.61488	0.0457539
stevia5_contig_37364				5.10826	-1.61488	0.0457539
stevia5_contig_37405	>gi|147801334|emb|CAN61640.1| hypothetical protein VITISV_021909 [Vitis vinifera]	59.3	1e-07	5.10826	-1.61488	0.0457539
stevia5_contig_37592	>gi|225440843|ref|XP_002276376.1| PREDICTED: uncharacterized protein LOC100263016 [Vitis vinifera]	206	5e-59	5.10826	-1.61488	0.0457539
stevia5_contig_38330	>gi|147811281|emb|CAN61230.1| hypothetical protein VITISV_010115 [Vitis vinifera]	483	5e-164	5.10826	-1.61488	0.0457539
stevia5_contig_38853	>gi|645275580|ref|XP_008242886.1| PREDICTED: leucine-rich repeat receptor-like protein kinase TDR [Prunus mume]	160	2e-42	5.10826	-1.61488	0.0457539
stevia5_contig_21187	>gi|571497401|ref|XP_006593887.1| PREDICTED: uncharacterized protein LOC102670387 [Glycine max]	98.6	5e-21	5.1061	0.844292	1.30424e-08
stevia5_contig_17210				5.07652	0.815469	2.07361e-08
stevia5_contig_16781	>gi|78100210|gb|ABB20912.1| P450 mono-oxygenase [Stevia rebaudiana]Length=528	282	2e-89	5.05656	1.64997	3.12835e-14
stevia5_contig_16471	>gi|357509009|ref|XP_003624793.1| Flavonoid 3'-monooxygenase [Medicago truncatula] gi|355499808|gb|AES81011.1| cytochrome	849	0	5.05656	1.64997	3.12835e-14
stevia5_contig_30930	>gi|257219572|gb|ACV50439.1| ribosomal protein L15 [Jatropha curcas]Length=204	52.4	8e-06	5.04632	0.786048	3.8297e-09
stevia5_contig_20860	>gi|449436810|ref|XP_004136185.1| PREDICTED: uncharacterized protein LOC101206671 [Cucumis sativus]	83.6	1e-16	4.98395	0.725307	1.00334e-08
stevia5_contig_6250				4.96963	4.84072	3.82505e-52
stevia5_contig_9968	>gi|255553197|ref|XP_002517641.1| delta 9 desaturase, putative [Ricinus communis] gi|223543273|gb|EEF44805.1| delta 9 desaturase,	396	2e-131	4.95323	3.01437	1.22122e-27
stevia5_contig_4666	>gi|460399663|ref|XP_004245356.1| PREDICTED: transcription factor ABORTED MICROSPORES-like [Solanum lycopersicum]	219	1e-62	4.95256	1.5496	3.49712e-13
stevia5_contig_7812				4.94355	-1.78434	0.0457539
stevia5_contig_8536				4.94355	-1.78434	0.0457539
stevia5_contig_9347				4.94355	-1.78434	0.0457539
stevia5_contig_13951	>gi|566155533|ref|XP_002300619.2| cinnamoyl-CoA reductase family protein [Populus trichocarpa] gi|550343988|gb|EEE79892.2|	150	5e-42	4.94355	-1.78434	0.0457539
stevia5_contig_17202	>gi|590688182|ref|XP_007042875.1| Phototropic-responsive NPH3 family protein isoform 2 [Theobroma cacao] gi|508706810|gb|EOX98706.1|	251	6e-77	4.94355	-1.78434	0.0457539
stevia5_contig_17705				4.94355	-1.78434	0.0457539
stevia5_contig_18233	>gi|661889148|emb|CDP07591.1| unnamed protein product [Coffea canephora]	533	0	4.94355	-1.78434	0.0457539
stevia5_contig_19051				4.94355	-1.78434	0.0457539
stevia5_contig_21799	>gi|225451363|ref|XP_002263205.1| PREDICTED: PHD finger protein MALE MEIOCYTE DEATH 1 [Vitis vinifera] gi|147772045|emb|CAN73422.1|	484	2e-160	4.94355	-1.78434	0.0457539
stevia5_contig_24216	>gi|147785835|emb|CAN73071.1| hypothetical protein VITISV_032383 [Vitis vinifera]	186	5e-82	4.94355	-1.78434	0.0457539
stevia5_contig_24729				4.94355	-1.78434	0.0457539
stevia5_contig_25241	>gi|587847727|gb|EXB38060.1| hypothetical protein L484_020981 [Morus notabilis]	86.7	3e-15	4.94355	-1.78434	0.0457539
stevia5_contig_25244				4.94355	-1.78434	0.0457539
stevia5_contig_26284	>gi|470112237|ref|XP_004292343.1| PREDICTED: transcription factor bHLH62-like [Fragaria vesca subsp. vesca]	68.6	1e-10	4.94355	-1.78434	0.0457539
stevia5_contig_27603	>gi|661898018|emb|CDO97985.1| unnamed protein product [Coffea canephora]	153	1e-41	4.94355	-1.78434	0.0457539
stevia5_contig_27620	>gi|567917372|ref|XP_006450692.1| hypothetical protein CICLE_v10010367mg [Citrus clementina] gi|568844318|ref|XP_006476036.1|	89	3e-18	4.94355	-1.78434	0.0457539
stevia5_contig_27795				4.94355	-1.78434	0.0457539
stevia5_contig_27827				4.94355	-1.78434	0.0457539
stevia5_contig_28141	>gi|255561797|ref|XP_002521908.1| clathrin assembly protein, putative [Ricinus communis] gi|223538946|gb|EEF40544.1| clathrin	300	2e-94	4.94355	-1.78434	0.0457539
stevia5_contig_28661	>gi|661896558|emb|CDO99747.1| unnamed protein product [Coffea canephora]	181	2e-48	4.94355	-1.78434	0.0457539
stevia5_contig_28746	>gi|629092590|gb|KCW58585.1| hypothetical protein EUGRSUZ_H01243 [Eucalyptus grandis]	215	8e-66	4.94355	-1.78434	0.0457539
stevia5_contig_28867	>gi|604333407|gb|EYU37758.1| hypothetical protein MIMGU_mgv1a008612mg [Erythranthe guttata] gi|604333408|gb|EYU37759.1| hypothetical	91.7	2e-19	4.94355	-1.78434	0.0457539
stevia5_contig_28912	>gi|565353229|ref|XP_006343535.1| PREDICTED: uncharacterized protein LOC102578284 [Solanum tuberosum]	271	3e-79	4.94355	-1.78434	0.0457539
stevia5_contig_29140				4.94355	-1.78434	0.0457539
stevia5_contig_29247	>gi|565357637|ref|XP_006345646.1| PREDICTED: uncharacterized protein LOC102580486 [Solanum tuberosum]	81.3	6e-15	4.94355	-1.78434	0.0457539
stevia5_contig_29284	>gi|15387599|emb|CAB71301.2| vegetative storage protein, VSP [Cichorium intybus]	189	6e-57	4.94355	-1.78434	0.0457539
stevia5_contig_29579				4.94355	-1.78434	0.0457539
stevia5_contig_29832				4.94355	-1.78434	0.0457539
stevia5_contig_30697				4.94355	-1.78434	0.0457539
stevia5_contig_30969	>gi|566147697|ref|XP_006368650.1| hypothetical protein POPTR_0001s07280g [Populus trichocarpa] gi|550346724|gb|ERP65219.1|	57.4	6e-07	4.94355	-1.78434	0.0457539
stevia5_contig_31251				4.94355	-1.78434	0.0457539
stevia5_contig_32012				4.94355	-1.78434	0.0457539
stevia5_contig_32047	>gi|225445160|ref|XP_002280688.1| PREDICTED: probable xyloglucan endotransglucosylase/hydrolase protein 26 [Vitis vinifera]	233	7e-73	4.94355	-1.78434	0.0457539
stevia5_contig_32360	>gi|565475550|ref|XP_006295416.1| hypothetical protein CARUB_v10024514mg [Capsella rubella] gi|482564124|gb|EOA28314.1| hypothetical	99.4	5e-23	4.94355	-1.78434	0.0457539
stevia5_contig_32708	>gi|567916974|ref|XP_006450493.1| hypothetical protein CICLE_v10010442mg, partial [Citrus clementina] gi|557553719|gb|ESR63733.1|	95.1	9e-19	4.94355	-1.78434	0.0457539
stevia5_contig_32891	>gi|359489321|ref|XP_002269223.2| PREDICTED: pentatricopeptide repeat-containing protein At5g39710-like [Vitis vinifera]	370	1e-118	4.94355	-1.78434	0.0457539
stevia5_contig_33012	>gi|14285595|sp|O04004.1|NLTP6_AMBAR RecName: Full=Non-specific lipid-transfer protein; Short=LTP; AltName: Full=Allergen	133	6e-37	4.94355	-1.78434	0.0457539
stevia5_contig_33133	>gi|225426860|ref|XP_002283482.1| PREDICTED: pollen-specific protein SF3 [Vitis vinifera] gi|297742561|emb|CBI34710.3| unnamed	256	4e-82	4.94355	-1.78434	0.0457539
stevia5_contig_33253				4.94355	-1.78434	0.0457539
stevia5_contig_33600	>gi|590678914|ref|XP_007040434.1| Arabinogalactan protein 22 [Theobroma cacao] gi|508777679|gb|EOY24935.1| Arabinogalactan	64.3	2e-10	4.94355	-1.78434	0.0457539
stevia5_contig_33620				4.94355	-1.78434	0.0457539
stevia5_contig_34048				4.94355	-1.78434	0.0457539
stevia5_contig_34167				4.94355	-1.78434	0.0457539
stevia5_contig_34218	>gi|302746485|gb|ADL62856.1| acyltransferase [Cynara cardunculus var. scolymus]	274	4e-87	4.94355	-1.78434	0.0457539
stevia5_contig_34632	>gi|460371308|ref|XP_004231482.1| PREDICTED: sacsin-like [Solanum lycopersicum]	156	4e-41	4.94355	-1.78434	0.0457539
stevia5_contig_34987	>gi|449436349|ref|XP_004135955.1| PREDICTED: uncharacterized protein LOC101212447 [Cucumis sativus]	176	1e-47	4.94355	-1.78434	0.0457539
stevia5_contig_35426	>gi|350534694|ref|NP_001234666.1| protein RSI-1 precursor [Solanum lycopersicum] gi|1351018|sp|P47926.1|RSI1_SOLLC RecName:	95.1	1e-21	4.94355	-1.78434	0.0457539
stevia5_contig_35535	>gi|595843519|ref|XP_007208632.1| hypothetical protein PRUPE_ppa018809mg, partial [Prunus persica] gi|462404274|gb|EMJ09831.1|	137	1e-30	4.94355	-1.78434	0.0457539
stevia5_contig_35836	>gi|565402321|ref|XP_006366630.1| PREDICTED: polygalacturonase-like [Solanum tuberosum]	286	1e-89	4.94355	-1.78434	0.0457539
stevia5_contig_36011	>gi|586679875|ref|XP_006840427.1| hypothetical protein AMTR_s00045p00160800 [Amborella trichopoda] gi|548842145|gb|ERN02102.1|	55.5	9e-06	4.94355	-1.78434	0.0457539
stevia5_contig_36293	>gi|3929333|sp|O23976.1|C76B1_HELTU RecName: Full=7-ethoxycoumarin O-deethylase; Short=ECOD; AltName: Full=Cytochrome P450	269	4e-84	4.94355	-1.78434	0.0457539
stevia5_contig_36347				4.94355	-1.78434	0.0457539
stevia5_contig_36536	>gi|565372132|ref|XP_006352651.1| PREDICTED: uncharacterized protein LOC102583545 [Solanum tuberosum]	139	7e-33	4.94355	-1.78434	0.0457539
stevia5_contig_36711	>gi|604348372|gb|EYU46527.1| hypothetical protein MIMGU_mgv1a000007mg [Erythranthe guttata]	230	3e-66	4.94355	-1.78434	0.0457539
stevia5_contig_37281				4.94355	-1.78434	0.0457539
stevia5_contig_37360				4.94355	-1.78434	0.0457539
stevia5_contig_37448	>gi|645228560|ref|XP_008221054.1| PREDICTED: LOW QUALITY PROTEIN: sacsin [Prunus mume]	437	1e-131	4.94355	-1.78434	0.0457539
stevia5_contig_38265				4.94355	-1.78434	0.0457539
stevia5_contig_38806				4.94355	-1.78434	0.0457539
stevia5_contig_39373				4.94355	-1.78434	0.0457539
stevia5_contig_19595	>gi|595841379|ref|XP_007208199.1| hypothetical protein PRUPE_ppa020541mg, partial [Prunus persica] gi|462403841|gb|EMJ09398.1|	180	8e-51	4.93448	1.53216	5.30664e-13
stevia5_contig_32886				4.91876	0.661847	1.63856e-08
stevia5_contig_31581	>gi|502120269|ref|XP_004496906.1| PREDICTED: snakin-1-like [Cicer arietinum]	100	6e-24	4.89761	1.49661	1.19409e-12
stevia5_contig_21034	>gi|225450384|ref|XP_002277198.1| PREDICTED: beta-glucosidase 12-like isoform 1 [Vitis vinifera]	636	0	4.8633	1.99312	8.49543e-17
stevia5_contig_32446				4.85048	0.595414	4.40057e-08
stevia5_contig_5669	>gi|359490106|ref|XP_002277737.2| PREDICTED: ATP-dependent DNA helicase pcrA-like [Vitis vinifera]	1110	0	4.84986	3.47437	3.45826e-33
stevia5_contig_26048				4.82092	1.42271	4.13905e-12
stevia5_contig_8776				4.81509	0.560993	7.23718e-08
stevia5_contig_26433	>gi|255553197|ref|XP_002517641.1| delta 9 desaturase, putative [Ricinus communis] gi|223543273|gb|EEF44805.1| delta 9 desaturase,	394	5e-131	4.77881	0.525717	1.19218e-07
stevia5_contig_10614	>gi|460375110|ref|XP_004233350.1| PREDICTED: probable pectate lyase P59-like [Solanum lycopersicum]	445	9e-149	4.75759	-1.97653	0.0743794
stevia5_contig_12387				4.75759	-1.97653	0.0743794
stevia5_contig_14575	>gi|590603136|ref|XP_007019930.1| Cellulase 3 [Theobroma cacao] gi|508725258|gb|EOY17155.1| Cellulase 3 [Theobroma cacao]	191	2e-55	4.75759	-1.97653	0.0743794
stevia5_contig_15945				4.75759	-1.97653	0.0743794
stevia5_contig_16564	>gi|661892441|emb|CDP03599.1| unnamed protein product [Coffea canephora]	274	4e-81	4.75759	-1.97653	0.0743794
stevia5_contig_16958	>gi|217073862|gb|ACJ85291.1| unknown [Medicago truncatula]Length=240	61.6	3e-09	4.75759	-1.97653	0.0743794
stevia5_contig_20982	>gi|573959348|ref|XP_006661866.1| PREDICTED: LOW QUALITY PROTEIN: auxin response factor 22-like [Oryza brachyantha]	119	1e-27	4.75759	-1.97653	0.0743794
stevia5_contig_21193				4.75759	-1.97653	0.0743794
stevia5_contig_22265	>gi|568831910|ref|XP_006470190.1| PREDICTED: GDSL esterase/lipase At1g71250-like [Citrus sinensis]	146	5e-39	4.75759	-1.97653	0.0743794
stevia5_contig_22655	>gi|657405566|gb|KEH44038.1| lipase [Medicago truncatula]Length=469	179	1e-51	4.75759	-1.97653	0.0743794
stevia5_contig_22925				4.75759	-1.97653	0.0743794
stevia5_contig_23993	>gi|604322046|gb|EYU32464.1| hypothetical protein MIMGU_mgv1a022871mg [Erythranthe guttata]	95.5	5e-20	4.75759	-1.97653	0.0743794
stevia5_contig_24165				4.75759	-1.97653	0.0743794
stevia5_contig_24201	>gi|629101829|gb|KCW67298.1| hypothetical protein EUGRSUZ_F01087 [Eucalyptus grandis]	122	2e-32	4.75759	-1.97653	0.0743794
stevia5_contig_24286				4.75759	-1.97653	0.0743794
stevia5_contig_24381	>gi|661897566|emb|CDO99278.1| unnamed protein product [Coffea canephora]	576	0	4.75759	-1.97653	0.0743794
stevia5_contig_24942				4.75759	-1.97653	0.0743794
stevia5_contig_25147	>gi|72534114|emb|CAH17977.1| stigma specific peroxidase precursor [Senecio squalidus] gi|72534118|emb|CAH17979.1| stigma specific	285	2e-91	4.75759	-1.97653	0.0743794
stevia5_contig_25331	>gi|658003045|ref|XP_008394023.1| PREDICTED: probable indole-3-pyruvate monooxygenase YUCCA4 [Malus domestica]	183	2e-53	4.75759	-1.97653	0.0743794
stevia5_contig_25544	>gi|502140074|ref|XP_004504045.1| PREDICTED: uncharacterized protein LOC101497764 [Cicer arietinum]	186	4e-53	4.75759	-1.97653	0.0743794
stevia5_contig_25804	>gi|27085368|gb|AAN85371.1| ATP-binding cassette transporter ABC3 [Solanum tuberosum]	213	4e-68	4.75759	-1.97653	0.0743794
stevia5_contig_25919	>gi|641829986|gb|KDO49088.1| hypothetical protein CISIN_1g016407mg [Citrus sinensis]	223	4e-68	4.75759	-1.97653	0.0743794
stevia5_contig_26711	>gi|657969322|ref|XP_008376378.1| PREDICTED: acid phosphatase 1 [Malus domestica]	346	2e-115	4.75759	-1.97653	0.0743794
stevia5_contig_26958	>gi|661890085|emb|CDP06307.1| unnamed protein product [Coffea canephora]	56.2	9e-11	4.75759	-1.97653	0.0743794
stevia5_contig_27995	>gi|565347923|ref|XP_006340970.1| PREDICTED: uncharacterized protein LOC102583351 [Solanum tuberosum]	71.2	8e-13	4.75759	-1.97653	0.0743794
stevia5_contig_28133				4.75759	-1.97653	0.0743794
stevia5_contig_28726	>gi|194699320|gb|ACF83744.1| unknown [Zea mays] gi|413957295|gb|AFW89944.1| hypothetical protein ZEAMMB73_168665 [Zea mays]	82.8	4e-16	4.75759	-1.97653	0.0743794
stevia5_contig_29318				4.75759	-1.97653	0.0743794
stevia5_contig_30019	>gi|566185519|ref|XP_006380238.1| Phospholipase D p1 family protein [Populus trichocarpa] gi|550333759|gb|ERP58035.1| Phospholipase	239	1e-69	4.75759	-1.97653	0.0743794
stevia5_contig_30672				4.75759	-1.97653	0.0743794
stevia5_contig_30793	>gi|643740961|gb|KDP46531.1| hypothetical protein JCGZ_08503 [Jatropha curcas]	268	1e-83	4.75759	-1.97653	0.0743794
stevia5_contig_30979	>gi|593695937|ref|XP_007148467.1| hypothetical protein PHAVU_006G211300g [Phaseolus vulgaris] gi|561021690|gb|ESW20461.1|	147	7e-40	4.75759	-1.97653	0.0743794
stevia5_contig_31351				4.75759	-1.97653	0.0743794
stevia5_contig_31592				4.75759	-1.97653	0.0743794
stevia5_contig_31684	>gi|608604529|gb|AHW50674.1| mitogen-activated protein kinase kinase kinase a [Nicotiana tabacum]	157	3e-42	4.75759	-1.97653	0.0743794
stevia5_contig_31918				4.75759	-1.97653	0.0743794
stevia5_contig_32119				4.75759	-1.97653	0.0743794
stevia5_contig_32213				4.75759	-1.97653	0.0743794
stevia5_contig_32726	>gi|413947572|gb|AFW80221.1| hypothetical protein ZEAMMB73_339876 [Zea mays]	160	4e-46	4.75759	-1.97653	0.0743794
stevia5_contig_32938	>gi|595843855|ref|XP_007208696.1| hypothetical protein PRUPE_ppa024332mg [Prunus persica] gi|462404338|gb|EMJ09895.1| hypothetical	212	1e-62	4.75759	-1.97653	0.0743794
stevia5_contig_32998	>gi|297737571|emb|CBI26772.3| unnamed protein product [Vitis vinifera]Length=387	101	4e-23	4.75759	-1.97653	0.0743794
stevia5_contig_33132				4.75759	-1.97653	0.0743794
stevia5_contig_33280	>gi|566155133|ref|XP_006370741.1| hypothetical protein POPTR_0001s45980g [Populus trichocarpa] gi|550349983|gb|ERP67310.1|	79.3	3e-14	4.75759	-1.97653	0.0743794
stevia5_contig_33320				4.75759	-1.97653	0.0743794
stevia5_contig_33499				4.75759	-1.97653	0.0743794
stevia5_contig_33773				4.75759	-1.97653	0.0743794
stevia5_contig_33859	>gi|645276685|ref|XP_008243404.1| PREDICTED: uncharacterized protein LOC103341637 [Prunus mume]	113	2e-27	4.75759	-1.97653	0.0743794
stevia5_contig_34515				4.75759	-1.97653	0.0743794
stevia5_contig_34707	>gi|566163294|ref|XP_002304728.2| ABC transporter family protein [Populus trichocarpa] gi|550343430|gb|EEE79707.2| ABC transporter	110	4e-25	4.75759	-1.97653	0.0743794
stevia5_contig_35236	>gi|590604862|ref|XP_007020350.1| Amino acid permease 7 isoform 4 [Theobroma cacao] gi|508719978|gb|EOY11875.1| Amino acid	159	1e-43	4.75759	-1.97653	0.0743794
stevia5_contig_35315				4.75759	-1.97653	0.0743794
stevia5_contig_35404	>gi|15237697|ref|NP_196059.1| C2H2-type zinc finger protein [Arabidopsis thaliana] gi|28392998|gb|AAO41934.1| putative zinc	140	3e-35	4.75759	-1.97653	0.0743794
stevia5_contig_35528	>gi|460396936|ref|XP_004244026.1| PREDICTED: uncharacterized protein LOC101245675 [Solanum lycopersicum]	209	8e-60	4.75759	-1.97653	0.0743794
stevia5_contig_35564	>gi|604322195|gb|EYU32581.1| hypothetical protein MIMGU_mgv1a012738mg [Erythranthe guttata]	205	1e-62	4.75759	-1.97653	0.0743794
stevia5_contig_35668				4.75759	-1.97653	0.0743794
stevia5_contig_36331				4.75759	-1.97653	0.0743794
stevia5_contig_36548	>gi|568840100|ref|XP_006474009.1| PREDICTED: early nodulin-like protein 3-like [Citrus sinensis]	142	3e-39	4.75759	-1.97653	0.0743794
stevia5_contig_36566				4.75759	-1.97653	0.0743794
stevia5_contig_36729	>gi|643735012|gb|KDP41682.1| hypothetical protein JCGZ_16089 [Jatropha curcas]	324	4e-104	4.75759	-1.97653	0.0743794
stevia5_contig_36987				4.75759	-1.97653	0.0743794
stevia5_contig_37091				4.75759	-1.97653	0.0743794
stevia5_contig_37773	>gi|595859217|ref|XP_007210906.1| hypothetical protein PRUPE_ppa000836mg [Prunus persica] gi|462406641|gb|EMJ12105.1| hypothetical	530	3e-177	4.75759	-1.97653	0.0743794
stevia5_contig_38136	>gi|567218122|ref|XP_006412690.1| hypothetical protein EUTSA_v10024520mg [Eutrema salsugineum] gi|557113860|gb|ESQ54143.1|	329	1e-105	4.75759	-1.97653	0.0743794
stevia5_contig_38157	>gi|147780242|emb|CAN65735.1| hypothetical protein VITISV_037751 [Vitis vinifera]	162	8e-43	4.75759	-1.97653	0.0743794
stevia5_contig_40408	>gi|661895833|emb|CDP00411.1| unnamed protein product [Coffea canephora]	128	1e-33	4.75759	-1.97653	0.0743794
stevia5_contig_19192				4.7416	0.489542	1.98195e-07
stevia5_contig_2379				4.69547	1.83227	4.93707e-15
stevia5_contig_5201	>gi|359495228|ref|XP_002277528.2| PREDICTED: uncharacterized protein LOC100253453 [Vitis vinifera]	69.7	4e-10	4.6936	2.51759	1.23525e-21
stevia5_contig_24521				4.66416	0.414303	5.3343e-07
stevia5_contig_3936	>gi|590562102|ref|XP_007008993.1| Malectin/receptor protein kinase family protein [Theobroma cacao] gi|508725906|gb|EOY17803.1|	239	8e-65	4.6586	4.0951	1.02394e-39
stevia5_contig_6480				4.63489	1.77431	2.23971e-14
stevia5_contig_15831	>gi|641844652|gb|KDO63544.1| hypothetical protein CISIN_1g011616mg [Citrus sinensis]	103	1e-22	4.63184	1.24079	1.81928e-10
stevia5_contig_16051				4.61458	3.08735	4.45463e-27
stevia5_contig_16138	>gi|567919920|ref|XP_006451966.1| hypothetical protein CICLE_v10009303mg [Citrus clementina] gi|567919922|ref|XP_006451967.1|	150	3e-42	4.58932	2.66737	3.97388e-22
stevia5_contig_14684	>gi|470148980|ref|XP_004310024.1| PREDICTED: vinorine synthase-like [Fragaria vesca subsp. vesca]	70.5	8e-14	4.58623	1.19698	4.21452e-10
stevia5_contig_6920				4.58232	0.334855	1.45487e-06
stevia5_contig_16693				4.5639	2.09166	4.91822e-17
stevia5_contig_5549				4.54406	-2.19845	0.121764
stevia5_contig_6703				4.54406	-2.19845	0.121764
stevia5_contig_7570				4.54406	-2.19845	0.121764
stevia5_contig_9056	>gi|661894780|emb|CDP01779.1| unnamed protein product [Coffea canephora]	214	4e-63	4.54406	-2.19845	0.121764
stevia5_contig_9367	>gi|661882438|emb|CDP14018.1| unnamed protein product [Coffea canephora]	157	1e-41	4.54406	-2.19845	0.121764
stevia5_contig_9497				4.54406	-2.19845	0.121764
stevia5_contig_12512	>gi|645225671|ref|XP_008219679.1| PREDICTED: pentatricopeptide repeat-containing protein At4g21065-like [Prunus mume]	226	6e-68	4.54406	-2.19845	0.121764
stevia5_contig_12612				4.54406	-2.19845	0.121764
stevia5_contig_17637				4.54406	-2.19845	0.121764
stevia5_contig_20186	>gi|395146502|gb|AFN53657.1| putative peptide transporter [Linum usitatissimum]	160	1e-42	4.54406	-2.19845	0.121764
stevia5_contig_21761	>gi|645258288|ref|XP_008234817.1| PREDICTED: ABC transporter G family member 4 [Prunus mume]	223	4e-65	4.54406	-2.19845	0.121764
stevia5_contig_22758	>gi|328695818|gb|AEB33870.1| telomerase reverse transcriptase, partial [Nicotiana tabacum]	169	2e-46	4.54406	-2.19845	0.121764
stevia5_contig_22908	>gi|643723323|gb|KDP32914.1| hypothetical protein JCGZ_13695 [Jatropha curcas]	102	2e-24	4.54406	-2.19845	0.121764
stevia5_contig_23016	>gi|590593216|ref|XP_007017502.1| Ovate family protein 8, putative [Theobroma cacao] gi|508722830|gb|EOY14727.1| Ovate family	108	7e-24	4.54406	-2.19845	0.121764
stevia5_contig_23269	>gi|643731570|gb|KDP38814.1| hypothetical protein JCGZ_04971 [Jatropha curcas]	308	2e-101	4.54406	-2.19845	0.121764
stevia5_contig_23317				4.54406	-2.19845	0.121764
stevia5_contig_23476				4.54406	-2.19845	0.121764
stevia5_contig_23578	>gi|470122842|ref|XP_004297447.1| PREDICTED: uncharacterized protein LOC101298116 [Fragaria vesca subsp. vesca]	196	2e-60	4.54406	-2.19845	0.121764
stevia5_contig_23661				4.54406	-2.19845	0.121764
stevia5_contig_23984	>gi|604322189|gb|EYU32575.1| hypothetical protein MIMGU_mgv1a000637mg [Erythranthe guttata]	546	0	4.54406	-2.19845	0.121764
stevia5_contig_24505	>gi|297743291|emb|CBI36158.3| unnamed protein product [Vitis vinifera]Length=638	219	6e-65	4.54406	-2.19845	0.121764
stevia5_contig_24752				4.54406	-2.19845	0.121764
stevia5_contig_25541	>gi|661892791|emb|CDP03949.1| unnamed protein product [Coffea canephora]	122	6e-30	4.54406	-2.19845	0.121764
stevia5_contig_26567	>gi|255561647|ref|XP_002521833.1| ATP binding protein, putative [Ricinus communis] gi|223538871|gb|EEF40469.1| ATP binding	72.4	2e-11	4.54406	-2.19845	0.121764
stevia5_contig_26728				4.54406	-2.19845	0.121764
stevia5_contig_26742	>gi|239918833|gb|ACS34773.1| omega-6 fatty acid desaturase [Artemisia sphaerocephala]	722	0	4.54406	-2.19845	0.121764
stevia5_contig_28295	>gi|147778567|emb|CAN76102.1| hypothetical protein VITISV_007422 [Vitis vinifera]	231	2e-67	4.54406	-2.19845	0.121764
stevia5_contig_28581	>gi|470123461|ref|XP_004297744.1| PREDICTED: sacsin-like [Fragaria vesca subsp. vesca]	203	3e-57	4.54406	-2.19845	0.121764
stevia5_contig_28791	>gi|21952510|gb|AAM82604.1|AF525305_2 putative AP endonuclease/reverse transcriptase [Brassica napus]	402	1e-122	4.54406	-2.19845	0.121764
stevia5_contig_29498				4.54406	-2.19845	0.121764
stevia5_contig_29968				4.54406	-2.19845	0.121764
stevia5_contig_30176				4.54406	-2.19845	0.121764
stevia5_contig_30761	>gi|296083526|emb|CBI23516.3| unnamed protein product [Vitis vinifera]Length=479	329	1e-107	4.54406	-2.19845	0.121764
stevia5_contig_31495	>gi|565352351|ref|XP_006343108.1| PREDICTED: F-box/kelch-repeat protein At1g80440-like [Solanum tuberosum]	404	1e-135	4.54406	-2.19845	0.121764
stevia5_contig_31562				4.54406	-2.19845	0.121764
stevia5_contig_31597	>gi|565344571|ref|XP_006339384.1| PREDICTED: protein FLX-like 1-like [Solanum tuberosum]	75.9	3e-14	4.54406	-2.19845	0.121764
stevia5_contig_31831	>gi|643713084|gb|KDP26070.1| hypothetical protein JCGZ_21103 [Jatropha curcas]	285	1e-91	4.54406	-2.19845	0.121764
stevia5_contig_31924				4.54406	-2.19845	0.121764
stevia5_contig_32089	>gi|255537403|ref|XP_002509768.1| Pollen-specific protein SF3, putative [Ricinus communis] gi|223549667|gb|EEF51155.1| Pollen-specific	246	7e-78	4.54406	-2.19845	0.121764
stevia5_contig_32166				4.54406	-2.19845	0.121764
stevia5_contig_32541				4.54406	-2.19845	0.121764
stevia5_contig_32628				4.54406	-2.19845	0.121764
stevia5_contig_32758	>gi|359491729|ref|XP_002277691.2| PREDICTED: uncharacterized protein LOC100248419 [Vitis vinifera]	82.4	2e-16	4.54406	-2.19845	0.121764
stevia5_contig_32878				4.54406	-2.19845	0.121764
stevia5_contig_33004	>gi|590583468|ref|XP_007014908.1| AMP-dependent synthetase and ligase family protein [Theobroma cacao] gi|508785271|gb|EOY32527.1|	224	4e-64	4.54406	-2.19845	0.121764
stevia5_contig_33207				4.54406	-2.19845	0.121764
stevia5_contig_33526				4.54406	-2.19845	0.121764
stevia5_contig_33705	>gi|661877406|emb|CDP18751.1| unnamed protein product [Coffea canephora]	371	6e-121	4.54406	-2.19845	0.121764
stevia5_contig_33712				4.54406	-2.19845	0.121764
stevia5_contig_33923	>gi|604334892|gb|EYU38942.1| hypothetical protein MIMGU_mgv1a001291mg [Erythranthe guttata]	174	3e-48	4.54406	-2.19845	0.121764
stevia5_contig_33981	>gi|565346453|ref|XP_006340270.1| PREDICTED: protein Mpv17-like [Solanum tuberosum]	121	1e-31	4.54406	-2.19845	0.121764
stevia5_contig_34063				4.54406	-2.19845	0.121764
stevia5_contig_34077	>gi|255538988|ref|XP_002510559.1| calcium lipid binding protein, putative [Ricinus communis] gi|223551260|gb|EEF52746.1| calcium	382	1e-126	4.54406	-2.19845	0.121764
stevia5_contig_34252	>gi|565381531|ref|XP_006357121.1| PREDICTED: pectate lyase-like [Solanum tuberosum]	418	1e-138	4.54406	-2.19845	0.121764
stevia5_contig_34373	>gi|460399315|ref|XP_004245187.1| PREDICTED: boron transporter 4-like [Solanum lycopersicum]	697	0	4.54406	-2.19845	0.121764
stevia5_contig_34742	>gi|604347274|gb|EYU45526.1| hypothetical protein MIMGU_mgv1a000488mg [Erythranthe guttata]	124	1e-29	4.54406	-2.19845	0.121764
stevia5_contig_34904				4.54406	-2.19845	0.121764
stevia5_contig_34920	>gi|643720804|gb|KDP31068.1| hypothetical protein JCGZ_11444 [Jatropha curcas]	109	5e-26	4.54406	-2.19845	0.121764
stevia5_contig_34928	>gi|567905682|ref|XP_006445329.1| hypothetical protein CICLE_v10024047mg [Citrus clementina] gi|568875537|ref|XP_006490849.1|	209	2e-60	4.54406	-2.19845	0.121764
stevia5_contig_35190	>gi|658013713|ref|XP_008342165.1| PREDICTED: rho GDP-dissociation inhibitor 1-like [Malus domestica]	87.4	4e-24	4.54406	-2.19845	0.121764
stevia5_contig_35206	>gi|661893486|emb|CDP03295.1| unnamed protein product [Coffea canephora]	218	6e-61	4.54406	-2.19845	0.121764
stevia5_contig_35210				4.54406	-2.19845	0.121764
stevia5_contig_35380				4.54406	-2.19845	0.121764
stevia5_contig_35506				4.54406	-2.19845	0.121764
stevia5_contig_35616	>gi|356563075|ref|XP_003549791.1| PREDICTED: ABC transporter G family member 32-like isoform 1 [Glycine max]	336	1e-103	4.54406	-2.19845	0.121764
stevia5_contig_35737	>gi|629085790|gb|KCW52147.1| hypothetical protein EUGRSUZ_J01592 [Eucalyptus grandis]	137	3e-37	4.54406	-2.19845	0.121764
stevia5_contig_35771	>gi|110456084|gb|ABG74583.1| pectate lyase [Musa acuminata AAA Group]	162	4e-48	4.54406	-2.19845	0.121764
stevia5_contig_35839	>gi|661895327|emb|CDP01132.1| unnamed protein product [Coffea canephora]	105	7e-26	4.54406	-2.19845	0.121764
stevia5_contig_35894	>gi|587949274|gb|EXC35462.1| hypothetical protein L484_026769 [Morus notabilis]	210	9e-60	4.54406	-2.19845	0.121764
stevia5_contig_35958				4.54406	-2.19845	0.121764
stevia5_contig_36061	>gi|356505481|ref|XP_003521519.1| PREDICTED: geraniol 8-hydroxylase-like [Glycine max]	231	8e-69	4.54406	-2.19845	0.121764
stevia5_contig_36092				4.54406	-2.19845	0.121764
stevia5_contig_36144	>gi|449456052|ref|XP_004145764.1| PREDICTED: probable glucuronoxylan glucuronosyltransferase IRX7-like [Cucumis sativus]	138	2e-35	4.54406	-2.19845	0.121764
stevia5_contig_36212	>gi|661882487|emb|CDP14067.1| unnamed protein product [Coffea canephora]	106	5e-24	4.54406	-2.19845	0.121764
stevia5_contig_36255	>gi|565392332|ref|XP_006361858.1| PREDICTED: glucose and ribitol dehydrogenase homolog 1-like [Solanum tuberosum]	484	3e-168	4.54406	-2.19845	0.121764
stevia5_contig_36309				4.54406	-2.19845	0.121764
stevia5_contig_36407				4.54406	-2.19845	0.121764
stevia5_contig_36634	>gi|71534920|gb|AAZ32864.1| coatomer protein complex subunit beta 2 [Medicago sativa]	144	2e-41	4.54406	-2.19845	0.121764
stevia5_contig_36652	>gi|296089783|emb|CBI39602.3| unnamed protein product [Vitis vinifera]Length=640	305	6e-94	4.54406	-2.19845	0.121764
stevia5_contig_36783	>gi|565365964|ref|XP_006349667.1| PREDICTED: mitochondrial Rho GTPase 1-like [Solanum tuberosum]	175	1e-47	4.54406	-2.19845	0.121764
stevia5_contig_36842	>gi|565380699|ref|XP_006356733.1| PREDICTED: acyl-[acyl-carrier-protein] desaturase 6, chloroplastic-like [Solanum tuberosum]	242	6e-75	4.54406	-2.19845	0.121764
stevia5_contig_37182	>gi|565369100|ref|XP_006351175.1| PREDICTED: MATE efflux family protein 5-like isoform X1 [Solanum tuberosum] gi|565369102|ref|XP_006351176.1|	371	3e-121	4.54406	-2.19845	0.121764
stevia5_contig_37416	>gi|344178892|dbj|BAK64102.1| gag-pol polyprotein [Eustoma exaltatum subsp. russellianum]	66.6	5e-10	4.54406	-2.19845	0.121764
stevia5_contig_37432	>gi|661881684|emb|CDP14637.1| unnamed protein product [Coffea canephora]	288	1e-86	4.54406	-2.19845	0.121764
stevia5_contig_37547				4.54406	-2.19845	0.121764
stevia5_contig_37613				4.54406	-2.19845	0.121764
stevia5_contig_37652	>gi|645270140|ref|XP_008240321.1| PREDICTED: protein YLS3 [Prunus mume]	149	1e-40	4.54406	-2.19845	0.121764
stevia5_contig_37751	>gi|567861456|ref|XP_006423382.1| hypothetical protein CICLE_v10027795mg [Citrus clementina] gi|557525316|gb|ESR36622.1| hypothetical	179	7e-50	4.54406	-2.19845	0.121764
stevia5_contig_37782	>gi|596051724|ref|XP_007220644.1| hypothetical protein PRUPE_ppa003463mg [Prunus persica] gi|462417106|gb|EMJ21843.1| hypothetical	399	6e-133	4.54406	-2.19845	0.121764
stevia5_contig_37907				4.54406	-2.19845	0.121764
stevia5_contig_37912	>gi|604335976|gb|EYU39864.1| hypothetical protein MIMGU_mgv1a003855mg [Erythranthe guttata]	545	0	4.54406	-2.19845	0.121764
stevia5_contig_37945	>gi|629114414|gb|KCW79089.1| hypothetical protein EUGRSUZ_C005302, partial [Eucalyptus grandis]	285	4e-92	4.54406	-2.19845	0.121764
stevia5_contig_37972				4.54406	-2.19845	0.121764
stevia5_contig_38090	>gi|159138269|gb|ABW89137.1| germin-like protein [Helianthus annuus] gi|159138271|gb|ABW89138.1| germin-like protein [Helianthus	335	8e-114	4.54406	-2.19845	0.121764
stevia5_contig_38217	>gi|590677411|ref|XP_007040009.1| Tetratricopeptide repeat-like superfamily protein [Theobroma cacao] gi|508777254|gb|EOY24510.1|	87	2e-17	4.54406	-2.19845	0.121764
stevia5_contig_38372	>gi|566180968|ref|XP_002310212.2| hypothetical protein POPTR_0007s12580g [Populus trichocarpa] gi|550334735|gb|EEE90662.2|	518	9e-179	4.54406	-2.19845	0.121764
stevia5_contig_38451				4.54406	-2.19845	0.121764
stevia5_contig_38517	>gi|661887525|emb|CDP08656.1| unnamed protein product [Coffea canephora]	154	2e-39	4.54406	-2.19845	0.121764
stevia5_contig_38647				4.54406	-2.19845	0.121764
stevia5_contig_38934	>gi|356561772|ref|XP_003549152.1| PREDICTED: pentatricopeptide repeat-containing protein At1g33350-like [Glycine max]	228	6e-68	4.54406	-2.19845	0.121764
stevia5_contig_28004	>gi|502120046|ref|XP_004496829.1| PREDICTED: probable polygalacturonase-like [Cicer arietinum]	617	0	4.5396	0.293401	2.40783e-06
stevia5_contig_25457				4.51339	2.04358	1.99654e-16
stevia5_contig_5395	>gi|147765955|emb|CAN59952.1| hypothetical protein VITISV_006720 [Vitis vinifera]	167	3e-44	4.50551	1.65072	3.33342e-13
stevia5_contig_26619	>gi|357511669|ref|XP_003626123.1| Peptide transporter PTR1 [Medicago truncatula] gi|87241322|gb|ABD33180.1| TGF-beta receptor,	672	0	4.49557	0.250701	3.97644e-06
stevia5_contig_19472	>gi|470147513|ref|XP_004309338.1| PREDICTED: uncharacterized protein LOC101291586, partial [Fragaria vesca subsp. vesca]	72.4	3e-12	4.46547	1.08111	2.38409e-09
stevia5_contig_14356	>gi|384254983|gb|AFH75339.1| Mg-chelatase I subunit, partial [Gerbera hybrid cultivar]	114	7e-30	4.45947	2.54417	4.2461e-21
stevia5_contig_22965	>gi|225447199|ref|XP_002272020.1| PREDICTED: putative BPI/LBP family protein At3g20270 [Vitis vinifera] gi|297739241|emb|CBI28892.3|	555	0	4.41419	1.03197	5.67434e-09
stevia5_contig_10962	>gi|351630253|gb|AEQ55281.1| expansin [Breonia chinensis] gi|351630283|gb|AEQ55296.1| expansin [Breonia chinensis]	139	3e-38	4.40326	0.161251	1.06802e-05
stevia5_contig_26731				4.40326	0.161251	1.06802e-05
stevia5_contig_24804	>gi|225448193|ref|XP_002265586.1| PREDICTED: ATP-dependent DNA helicase Q-like 4A-like [Vitis vinifera]	168	3e-43	4.38785	1.00674	8.74827e-09
stevia5_contig_22052	>gi|568826145|ref|XP_006467434.1| PREDICTED: pentatricopeptide repeat-containing protein At1g11710, mitochondrial-like isoform	417	4e-137	4.3788	1.91569	5.01314e-15
stevia5_contig_32175	>gi|114091|sp|P10414.2|MPAT5_AMBTR RecName: Full=Pollen allergen Amb t 5; AltName: Full=Allergen Amb t V; AltName: Full=Allergen	65.5	3e-11	4.36101	0.981058	1.3675e-08
stevia5_contig_16562	>gi|590639098|ref|XP_007029575.1| 4-coumarate:CoA ligase 3 [Theobroma cacao] gi|508718180|gb|EOY10077.1| 4-coumarate:CoA ligase	822	0	4.34459	1.49738	1.19048e-11
stevia5_contig_16683	>gi|255565208|ref|XP_002523596.1| cinnamoyl-CoA reductase, putative [Ricinus communis] gi|223537158|gb|EEF38791.1| cinnamoyl-CoA	503	9e-175	4.32454	3.59177	6.38381e-31
stevia5_contig_26585				4.30464	0.065796	2.90771e-05
stevia5_contig_13031				4.29334	-2.46101	0.197191
stevia5_contig_14000	>gi|502161141|ref|XP_004512046.1| PREDICTED: GATA transcription factor 18-like [Cicer arietinum]	141	1e-38	4.29334	-2.46101	0.197191
stevia5_contig_15696	>gi|565370151|ref|XP_006351690.1| PREDICTED: RING-H2 finger protein ATL16-like [Solanum tuberosum]	144	1e-38	4.29334	-2.46101	0.197191
stevia5_contig_17869	>gi|225444627|ref|XP_002277540.1| PREDICTED: respiratory burst oxidase homolog protein E [Vitis vinifera] gi|297738517|emb|CBI27762.3|	78.2	7e-14	4.29334	-2.46101	0.197191
stevia5_contig_21269				4.29334	-2.46101	0.197191
stevia5_contig_21992	>gi|255580625|ref|XP_002531135.1| Peroxidase 64 precursor, putative [Ricinus communis] gi|223529248|gb|EEF31220.1| Peroxidase	80.9	2e-16	4.29334	-2.46101	0.197191
stevia5_contig_23302	>gi|657959830|ref|XP_008371469.1| PREDICTED: olee1-like protein [Malus domestica]	134	2e-35	4.29334	-2.46101	0.197191
stevia5_contig_24490				4.29334	-2.46101	0.197191
stevia5_contig_24504	>gi|587914890|gb|EXC02651.1| hypothetical protein L484_002317 [Morus notabilis]	303	6e-95	4.29334	-2.46101	0.197191
stevia5_contig_24702	>gi|595795500|ref|XP_007201024.1| hypothetical protein PRUPE_ppa006101mg [Prunus persica] gi|462396424|gb|EMJ02223.1| hypothetical	204	4e-60	4.29334	-2.46101	0.197191
stevia5_contig_25941	>gi|86155939|gb|ABC86707.1| non-race specific disease resistance protein 1-like protein b [Coffea arabica]	94.4	6e-20	4.29334	-2.46101	0.197191
stevia5_contig_26902	>gi|296089739|emb|CBI39558.3| unnamed protein product [Vitis vinifera]Length=884	100	1e-21	4.29334	-2.46101	0.197191
stevia5_contig_26907	>gi|593704216|ref|XP_007152489.1| hypothetical protein PHAVU_004G135000g [Phaseolus vulgaris] gi|561025798|gb|ESW24483.1|	243	3e-76	4.29334	-2.46101	0.197191
stevia5_contig_27512				4.29334	-2.46101	0.197191
stevia5_contig_27731	>gi|661885736|emb|CDP10741.1| unnamed protein product [Coffea canephora]	283	2e-91	4.29334	-2.46101	0.197191
stevia5_contig_27798	>gi|133874224|dbj|BAF49315.1| putative glycosyltransferase [Lobelia erinus] gi|133874226|dbj|BAF49316.1| putative glycosyltransferase	125	2e-31	4.29334	-2.46101	0.197191
stevia5_contig_28055	>gi|566189377|ref|XP_002314570.2| hypothetical protein POPTR_0010s06250g [Populus trichocarpa] gi|550329200|gb|EEF00741.2|	84.3	5e-16	4.29334	-2.46101	0.197191
stevia5_contig_28177	>gi|645258575|ref|XP_008234947.1| PREDICTED: receptor-like protein kinase HSL1 [Prunus mume]	147	5e-39	4.29334	-2.46101	0.197191
stevia5_contig_28560	>gi|629120790|gb|KCW85280.1| hypothetical protein EUGRSUZ_B02126 [Eucalyptus grandis]	59.7	7e-08	4.29334	-2.46101	0.197191
stevia5_contig_29246				4.29334	-2.46101	0.197191
stevia5_contig_29306	>gi|629090555|gb|KCW56808.1| hypothetical protein EUGRSUZ_I02477 [Eucalyptus grandis]	199	2e-59	4.29334	-2.46101	0.197191
stevia5_contig_29951				4.29334	-2.46101	0.197191
stevia5_contig_31345				4.29334	-2.46101	0.197191
stevia5_contig_31445				4.29334	-2.46101	0.197191
stevia5_contig_31616				4.29334	-2.46101	0.197191
stevia5_contig_31624	>gi|297741339|emb|CBI32470.3| unnamed protein product [Vitis vinifera]Length=2686	210	8e-59	4.29334	-2.46101	0.197191
stevia5_contig_31990	>gi|629121581|gb|KCW86071.1| hypothetical protein EUGRSUZ_B02771 [Eucalyptus grandis]	108	1e-26	4.29334	-2.46101	0.197191
stevia5_contig_32086	>gi|224119450|ref|XP_002318075.1| AAA-type ATPase family protein [Populus trichocarpa] gi|118485393|gb|ABK94553.1| unknown	191	1e-55	4.29334	-2.46101	0.197191
stevia5_contig_32149	>gi|568824376|ref|XP_006466578.1| PREDICTED: transcription factor RAX3-like [Citrus sinensis] gi|641860143|gb|KDO78832.1|	259	2e-80	4.29334	-2.46101	0.197191
stevia5_contig_32241				4.29334	-2.46101	0.197191
stevia5_contig_32327	>gi|548932417|emb|CCD61123.1| polyphenol oxidase precursor (chloroplast) (chloroplast) [Taraxacum officinale]	181	2e-51	4.29334	-2.46101	0.197191
stevia5_contig_32603				4.29334	-2.46101	0.197191
stevia5_contig_32867	>gi|567891021|ref|XP_006438031.1| hypothetical protein CICLE_v10031699mg [Citrus clementina] gi|557540227|gb|ESR51271.1| hypothetical	198	1e-58	4.29334	-2.46101	0.197191
stevia5_contig_33123				4.29334	-2.46101	0.197191
stevia5_contig_33217	>gi|460412220|ref|XP_004251500.1| PREDICTED: syntaxin-124-like [Solanum lycopersicum]	412	1e-139	4.29334	-2.46101	0.197191
stevia5_contig_33296	>gi|568863155|ref|XP_006485023.1| PREDICTED: transcription factor HBP-1b(c1)-like isoform X1 [Citrus sinensis]	108	8e-25	4.29334	-2.46101	0.197191
stevia5_contig_33344	>gi|357491663|ref|XP_003616119.1| Regulator of nonsense transcripts-like protein [Medicago truncatula] gi|355517454|gb|AES99077.1|	135	1e-33	4.29334	-2.46101	0.197191
stevia5_contig_33541	>gi|565345238|ref|XP_006339704.1| PREDICTED: dynamin-related protein 5A-like [Solanum tuberosum]	400	1e-133	4.29334	-2.46101	0.197191
stevia5_contig_33834				4.29334	-2.46101	0.197191
stevia5_contig_33842	>gi|641865691|gb|KDO84376.1| hypothetical protein CISIN_1g036812mg [Citrus sinensis]	207	4e-61	4.29334	-2.46101	0.197191
stevia5_contig_33848	>gi|460384674|ref|XP_004238035.1| PREDICTED: uncharacterized protein LOC101266631 [Solanum lycopersicum]	147	9e-37	4.29334	-2.46101	0.197191
stevia5_contig_33972				4.29334	-2.46101	0.197191
stevia5_contig_34040	>gi|460409616|ref|XP_004250234.1| PREDICTED: cysteine-rich receptor-like protein kinase 3-like [Solanum lycopersicum]	258	7e-78	4.29334	-2.46101	0.197191
stevia5_contig_34144	>gi|297811441|ref|XP_002873604.1| hypothetical protein ARALYDRAFT_488140 [Arabidopsis lyrata subsp. lyrata] gi|297319441|gb|EFH49863.1|	60.1	2e-07	4.29334	-2.46101	0.197191
stevia5_contig_34325	>gi|565376373|ref|XP_006354680.1| PREDICTED: putative invertase inhibitor-like [Solanum tuberosum]	176	3e-51	4.29334	-2.46101	0.197191
stevia5_contig_34403				4.29334	-2.46101	0.197191
stevia5_contig_34522				4.29334	-2.46101	0.197191
stevia5_contig_34626				4.29334	-2.46101	0.197191
stevia5_contig_34729	>gi|339461825|gb|AEJ79821.1| beta-amyrin synthase AS2 [Eleutherococcus senticosus]	473	1e-163	4.29334	-2.46101	0.197191
stevia5_contig_34766				4.29334	-2.46101	0.197191
stevia5_contig_34818				4.29334	-2.46101	0.197191
stevia5_contig_34943	>gi|604346174|gb|EYU44671.1| hypothetical protein MIMGU_mgv1a005048mg [Erythranthe guttata]	81.3	1e-15	4.29334	-2.46101	0.197191
stevia5_contig_34969				4.29334	-2.46101	0.197191
stevia5_contig_35020	>gi|565377232|ref|XP_006355093.1| PREDICTED: probable calcium-binding protein CML25-like [Solanum tuberosum]	207	7e-64	4.29334	-2.46101	0.197191
stevia5_contig_35077				4.29334	-2.46101	0.197191
stevia5_contig_35171	>gi|604348305|gb|EYU46460.1| hypothetical protein MIMGU_mgv1a025868mg [Erythranthe guttata]	273	1e-85	4.29334	-2.46101	0.197191
stevia5_contig_35197				4.29334	-2.46101	0.197191
stevia5_contig_35313	>gi|567886616|ref|XP_006435830.1| hypothetical protein CICLE_v10032726mg [Citrus clementina] gi|567886618|ref|XP_006435831.1|	84.7	9e-17	4.29334	-2.46101	0.197191
stevia5_contig_35415				4.29334	-2.46101	0.197191
stevia5_contig_35510	>gi|604335388|gb|EYU39313.1| hypothetical protein MIMGU_mgv1a010184mg [Erythranthe guttata]	189	3e-56	4.29334	-2.46101	0.197191
stevia5_contig_35660				4.29334	-2.46101	0.197191
stevia5_contig_35791				4.29334	-2.46101	0.197191
stevia5_contig_35927				4.29334	-2.46101	0.197191
stevia5_contig_35933				4.29334	-2.46101	0.197191
stevia5_contig_35988				4.29334	-2.46101	0.197191
stevia5_contig_36029	>gi|356528188|ref|XP_003532687.1| PREDICTED: receptor-like protein kinase FERONIA-like [Glycine max]	129	7e-33	4.29334	-2.46101	0.197191
stevia5_contig_36081	>gi|525313913|ref|NP_001266164.1| DNA polymerase alpha catalytic subunit [Solanum lycopersicum] gi|380710181|gb|AFD98849.1|	277	2e-82	4.29334	-2.46101	0.197191
stevia5_contig_36107	>gi|224100703|ref|XP_002311981.1| hypothetical protein POPTR_0008s03140g [Populus trichocarpa] gi|222851801|gb|EEE89348.1|	209	5e-62	4.29334	-2.46101	0.197191
stevia5_contig_36133				4.29334	-2.46101	0.197191
stevia5_contig_36283	>gi|593695937|ref|XP_007148467.1| hypothetical protein PHAVU_006G211300g [Phaseolus vulgaris] gi|561021690|gb|ESW20461.1|	132	7e-34	4.29334	-2.46101	0.197191
stevia5_contig_36294				4.29334	-2.46101	0.197191
stevia5_contig_36325	>gi|19878|emb|CAA44820.1| heat shock protein 70 [Nicotiana tabacum]Length=573	388	4e-127	4.29334	-2.46101	0.197191
stevia5_contig_36348	>gi|336462672|gb|AEI59777.1| cytochrome P450 [Helianthus annuus]Length=500	124	5e-31	4.29334	-2.46101	0.197191
stevia5_contig_36398				4.29334	-2.46101	0.197191
stevia5_contig_36798	>gi|4105800|gb|AAD02557.1| PGPS/NH15 [Petunia x hybrida]Length=167	120	2e-30	4.29334	-2.46101	0.197191
stevia5_contig_36925	>gi|604342641|gb|EYU41665.1| hypothetical protein MIMGU_mgv1a003182mg [Erythranthe guttata]	187	1e-52	4.29334	-2.46101	0.197191
stevia5_contig_37192	>gi|604347699|gb|EYU45854.1| hypothetical protein MIMGU_mgv1a001459mg [Erythranthe guttata]	108	8e-25	4.29334	-2.46101	0.197191
stevia5_contig_37292				4.29334	-2.46101	0.197191
stevia5_contig_37339				4.29334	-2.46101	0.197191
stevia5_contig_37408				4.29334	-2.46101	0.197191
stevia5_contig_37468				4.29334	-2.46101	0.197191
stevia5_contig_37611	>gi|661879991|emb|CDP16340.1| unnamed protein product [Coffea canephora]	216	3e-61	4.29334	-2.46101	0.197191
stevia5_contig_37727				4.29334	-2.46101	0.197191
stevia5_contig_37749				4.29334	-2.46101	0.197191
stevia5_contig_37827				4.29334	-2.46101	0.197191
stevia5_contig_37925	>gi|93115319|gb|ABE98328.1| SRC2-like protein [Capsicum annuum]Length=276	110	2e-24	4.29334	-2.46101	0.197191
stevia5_contig_38391				4.29334	-2.46101	0.197191
stevia5_contig_38484	>gi|657377303|gb|KEH22208.1| late embryogenesis abundant protein [Medicago truncatula]	85.5	2e-18	4.29334	-2.46101	0.197191
stevia5_contig_38833				4.29334	-2.46101	0.197191
stevia5_contig_39194				4.29334	-2.46101	0.197191
stevia5_contig_39281	>gi|291197394|emb|CBK52317.1| ragweed homologue of Art v 1 precursor [Ambrosia artemisiifolia]	55.5	3e-07	4.29334	-2.46101	0.197191
stevia5_contig_40967	>gi|224058637|ref|XP_002299578.1| hypothetical protein POPTR_0001s08340g [Populus trichocarpa] gi|222846836|gb|EEE84383.1|	135	2e-34	4.29334	-2.46101	0.197191
stevia5_contig_18696	>gi|326506910|dbj|BAJ91496.1| predicted protein [Hordeum vulgare subsp. vulgare]	65.5	4e-09	4.25268	0.0155552	4.74957e-05
stevia5_contig_10815	>gi|359494218|ref|XP_002267511.2| PREDICTED: ABC transporter G family member 26-like [Vitis vinifera] gi|296089962|emb|CBI39781.3|	1015	0	4.21572	2.87364	9.27514e-23
stevia5_contig_21257	>gi|604327516|gb|EYU33312.1| hypothetical protein MIMGU_mgv1a0019072mg, partial [Erythranthe guttata]	188	2e-52	4.21463	1.76017	2.91805e-13
stevia5_contig_7836	>gi|255584521|ref|XP_002532988.1| conserved hypothetical protein [Ricinus communis] gi|223527234|gb|EEF29396.1| conserved	424	9e-136	4.2057	1.36542	1.36126e-10
stevia5_contig_16710	>gi|604320986|gb|EYU31709.1| hypothetical protein MIMGU_mgv1a024293mg, partial [Erythranthe guttata]	86.3	4e-17	4.19878	-0.0365235	4.74957e-05
stevia5_contig_29456				4.19878	-0.0365235	4.74957e-05
stevia5_contig_24527				4.19878	-0.0365235	4.74957e-05
stevia5_contig_16712				4.18861	0.816331	2.0009e-07
stevia5_contig_32669	>gi|255569462|ref|XP_002525698.1| LOB domain-containing protein, putative [Ricinus communis] gi|223534998|gb|EEF36681.1| LOB	213	1e-63	4.18861	0.816331	2.0009e-07
stevia5_contig_27029	>gi|255549026|ref|XP_002515569.1| Taxadien-5-alpha-ol O-acetyltransferase, putative [Ricinus communis] gi|223545513|gb|EEF47018.1|	676	0	4.18861	0.816331	2.0009e-07
stevia5_contig_3768	>gi|9758853|dbj|BAB09379.1| non-LTR retroelement reverse transcriptase-like protein [Arabidopsis thaliana]	650	0	4.1886	4.94517	8.87482e-45
stevia5_contig_10956	>gi|566255671|ref|XP_006387885.1| hypothetical protein POPTR_0499s002002g, partial [Populus trichocarpa] gi|550308767|gb|ERP46799.1|	115	1e-29	4.16625	3.10625	4.93992e-25
stevia5_contig_27799	>gi|593489717|ref|XP_007141726.1| hypothetical protein PHAVU_008G220100g [Phaseolus vulgaris] gi|561014859|gb|ESW13720.1|	124	2e-29	4.16343	1.32534	3.0297e-10
stevia5_contig_22825				4.16268	2.66062	2.39439e-20
stevia5_contig_5880	>gi|658046794|ref|XP_008359059.1| PREDICTED: UDP-glycosyltransferase 87A2-like [Malus domestica]	142	1e-37	4.15776	0.786913	3.13671e-07
stevia5_contig_19566				4.14278	-0.0905792	7.87317e-05
stevia5_contig_8228	>gi|658065260|ref|XP_008368585.1| PREDICTED: vacuolar protein sorting-associated protein 13-like, partial [Malus domestica]	366	4e-122	4.14278	-0.0905792	7.87317e-05
stevia5_contig_3497	>gi|566220729|ref|XP_002325734.2| defensin-like family protein [Populus trichocarpa] gi|550316401|gb|EEF00116.2| defensin-like	58.5	1e-08	4.13334	1.68338	1.32877e-12
stevia5_contig_28080	>gi|590626834|ref|XP_007026280.1| Auxin-responsive family protein [Theobroma cacao] gi|508781646|gb|EOY28902.1| Auxin-responsive	483	3e-162	4.12624	0.756871	4.91837e-07
stevia5_contig_1113	>gi|661881947|emb|CDP14397.1| unnamed protein product [Coffea canephora]	663	0	4.12533	3.30108	5.8439e-27
stevia5_contig_17495				4.11989	1.28409	6.8675e-10
stevia5_contig_16053				4.09401	0.726179	7.70931e-07
stevia5_contig_27105				4.08453	-0.146767	0.000128015
stevia5_contig_33724				4.08453	-0.146767	0.000128015
stevia5_contig_32792				4.08453	-0.146767	0.000128015
stevia5_contig_30634				4.08453	-0.146767	0.000128015
stevia5_contig_27324	>gi|223948621|gb|ACN28394.1| unknown [Zea mays] gi|414884648|tpg|DAA60662.1| TPA: blue copper protein [Zea mays]	65.5	1e-10	4.08228	1.63523	4.22629e-12
stevia5_contig_5458	>gi|388506626|gb|AFK41379.1| unknown [Lotus japonicus]Length=147	248	6e-82	4.08156	3.79232	1.44491e-31
stevia5_contig_27146				4.06485	1.6188	6.2296e-12
stevia5_contig_28281	>gi|302563109|dbj|BAJ14518.1| chalcone synthase type 4 [Dahlia pinnata] gi|303304900|dbj|BAJ14769.1| chalcone synthase type	759	0	4.04222	2.15087	5.71044e-16
stevia5_contig_20998	>gi|641818571|gb|KDO39293.1| hypothetical protein CISIN_1g040039mg, partial [Citrus sinensis]	184	7e-54	4.02732	0.662726	1.20739e-06
stevia5_contig_30240				4.02382	-0.205262	0.000210354
stevia5_contig_30180	>gi|590585546|ref|XP_007015464.1| Tetratricopeptide repeat-like superfamily protein, putative [Theobroma cacao] gi|508785827|gb|EOY33083.1|	201	1e-59	4.02382	-0.205262	0.000210354
stevia5_contig_21168	>gi|460392278|ref|XP_004241744.1| PREDICTED: uncharacterized protein LOC101251594 [Solanum lycopersicum]	167	1e-46	4.02382	-0.205262	0.000210354
stevia5_contig_25205	>gi|645271646|ref|XP_008241014.1| PREDICTED: disease resistance RPP13-like protein 4 [Prunus mume]	100	6e-21	4.02382	-0.205262	0.000210354
stevia5_contig_18729	>gi|158828138|gb|ABW81017.1| gag-pol polymerase [Arabidopsis lyrata subsp. lyrata]	86.3	1e-16	3.99277	0.629902	1.89455e-06
stevia5_contig_7440				3.99277	0.629902	1.89455e-06
stevia5_contig_26496	>gi|25057402|ref|NP_739619.1| ATP synthase F0 subunit 6 [Thrips imaginis] gi|24762266|gb|AAN64186.1| ATP synthase subunit	201	1e-60	3.98969	-2.78246	0.313228
stevia5_contig_14227				3.98969	-2.78246	0.313228
stevia5_contig_35540				3.98969	-2.78246	0.313228
stevia5_contig_22207	>gi|124360635|gb|ABN08628.1| RNA-directed DNA polymerase (Reverse transcriptase) [Medicago truncatula]	72	2e-12	3.98969	-2.78246	0.313228
stevia5_contig_23431	>gi|657989611|ref|XP_008387015.1| PREDICTED: indole-3-acetic acid-induced protein ARG7-like [Malus domestica]	120	7e-32	3.98969	-2.78246	0.313228
stevia5_contig_38678				3.98969	-2.78246	0.313228
stevia5_contig_38725	>gi|359481971|ref|XP_003632699.1| PREDICTED: pentatricopeptide repeat-containing protein At5g12100, mitochondrial-like [Vitis	159	6e-43	3.98969	-2.78246	0.313228
stevia5_contig_38941	>gi|596021431|ref|XP_007219004.1| hypothetical protein PRUPE_ppa004199mg [Prunus persica] gi|462415466|gb|EMJ20203.1| hypothetical	186	1e-51	3.98969	-2.78246	0.313228
stevia5_contig_37536				3.98969	-2.78246	0.313228
stevia5_contig_38163	>gi|643711832|gb|KDP25260.1| hypothetical protein JCGZ_20416 [Jatropha curcas]	337	4e-111	3.98969	-2.78246	0.313228
stevia5_contig_28535				3.98969	-2.78246	0.313228
stevia5_contig_31980	>gi|527184778|gb|EPS58515.1| hypothetical protein M569_16298, partial [Genlisea aurea]	150	4e-41	3.98969	-2.78246	0.313228
stevia5_contig_32142				3.98969	-2.78246	0.313228
stevia5_contig_32975	>gi|567888978|ref|XP_006437011.1| hypothetical protein CICLE_v10033882mg [Citrus clementina] gi|557539207|gb|ESR50251.1| hypothetical	110	2e-25	3.98969	-2.78246	0.313228
stevia5_contig_37937	>gi|629125084|gb|KCW89509.1| hypothetical protein EUGRSUZ_A01798 [Eucalyptus grandis]	184	2e-54	3.98969	-2.78246	0.313228
stevia5_contig_38438	>gi|661880375|emb|CDP15906.1| unnamed protein product [Coffea canephora]	181	9e-51	3.98969	-2.78246	0.313228
stevia5_contig_38753				3.98969	-2.78246	0.313228
stevia5_contig_23525	>gi|514817866|ref|XP_004983646.1| PREDICTED: uncharacterized protein LOC101776344 isoform X1 [Setaria italica] gi|514817868|ref|XP_004983647.1|	76.6	7e-12	3.97505	3.36111	4.76222e-26
stevia5_contig_32273	>gi|659074571|ref|XP_008437676.1| PREDICTED: protein trichome birefringence-like 38 [Cucumis melo]	179	6e-52	3.96045	-0.266259	0.000347019
stevia5_contig_27924	>gi|565374566|ref|XP_006353831.1| PREDICTED: uncharacterized protein LOC102586402 isoform X2 [Solanum tuberosum]	286	2e-92	3.96045	-0.266259	0.000347019
stevia5_contig_28644				3.96045	-0.266259	0.000347019
stevia5_contig_29655	>gi|629096786|gb|KCW62551.1| hypothetical protein EUGRSUZ_G00043, partial [Eucalyptus grandis]	198	2e-56	3.95739	0.596301	2.97105e-06
stevia5_contig_19181				3.95739	0.596301	2.97105e-06
stevia5_contig_14158	>gi|359495840|ref|XP_002270894.2| PREDICTED: ER lumen protein retaining receptor [Vitis vinifera]	317	2e-103	3.95739	0.596301	2.97105e-06
stevia5_contig_23293				3.93983	1.80503	7.30684e-13
stevia5_contig_17079	>gi|643703681|gb|KDP20745.1| hypothetical protein JCGZ_21216 [Jatropha curcas]	233	2e-67	3.90978	2.23944	3.86163e-16
stevia5_contig_26195				3.89416	-0.329983	0.000571554
stevia5_contig_35122	>gi|25247229|gb|AAN73009.1| NBS-LRR resistance protein RS7-4 [Helianthus annuus]	108	3e-25	3.89416	-0.329983	0.000571554
stevia5_contig_19451	>gi|413952967|gb|AFW85616.1| hypothetical protein ZEAMMB73_558830 [Zea mays]	62	2e-08	3.89416	-0.329983	0.000571554
stevia5_contig_29644				3.89416	-0.329983	0.000571554
stevia5_contig_29134	>gi|158828142|gb|ABW81021.1| transposase [Arabidopsis lyrata subsp. lyrata]	73.2	1e-13	3.88389	0.526611	7.16547e-06
stevia5_contig_19336				3.88389	0.526611	7.16547e-06
stevia5_contig_23288	>gi|225424594|ref|XP_002282185.1| PREDICTED: cytochrome P450 86B1 [Vitis vinifera]	327	4e-105	3.88389	0.526611	7.16547e-06
stevia5_contig_25952	>gi|571468954|ref|XP_006584522.1| PREDICTED: uncharacterized protein LOC100527024 isoform X1 [Glycine max]	258	1e-80	3.85361	1.0328	4.59865e-08
stevia5_contig_23089				3.84569	0.49044	1.116e-05
stevia5_contig_24523				3.82678	1.00758	7.06131e-08
stevia5_contig_3945	>gi|291463997|gb|ADE05541.1| actin [Liriodendron tulipifera]Length=184	291	1e-97	3.82678	1.00758	7.06131e-08
stevia5_contig_20999				3.82469	-0.396687	0.000934363
stevia5_contig_31942				3.82469	-0.396687	0.000934363
stevia5_contig_28839				3.82469	-0.396687	0.000934363
stevia5_contig_31442	>gi|571457057|ref|XP_006580568.1| PREDICTED: ubiquitin-conjugating enzyme E2 5-like isoform X2 [Glycine max]	189	5e-58	3.82469	-0.396687	0.000934363
stevia5_contig_33140	>gi|460410330|ref|XP_004250583.1| PREDICTED: uncharacterized protein LOC101261089 [Solanum lycopersicum]	63.2	1e-08	3.82469	-0.396687	0.000934363
stevia5_contig_6877	>gi|568836402|ref|XP_006472233.1| PREDICTED: uncharacterized protein LOC102631030 [Citrus sinensis]	176	1e-50	3.81811	2.5024	1.90294e-17
stevia5_contig_18090	>gi|604331284|gb|EYU36142.1| hypothetical protein MIMGU_mgv1a024793mg [Erythranthe guttata]	178	2e-50	3.81671	1.38583	6.72909e-10
stevia5_contig_16701	>gi|356569654|ref|XP_003553013.1| PREDICTED: uncharacterized protein LOC100778822 isoform X1 [Glycine max] gi|571544042|ref|XP_006602153.1|	66.2	2e-08	3.80974	2.89548	6.64341e-21
stevia5_contig_7568				3.80645	0.453323	1.75258e-05
stevia5_contig_11732				3.78073	2.98053	1.58779e-21
stevia5_contig_30131				3.77157	0.955745	1.6744e-07
stevia5_contig_20758	>gi|596033818|ref|XP_007219556.1| hypothetical protein PRUPE_ppa001878mg [Prunus persica] gi|462416018|gb|EMJ20755.1| hypothetical	1008	0	3.771	2.60533	4.22664e-18
stevia5_contig_28274				3.76611	0.415209	2.72848e-05
stevia5_contig_21233				3.76611	0.415209	2.72848e-05
stevia5_contig_6878	>gi|460405619|ref|XP_004248273.1| PREDICTED: protochlorophyllide reductase A, chloroplastic-like [Solanum lycopersicum]	350	2e-116	3.75532	3.06079	3.20328e-22
stevia5_contig_29202				3.75169	-0.466662	0.00152396
stevia5_contig_8885				3.75169	-0.466662	0.00152396
stevia5_contig_8070				3.75169	-0.466662	0.00152396
stevia5_contig_24118				3.75169	-0.466662	0.00152396
stevia5_contig_14920				3.75169	-0.466662	0.00152396
stevia5_contig_14563				3.74805	1.87636	8.04604e-13
stevia5_contig_32872				3.72462	0.376044	4.22836e-05
stevia5_contig_8351	>gi|502169091|ref|XP_004514535.1| PREDICTED: 52 kDa repressor of the inhibitor of the protein kinase-like [Cicer arietinum]	104	2e-22	3.72462	0.376044	4.22836e-05
stevia5_contig_28251	>gi|593789606|ref|XP_007157842.1| hypothetical protein PHAVU_002G102800g [Phaseolus vulgaris] gi|561031257|gb|ESW29836.1|	649	0	3.72462	0.376044	4.22836e-05
stevia5_contig_4238	>gi|595493163|gb|EXX76353.1| gag-pol fusion protein [Rhizophagus irregularis DAOM 197198w]	184	1e-52	3.71417	0.901939	3.93427e-07
stevia5_contig_26819	>gi|297739941|emb|CBI30123.3| unnamed protein product [Vitis vinifera]Length=452	159	3e-42	3.70519	1.58612	9.41826e-11
stevia5_contig_25469				3.68189	0.335769	1.50215e-05
stevia5_contig_35635	>gi|255577841|ref|XP_002529794.1| hypothetical protein RCOM_0251410 [Ricinus communis] gi|223530738|gb|EEF32608.1| hypothetical	70.1	3e-12	3.67481	-0.540245	0.00247147
stevia5_contig_30877	>gi|460374147|ref|XP_004232873.1| PREDICTED: CASP-like protein RCOM_1174750-like [Solanum lycopersicum]	85.1	4e-18	3.67481	-0.540245	0.00247147
stevia5_contig_18719	>gi|297737937|emb|CBI27138.3| unnamed protein product [Vitis vinifera]Length=3960	199	3e-55	3.67481	-0.540245	0.00247147
stevia5_contig_26256	>gi|184160103|gb|ACC68169.1| Zn/Cd P(IB)-type ATPase [Arabidopsis halleri subsp. halleri]	145	1e-39	3.63786	0.294319	2.41837e-05
stevia5_contig_28050				3.63786	0.294319	2.41837e-05
stevia5_contig_10548	>gi|399604773|gb|AFP49331.1| non-specific lipid-transfer protein type 2, partial [Olea europaea]	98.2	3e-23	3.61139	3.02504	5.86446e-21
stevia5_contig_4100				3.60807	3.68311	1.41986e-26
stevia5_contig_12962				3.60461	-3.19702	0.484362
stevia5_contig_34405				3.60461	-3.19702	0.484362
stevia5_contig_31524				3.60461	-3.19702	0.484362
stevia5_contig_33545				3.60461	-3.19702	0.484362
stevia5_contig_27482	>gi|590692594|ref|XP_007044099.1| Pentatricopeptide repeat-containing protein [Theobroma cacao] gi|508708034|gb|EOX99930.1|	212	7e-62	3.60461	-3.19702	0.484362
stevia5_contig_36169	>gi|661877724|emb|CDP18472.1| unnamed protein product [Coffea canephora]	66.6	1e-10	3.60461	-3.19702	0.484362
stevia5_contig_38110				3.60461	-3.19702	0.484362
stevia5_contig_37090				3.60461	-3.19702	0.484362
stevia5_contig_39061				3.60461	-3.19702	0.484362
stevia5_contig_34303	>gi|604321543|gb|EYU32119.1| hypothetical protein MIMGU_mgv1a021840mg [Erythranthe guttata]	256	4e-80	3.60461	-3.19702	0.484362
stevia5_contig_35575				3.60461	-3.19702	0.484362
stevia5_contig_36445	>gi|2980780|emb|CAA18207.1| putative protein [Arabidopsis thaliana] gi|7269987|emb|CAB79804.1| putative protein [Arabidopsis	91.3	4e-18	3.60461	-3.19702	0.484362
stevia5_contig_37319				3.60461	-3.19702	0.484362
stevia5_contig_39258				3.60461	-3.19702	0.484362
stevia5_contig_21099	>gi|595851774|ref|XP_007210182.1| hypothetical protein PRUPE_ppa020166mg [Prunus persica] gi|462405917|gb|EMJ11381.1| hypothetical	229	7e-70	3.60461	-3.19702	0.484362
stevia5_contig_21895	>gi|470113948|ref|XP_004293181.1| PREDICTED: uncharacterized protein LOC101298394 [Fragaria vesca subsp. vesca]	55.1	2e-06	3.60461	-3.19702	0.484362
stevia5_contig_30303	>gi|502152437|ref|XP_004508924.1| PREDICTED: serine-rich adhesin for platelets-like isoform X9 [Cicer arietinum]	83.6	4e-15	3.60461	-3.19702	0.484362
stevia5_contig_35796				3.60461	-3.19702	0.484362
stevia5_contig_22621				3.59359	-0.617826	0.00398958
stevia5_contig_24452				3.59359	-0.617826	0.00398958
stevia5_contig_9354				3.59359	-0.617826	0.00398958
stevia5_contig_19892				3.59359	-0.617826	0.00398958
stevia5_contig_20131				3.59359	-0.617826	0.00398958
stevia5_contig_28971	>gi|661893043|emb|CDP02852.1| unnamed protein product [Coffea canephora]	146	1e-36	3.59359	-0.617826	0.00398958
stevia5_contig_22412	>gi|590578897|ref|XP_007013636.1| Senescence-related gene 1 [Theobroma cacao] gi|508783999|gb|EOY31255.1| Senescence-related	154	1e-41	3.59359	-0.617826	0.00398958
stevia5_contig_20163	>gi|641810153|gb|KDO36882.1| hypothetical protein CISIN_1g043201mg, partial [Citrus sinensis]	58.5	2e-08	3.59245	0.251623	3.8386e-05
stevia5_contig_31893	>gi|565369032|ref|XP_006351141.1| PREDICTED: beta-galactosidase 16-like [Solanum tuberosum]	446	2e-149	3.59245	0.251623	3.8386e-05
stevia5_contig_24066	>gi|527195962|gb|EPS65006.1| hypothetical protein M569_09770 [Genlisea aurea]	73.9	3e-20	3.59178	1.17618	3.83412e-08
stevia5_contig_11659				3.57181	1.46246	9.09305e-10
stevia5_contig_2627	>gi|566194349|ref|XP_006377560.1| hypothetical protein POPTR_0011s07720g [Populus trichocarpa] gi|566194352|ref|XP_006377561.1|	368	1e-124	3.5708	2.98785	1.97007e-20
stevia5_contig_13701				3.56723	1.1534	3.83412e-08
stevia5_contig_9207	>gi|590692166|ref|XP_007043984.1| AMP dependent CoA ligase, putative [Theobroma cacao] gi|508707919|gb|EOX99815.1| AMP dependent	683	0	3.55488	3.14898	3.12407e-21
stevia5_contig_31395				3.54555	0.207605	6.11038e-05
stevia5_contig_27528				3.54555	0.207605	6.11038e-05
stevia5_contig_29616	>gi|604329283|gb|EYU34614.1| hypothetical protein MIMGU_mgv1a004102mg [Erythranthe guttata]	317	5e-103	3.54555	0.207605	6.11038e-05
stevia5_contig_21181	>gi|629080373|gb|KCW46818.1| hypothetical protein EUGRSUZ_K00626, partial [Eucalyptus grandis]	124	1e-28	3.54555	0.207605	6.11038e-05
stevia5_contig_21146				3.54555	0.207605	6.11038e-05
stevia5_contig_23027	>gi|629101843|gb|KCW67312.1| hypothetical protein EUGRSUZ_F01098 [Eucalyptus grandis]	124	3e-31	3.51684	1.1067	8.69927e-08
stevia5_contig_15610	>gi|604313186|gb|EYU26517.1| hypothetical protein MIMGU_mgv1a000354mg [Erythranthe guttata]	1202	0	3.51372	3.53686	1.78615e-24
stevia5_contig_32379				3.50753	-0.699863	0.00644959
stevia5_contig_31210	>gi|604303317|gb|EYU22790.1| hypothetical protein MIMGU_mgv1a011924mg [Erythranthe guttata]	122	1e-31	3.50753	-0.699863	0.00644959
stevia5_contig_25150				3.50753	-0.699863	0.00644959
stevia5_contig_27990				3.50753	-0.699863	0.00644959
stevia5_contig_34382				3.50753	-0.699863	0.00644959
stevia5_contig_31110				3.50753	-0.699863	0.00644959
stevia5_contig_22898				3.50642	1.65295	1.29298e-10
stevia5_contig_6237	>gi|604327432|gb|EYU33238.1| hypothetical protein MIMGU_mgv1a025286mg [Erythranthe guttata]	675	0	3.50165	2.82791	1.4369e-18
stevia5_contig_1081				3.49709	0.162181	9.74091e-05
stevia5_contig_7496	>gi|297737720|emb|CBI26921.3| unnamed protein product [Vitis vinifera]Length=654	63.9	1e-17	3.49709	0.162181	9.74091e-05
stevia5_contig_16834				3.45854	0.663606	7.81674e-06
stevia5_contig_20670	>gi|470139131|ref|XP_004305305.1| PREDICTED: coatomer subunit beta'-1-like [Fragaria vesca subsp. vesca]	208	7e-64	3.44693	0.115258	0.000152929
stevia5_contig_26203				3.44693	0.115258	0.000152929
stevia5_contig_14792				3.44672	1.99656	1.20376e-12
stevia5_contig_34695	>gi|460398074|ref|XP_004244589.1| PREDICTED: subtilisin-like protease-like [Solanum lycopersicum]	108	8e-25	3.41601	-0.786896	0.0103941
stevia5_contig_25076				3.41601	-0.786896	0.0103941
stevia5_contig_32407				3.41601	-0.786896	0.0103941
stevia5_contig_29009				3.41601	-0.786896	0.0103941
stevia5_contig_13571				3.41601	-0.786896	0.0103941
stevia5_contig_34271	>gi|658062389|ref|XP_008367091.1| PREDICTED: uncharacterized protein LOC103430720 [Malus domestica]	98.6	4e-21	3.41601	-0.786896	0.0103941
stevia5_contig_33225	>gi|657995412|ref|XP_008390039.1| PREDICTED: uncharacterized protein LOC103452313 [Malus domestica]	94	6e-38	3.41601	-0.786896	0.0103941
stevia5_contig_11362				3.41596	1.56987	8.00997e-10
stevia5_contig_31342	>gi|590712634|ref|XP_007049426.1| Got1/Sft2-like vescicle transport protein family isoform 1 [Theobroma cacao] gi|508701687|gb|EOX93583.1|	206	7e-64	3.39497	0.0667341	0.000241827
stevia5_contig_18926	>gi|297608213|ref|NP_001061315.2| Os08g0236200 [Oryza sativa Japonica Group] gi|255678262|dbj|BAF23229.2| Os08g0236200 [Oryza	176	8e-49	3.39497	0.0667341	0.000241827
stevia5_contig_20924				3.39497	0.0667341	0.000241827
stevia5_contig_21200				3.39497	0.0667341	0.000241827
stevia5_contig_33872	>gi|590687796|ref|XP_007042766.1| Amidase [Theobroma cacao] gi|508706701|gb|EOX98597.1| Amidase [Theobroma cacao]	486	1e-164	3.39497	0.0667341	0.000241827
stevia5_contig_16717	>gi|302563105|dbj|BAJ14516.1| chalcone synthase type 2 [Dahlia pinnata] gi|327165087|dbj|BAK08887.1| chalcone synthase 1 [Dahlia	525	0	3.38796	2.10678	1.56578e-12
stevia5_contig_8810	>gi|470135045|ref|XP_004303341.1| PREDICTED: thioredoxin-like 3-1, chloroplastic-like [Fragaria vesca subsp. vesca]	87	2e-17	3.38161	3.88333	5.26069e-26
stevia5_contig_23516				3.34966	0.562775	2.79653e-05
stevia5_contig_29470	>gi|594553066|gb|AHM10374.1| pathogenesis-related protein [Eclipta prostrata]	234	1e-73	3.34966	0.562775	2.79653e-05
stevia5_contig_27774				3.34107	0.0164975	0.00038322
stevia5_contig_28751	>gi|358346782|ref|XP_003637444.1| 3-ketoacyl-CoA synthase [Medicago truncatula] gi|657405781|gb|KEH44222.1| 3-ketoacyl-CoA	686	0	3.34107	0.0164975	0.00038322
stevia5_contig_21050				3.33927	1.49968	2.46847e-09
stevia5_contig_1917	>gi|147799348|emb|CAN74718.1| hypothetical protein VITISV_006955 [Vitis vinifera]	338	9e-103	3.33554	3.17817	5.0648e-20
stevia5_contig_31902				3.31829	-0.879572	0.0167531
stevia5_contig_21937	>gi|629120661|gb|KCW85151.1| hypothetical protein EUGRSUZ_B01992 [Eucalyptus grandis]	128	1e-40	3.31829	-0.879572	0.0167531
stevia5_contig_36411	>gi|147810137|emb|CAN73532.1| hypothetical protein VITISV_012827 [Vitis vinifera]	156	3e-41	3.31829	-0.879572	0.0167531
stevia5_contig_35334				3.31829	-0.879572	0.0167531
stevia5_contig_21824				3.31829	-0.879572	0.0167531
stevia5_contig_29836	>gi|297739178|emb|CBI28829.3| unnamed protein product [Vitis vinifera]Length=765	143	1e-36	3.31829	-0.879572	0.0167531
stevia5_contig_8708	>gi|643736413|gb|KDP42732.1| hypothetical protein JCGZ_23672 [Jatropha curcas]	63.2	2e-10	3.31829	-0.879572	0.0167531
stevia5_contig_33894				3.31829	-0.879572	0.0167531
stevia5_contig_29356				3.31829	-0.879572	0.0167531
stevia5_contig_14024	>gi|661893164|emb|CDP02973.1| unnamed protein product [Coffea canephora]	685	0	3.31829	-0.879572	0.0167531
stevia5_contig_23085	>gi|567883155|ref|XP_006434136.1| hypothetical protein CICLE_v10002069mg [Citrus clementina] gi|557536258|gb|ESR47376.1| hypothetical	224	3e-70	3.31146	0.527506	4.24139e-05
stevia5_contig_6897	>gi|572938539|gb|AHF58597.1| proline dehydrogenase [Chrysanthemum lavandulifolium]	747	0	3.30913	1.68561	3.36259e-10
stevia5_contig_14963	>gi|641819334|gb|KDO39682.1| hypothetical protein CISIN_1g013919mg [Citrus sinensis]	444	1e-149	3.30795	3.08103	5.10643e-19
stevia5_contig_7798				3.30127	1.86394	3.66301e-11
stevia5_contig_8646	>gi|147777254|emb|CAN63283.1| hypothetical protein VITISV_028950 [Vitis vinifera]	95.5	8e-20	3.29645	2.82898	2.40212e-17
stevia5_contig_21009				3.2917	1.66974	4.79288e-10
stevia5_contig_18764				3.28571	1.19942	1.49714e-07
stevia5_contig_36318	>gi|565352763|ref|XP_006343309.1| PREDICTED: probable metal-nicotianamine transporter YSL7-like [Solanum tuberosum]	310	9e-98	3.28508	-0.035577	0.00038322
stevia5_contig_30214	>gi|596297059|ref|XP_007227272.1| hypothetical protein PRUPE_ppa017703mg, partial [Prunus persica] gi|462424208|gb|EMJ28471.1|	385	3e-125	3.28508	-0.035577	0.00038322
stevia5_contig_14308				3.27405	1.6537	6.84264e-10
stevia5_contig_30911				3.27222	0.491338	6.47873e-05
stevia5_contig_23632				3.27222	0.491338	6.47873e-05
stevia5_contig_9792	>gi|566210108|ref|XP_002323625.2| Cf-4/9 disease resistance-like family protein [Populus trichocarpa] gi|550321433|gb|EEF05386.2|	132	1e-32	3.2674	1.99725	2.09508e-11
stevia5_contig_25031	>gi|238846406|gb|ACR61719.1| aldehyde dehydrogenase 1 [Artemisia annua]	952	0	3.26539	0.875105	3.57086e-06
stevia5_contig_28568	>gi|339779634|gb|AEK06374.1| microsomal oleate desaturase FAD2-5 [Carthamus tinctorius] gi|442614246|gb|AGC65503.1| FAD2-6	440	2e-151	3.26116	1.177	1.49714e-07
stevia5_contig_14082				3.25461	1.8216	1.03273e-10
stevia5_contig_11870	>gi|566213096|ref|XP_006373376.1| hypothetical protein POPTR_0017s13200g [Populus trichocarpa] gi|550320198|gb|ERP51173.1|	108	3e-25	3.23454	0.846867	5.3194e-06
stevia5_contig_19421				3.23454	0.846867	5.3194e-06
stevia5_contig_13712				3.23188	0.454225	9.82575e-05
stevia5_contig_25792	>gi|590624537|ref|XP_007025630.1| CASP-like protein POPTRDRAFT_758901 [Theobroma cacao] gi|508780996|gb|EOY28252.1| CASP-like	79.3	8e-16	3.22682	-0.0896283	0.000614976
stevia5_contig_24108				3.22682	-0.0896283	0.000614976
stevia5_contig_27913				3.22682	-0.0896283	0.000614976
stevia5_contig_26957	>gi|296082728|emb|CBI21733.3| unnamed protein product [Vitis vinifera]Length=215	136	2e-36	3.22682	-0.0896283	0.000614976
stevia5_contig_16778				3.22487	1.95876	1.68653e-11
stevia5_contig_6354	>gi|643732036|gb|KDP39228.1| hypothetical protein JCGZ_00985 [Jatropha curcas]	136	1e-35	3.21734	3.73533	2.91747e-23
stevia5_contig_21700	>gi|565373731|ref|XP_006353422.1| PREDICTED: abscisic acid receptor PYL4-like isoform X1 [Solanum tuberosum] gi|565373733|ref|XP_006353423.1|	223	9e-69	3.21629	2.23134	1.369e-12
stevia5_contig_20168				3.21346	-0.97867	0.0265466
stevia5_contig_23205	>gi|645262259|ref|XP_008236680.1| PREDICTED: serine/threonine-protein kinase SMG1-like [Prunus mume]	82.8	1e-15	3.21346	-0.97867	0.0265466
stevia5_contig_20433				3.21346	-0.97867	0.0265466
stevia5_contig_22066				3.21346	-0.97867	0.0265466
stevia5_contig_28771	>gi|604343108|gb|EYU42091.1| hypothetical protein MIMGU_mgv1a007127mg [Erythranthe guttata]	126	6e-32	3.21346	-0.97867	0.0265466
stevia5_contig_23469				3.21346	-0.97867	0.0265466
stevia5_contig_31637				3.21346	-0.97867	0.0265466
stevia5_contig_31179				3.21346	-0.97867	0.0265466
stevia5_contig_36076	>gi|565392409|ref|XP_006361889.1| PREDICTED: pentatricopeptide repeat-containing protein At2g21090-like [Solanum tuberosum]	206	3e-60	3.21346	-0.97867	0.0265466
stevia5_contig_16317				3.21346	-0.97867	0.0265466
stevia5_contig_33855	>gi|225424488|ref|XP_002281717.1| PREDICTED: PHD finger protein MALE STERILITY 1 [Vitis vinifera] gi|297737572|emb|CBI26773.3|	416	4e-136	3.21346	-0.97867	0.0265466
stevia5_contig_9295				3.21077	1.13107	3.29272e-07
stevia5_contig_24983				3.20302	0.818054	7.95545e-06
stevia5_contig_26606	>gi|629081114|gb|KCW47559.1| hypothetical protein EUGRSUZ_K01308 [Eucalyptus grandis]	202	1e-60	3.20302	0.818054	7.95545e-06
stevia5_contig_11063				3.1944	1.36779	3.48636e-08
stevia5_contig_5105				3.19039	0.416115	0.000147032
stevia5_contig_16748	>gi|470105233|ref|XP_004288991.1| PREDICTED: adipocyte plasma membrane-associated protein-like [Fragaria vesca subsp. vesca]	102	2e-22	3.17385	2.05983	2.52737e-11
stevia5_contig_23429				3.17079	0.788643	1.19304e-05
stevia5_contig_12778				3.17079	0.788643	1.19304e-05
stevia5_contig_32639	>gi|75172033|sp|Q9FPN0.1|NEC1_PETHY RecName: Full=Bidirectional sugar transporter NEC1; AltName: Full=NEC1 [Petunia x hybrida]	275	3e-86	3.17079	0.788643	1.19304e-05
stevia5_contig_27744				3.16612	-0.145812	0.000970143
stevia5_contig_15761				3.16612	-0.145812	0.000970143
stevia5_contig_17454				3.16612	-0.145812	0.000970143
stevia5_contig_27901				3.16612	-0.145812	0.000970143
stevia5_contig_15765				3.16612	-0.145812	0.000970143
stevia5_contig_25616	>gi|596040924|ref|XP_007220034.1| hypothetical protein PRUPE_ppa1027212mg, partial [Prunus persica] gi|462416496|gb|EMJ21233.1|	636	0	3.16612	-0.145812	0.000970143
stevia5_contig_21660	>gi|661892640|emb|CDP03798.1| unnamed protein product [Coffea canephora]	816	0	3.16612	-0.145812	0.000970143
stevia5_contig_7956	>gi|646785748|ref|WP_025584723.1| hypothetical protein [Rhizobacter sp. JGI 0001007-A16]	58.9	1e-07	3.15404	3.38511	2.83248e-20
stevia5_contig_26116				3.14766	0.376954	0.000221565
stevia5_contig_1315				3.14516	2.50539	3.58666e-14
stevia5_contig_20112				3.13783	0.758609	1.80153e-05
stevia5_contig_1544	>gi|509163|emb|CAA48939.1| cyprosin [Cynara cardunculus]Length=474	292	7e-94	3.13224	3.06426	1.19725e-17
stevia5_contig_4869	>gi|502082401|ref|XP_004487155.1| PREDICTED: uncharacterized protein LOC101499726 isoform X1 [Cicer arietinum]	84.7	2e-13	3.11502	5.34772	2.49683e-32
stevia5_contig_8595				3.11315	2.83006	9.07949e-16
stevia5_contig_20452	>gi|225439922|ref|XP_002275288.1| PREDICTED: peroxidase 21 [Vitis vinifera] gi|297741574|emb|CBI32706.3| unnamed protein product	491	2e-170	3.10439	1.03447	1.61958e-06
stevia5_contig_17586				3.10274	-0.204302	0.00152529
stevia5_contig_30086				3.10274	-0.204302	0.00152529
stevia5_contig_30369	>gi|514811933|ref|XP_004980761.1| PREDICTED: uncharacterized protein LOC101773064 [Setaria italica]	79	2e-14	3.10274	-0.204302	0.00152529
stevia5_contig_25249				3.10274	-0.204302	0.00152529
stevia5_contig_22274	>gi|297745614|emb|CBI40779.3| unnamed protein product [Vitis vinifera]Length=653	120	2e-28	3.10274	-0.204302	0.00152529
stevia5_contig_22634	>gi|571437610|ref|XP_006574244.1| PREDICTED: uncharacterized protein LOC102660456 [Glycine max]	75.5	2e-19	3.10274	-0.204302	0.00152529
stevia5_contig_25719				3.10274	-0.204302	0.00152529
stevia5_contig_35373				3.10042	-1.08514	0.0420083
stevia5_contig_37075				3.10042	-1.08514	0.0420083
stevia5_contig_28711				3.10042	-1.08514	0.0420083
stevia5_contig_31965				3.10042	-1.08514	0.0420083
stevia5_contig_25731				3.10042	-1.08514	0.0420083
stevia5_contig_37160				3.10042	-1.08514	0.0420083
stevia5_contig_4214				3.10042	-1.08514	0.0420083
stevia5_contig_33151				3.10042	-1.08514	0.0420083
stevia5_contig_31906	>gi|661881226|emb|CDP15137.1| unnamed protein product [Coffea canephora]	114	2e-28	3.10042	-1.08514	0.0420083
stevia5_contig_27613				3.10042	-1.08514	0.0420083
stevia5_contig_24079				3.10042	-1.08514	0.0420083
stevia5_contig_36256	>gi|571452931|ref|XP_006579285.1| PREDICTED: uncharacterized protein LOC102670277 [Glycine max]	89.4	1e-17	3.10042	-1.08514	0.0420083
stevia5_contig_36713	>gi|15077109|gb|AAK83074.1|AF288921_1 putative cytosolic NADP-malic enzyme [Flaveria pringlei]	284	2e-89	3.07776	-3.7815	0.731765
stevia5_contig_27919				3.07776	-3.7815	0.731765
stevia5_contig_39242				3.07776	-3.7815	0.731765
stevia5_contig_39102	>gi|604306596|gb|EYU25392.1| hypothetical protein MIMGU_mgv1a0063132mg, partial [Erythranthe guttata]	193	8e-60	3.07776	-3.7815	0.731765
stevia5_contig_35798	>gi|661889288|emb|CDP06875.1| unnamed protein product [Coffea canephora]	88.6	7e-18	3.07776	-3.7815	0.731765
stevia5_contig_36915	>gi|565342470|ref|XP_006338368.1| PREDICTED: exocyst complex component 7-like isoform X1 [Solanum tuberosum] gi|565342472|ref|XP_006338369.1|	199	4e-57	3.07776	-3.7815	0.731765
stevia5_contig_40645	>gi|359486639|ref|XP_002284011.2| PREDICTED: pentatricopeptide repeat-containing protein At2g39620-like [Vitis vinifera]	149	9e-39	3.07776	-3.7815	0.731765
stevia5_contig_29282				3.07776	-3.7815	0.731765
stevia5_contig_6615	>gi|604298068|gb|EYU18156.1| hypothetical protein MIMGU_mgv1a0102812mg, partial [Erythranthe guttata]	115	3e-29	3.07776	-3.7815	0.731765
stevia5_contig_34809	>gi|224079061|ref|XP_002305735.1| leucine-rich repeat transmembrane protein kinase [Populus trichocarpa] gi|222848699|gb|EEE86246.1|	162	2e-44	3.07776	-3.7815	0.731765
stevia5_contig_37695	>gi|225439799|ref|XP_002273893.1| PREDICTED: pentatricopeptide repeat-containing protein At2g37310-like [Vitis vinifera]	144	8e-38	3.07776	-3.7815	0.731765
stevia5_contig_38522	>gi|593700079|ref|XP_007150478.1| hypothetical protein PHAVU_005G155900g [Phaseolus vulgaris] gi|561023742|gb|ESW22472.1|	205	6e-60	3.07776	-3.7815	0.731765
stevia5_contig_31979				3.07776	-3.7815	0.731765
stevia5_contig_35341	>gi|587835092|gb|EXB25868.1| hypothetical protein L484_012294 [Morus notabilis] gi|587990941|gb|EXC75162.1| hypothetical protein	362	3e-117	3.07776	-3.7815	0.731765
stevia5_contig_38817				3.07776	-3.7815	0.731765
stevia5_contig_39682				3.07776	-3.7815	0.731765
stevia5_contig_30970				3.07776	-3.7815	0.731765
stevia5_contig_39648				3.07776	-3.7815	0.731765
stevia5_contig_40678	>gi|470128970|ref|XP_004300405.1| PREDICTED: protein TORNADO 2-like [Fragaria vesca subsp. vesca]	237	2e-74	3.07776	-3.7815	0.731765
stevia5_contig_28396	>gi|595826053|ref|XP_007205509.1| hypothetical protein PRUPE_ppa008321mg [Prunus persica] gi|462401151|gb|EMJ06708.1| hypothetical	190	1e-56	3.07776	-3.7815	0.731765
stevia5_contig_36588				3.07776	-3.7815	0.731765
stevia5_contig_36882				3.07776	-3.7815	0.731765
stevia5_contig_37459	>gi|641854085|gb|KDO72893.1| hypothetical protein CISIN_1g036208mg, partial [Citrus sinensis]	149	1e-41	3.07776	-3.7815	0.731765
stevia5_contig_38683	>gi|255571606|ref|XP_002526749.1| Receptor protein kinase CLAVATA1 precursor, putative [Ricinus communis] gi|223533938|gb|EEF35663.1|	151	2e-39	3.07776	-3.7815	0.731765
stevia5_contig_38689	>gi|388506820|gb|AFK41476.1| unknown [Lotus japonicus]Length=216	191	4e-58	3.07776	-3.7815	0.731765
stevia5_contig_40944	>gi|571485815|ref|XP_006590046.1| PREDICTED: uncharacterized protein LOC102666665 [Glycine max]	62.4	1e-09	3.07776	-3.7815	0.731765
stevia5_contig_9276	>gi|514769820|ref|XP_004966843.1| PREDICTED: zinc finger MYM-type protein 1-like [Setaria italica]	127	2e-32	3.07652	1.00926	2.40425e-06
stevia5_contig_17162	>gi|658039116|ref|XP_008355123.1| PREDICTED: receptor-like protein kinase FERONIA [Malus domestica]	137	1e-35	3.07649	1.9724	1.70708e-10
stevia5_contig_31287				3.05821	0.295236	0.000511224
stevia5_contig_13273				3.05821	0.295236	0.000511224
stevia5_contig_3365				3.05821	0.295236	0.000511224
stevia5_contig_34679	>gi|593265524|ref|XP_007134940.1| hypothetical protein PHAVU_010G088400g [Phaseolus vulgaris] gi|561007985|gb|ESW06934.1|	75.9	3e-13	3.03646	-0.265295	0.00239595
stevia5_contig_1949	>gi|593686979|ref|XP_007144156.1| hypothetical protein PHAVU_007G133500g [Phaseolus vulgaris] gi|561017346|gb|ESW16150.1|	236	3e-72	3.03646	-0.265295	0.00239595
stevia5_contig_22237				3.03646	-0.265295	0.00239595
stevia5_contig_22118	>gi|356504829|ref|XP_003521197.1| PREDICTED: uncharacterized protein LOC100816240 [Glycine max]	136	2e-37	3.03646	-0.265295	0.00239595
stevia5_contig_28437				3.03646	-0.265295	0.00239595
stevia5_contig_25314	>gi|157849668|gb|ABV89617.1| Lag1 longevity assurance-like 3 [Brassica rapa]	406	2e-137	3.03646	-0.265295	0.00239595
stevia5_contig_25657	>gi|339779638|gb|AEK06376.1| microsomal oleate desaturase FAD2-7 [Carthamus tinctorius]	597	0	3.03646	-0.265295	0.00239595
stevia5_contig_12725				3.03417	0.664486	4.03245e-05
stevia5_contig_9307				3.03417	0.664486	4.03245e-05
stevia5_contig_20250				3.03334	1.22229	5.10222e-07
stevia5_contig_25157				3.01911	0.957435	5.25956e-06
stevia5_contig_24180				3.01132	0.252545	0.000767971
stevia5_contig_33422	>gi|460396053|ref|XP_004243594.1| PREDICTED: E3 ubiquitin-protein ligase RHA1B-like isoform 2 [Solanum lycopersicum] gi|460396055|ref|XP_004243595.1|	181	6e-54	3.01132	0.252545	0.000767971
stevia5_contig_30595				3.0088	1.20023	5.10222e-07
stevia5_contig_30140	>gi|547886|sp|P36444.1|MAOC_FLAPR RecName: Full=NADP-dependent malic enzyme, chloroplastic; Short=NADP-ME; Flags: Precursor	413	5e-138	2.98953	0.930794	7.74805e-06
stevia5_contig_2486	>gi|336238977|gb|AEI27415.1| TIR_2 [Helianthus annuus]Length=1055	298	6e-85	2.98063	3.91006	5.20092e-22
stevia5_contig_21566	>gi|147794811|emb|CAN78022.1| hypothetical protein VITISV_015518 [Vitis vinifera]	338	2e-103	2.97968	1.38819	1.16556e-07
stevia5_contig_22099				2.97775	-1.20017	0.0643074
stevia5_contig_30409				2.97775	-1.20017	0.0643074
stevia5_contig_35133				2.97775	-1.20017	0.0643074
stevia5_contig_29864				2.97775	-1.20017	0.0643074
stevia5_contig_25838				2.97775	-1.20017	0.0643074
stevia5_contig_32797				2.97775	-1.20017	0.0643074
stevia5_contig_33247				2.97775	-1.20017	0.0643074
stevia5_contig_32641				2.97775	-1.20017	0.0643074
stevia5_contig_28006	>gi|255586094|ref|XP_002533711.1| Flavin-containing amine oxidase domain-containing protein, putative [Ricinus communis] gi|223526385|gb|EEF28674.1|	228	1e-67	2.97775	-1.20017	0.0643074
stevia5_contig_28158				2.97775	-1.20017	0.0643074
stevia5_contig_28966	>gi|590704427|ref|XP_007047155.1| Reticulan like protein B13, putative [Theobroma cacao] gi|508699416|gb|EOX91312.1| Reticulan	56.6	6e-07	2.97775	-1.20017	0.0643074
stevia5_contig_25503				2.97775	-1.20017	0.0643074
stevia5_contig_35621	>gi|641833752|gb|KDO52761.1| hypothetical protein CISIN_1g0000071mg, partial [Citrus sinensis]	199	2e-55	2.97775	-1.20017	0.0643074
stevia5_contig_34634	>gi|565366056|ref|XP_006349711.1| PREDICTED: uncharacterized protein LOC102597865 [Solanum tuberosum]	179	9e-51	2.97775	-1.20017	0.0643074
stevia5_contig_36175	>gi|629112596|gb|KCW77556.1| hypothetical protein EUGRSUZ_D01870 [Eucalyptus grandis]	130	1e-31	2.97775	-1.20017	0.0643074
stevia5_contig_28564				2.97775	-1.20017	0.0643074
stevia5_contig_31502	>gi|657403647|gb|KEH42488.1| PAK-box/P21-Rho-binding family protein [Medicago truncatula]	104	1e-23	2.97775	-1.20017	0.0643074
stevia5_contig_20533	>gi|604345845|gb|EYU44342.1| hypothetical protein MIMGU_mgv1a007966mg [Erythranthe guttata]	320	8e-105	2.97775	-1.20017	0.0643074
stevia5_contig_33222	>gi|460401249|ref|XP_004246139.1| PREDICTED: uncharacterized protein LOC101245086 [Solanum lycopersicum]	249	3e-73	2.97775	-1.20017	0.0643074
stevia5_contig_27842	>gi|643732595|gb|KDP39691.1| hypothetical protein JCGZ_02711 [Jatropha curcas]	478	4e-164	2.97775	-1.20017	0.0643074
stevia5_contig_26896				2.96698	-0.329015	0.00375708
stevia5_contig_28312				2.96698	-0.329015	0.00375708
stevia5_contig_25005				2.96698	-0.329015	0.00375708
stevia5_contig_7846				2.96698	-0.329015	0.00375708
stevia5_contig_25834	>gi|571511460|ref|XP_003544292.2| PREDICTED: vacuolar cation/proton exchanger 3-like [Glycine max]	215	3e-65	2.96698	-0.329015	0.00375708
stevia5_contig_28743				2.96698	-0.329015	0.00375708
stevia5_contig_27365				2.96698	-0.329015	0.00375708
stevia5_contig_24755				2.96698	-0.329015	0.00375708
stevia5_contig_30454	>gi|661889457|emb|CDP07044.1| unnamed protein product [Coffea canephora]	629	0	2.96698	-0.329015	0.00375708
stevia5_contig_33157				2.96285	0.208531	0.00115011
stevia5_contig_24943				2.96285	0.208531	0.00115011
stevia5_contig_20643	>gi|565376992|ref|XP_006354978.1| PREDICTED: sacsin-like [Solanum tuberosum]	676	0	2.96285	0.208531	0.00115011
stevia5_contig_5222	>gi|566202055|ref|XP_006374906.1| anthranilate N-hydroxycinamoyl/bensoiltransferase-like family protein [Populus trichocarpa]	133	2e-34	2.96067	0.598075	8.94647e-05
stevia5_contig_6536				2.96067	0.598075	8.94647e-05
stevia5_contig_26598				2.96067	0.598075	8.94647e-05
stevia5_contig_16054				2.95841	1.15504	1.0993e-06
stevia5_contig_18162	>gi|595835448|ref|XP_007207057.1| hypothetical protein PRUPE_ppa1027125mg [Prunus persica] gi|462402699|gb|EMJ08256.1| hypothetical	134	3e-34	2.93942	1.70277	5.2079e-09
stevia5_contig_4662	>gi|661879612|emb|CDP16685.1| unnamed protein product [Coffea canephora]	1111	0	2.9339	3.43858	1.54972e-18
stevia5_contig_20407	>gi|449444178|ref|XP_004139852.1| PREDICTED: uncharacterized protein LOC101219957 [Cucumis sativus]	237	2e-68	2.92965	2.09704	1.5823e-10
stevia5_contig_19262				2.92848	0.87596	1.69617e-05
stevia5_contig_34018	>gi|225446384|ref|XP_002274262.1| PREDICTED: transcription factor bHLH118-like [Vitis vinifera]	91.3	5e-19	2.92848	0.87596	1.69617e-05
stevia5_contig_25797	>gi|470105233|ref|XP_004288991.1| PREDICTED: adipocyte plasma membrane-associated protein-like [Fragaria vesca subsp. vesca]	164	4e-46	2.92749	1.9731	6.67146e-10
stevia5_contig_24934	>gi|604298414|gb|EYU18458.1| hypothetical protein MIMGU_mgv1a018793mg [Erythranthe guttata]	261	1e-79	2.91968	2.65841	6.58272e-14
stevia5_contig_29538				2.91284	1.32852	3.51609e-07
stevia5_contig_28261				2.9127	0.163111	0.00173064
stevia5_contig_28423	>gi|585682624|ref|XP_006812275.1| PREDICTED: peroxisomal multifunctional enzyme type 2-like [Saccoglossus kowalevskii]	63.5	3e-07	2.9127	0.163111	0.00173064
stevia5_contig_17610				2.90619	1.10836	2.36177e-06
stevia5_contig_31219				2.89399	-0.395714	0.00578877
stevia5_contig_30192				2.89399	-0.395714	0.00578877
stevia5_contig_25723				2.89399	-0.395714	0.00578877
stevia5_contig_27692				2.89399	-0.395714	0.00578877
stevia5_contig_20636				2.89399	-0.395714	0.00578877
stevia5_contig_22261	>gi|297737756|emb|CBI26957.3| unnamed protein product [Vitis vinifera]Length=398	95.5	1e-20	2.89399	-0.395714	0.00578877
stevia5_contig_19326				2.89399	-0.395714	0.00578877
stevia5_contig_24719	>gi|645225298|ref|XP_008219517.1| PREDICTED: vesicle-associated membrane protein 711 [Prunus mume]	195	2e-59	2.89399	-0.395714	0.00578877
stevia5_contig_19806				2.89399	-0.395714	0.00578877
stevia5_contig_21599				2.89399	-0.395714	0.00578877
stevia5_contig_35224				2.89399	-0.395714	0.00578877
stevia5_contig_25562				2.89399	-0.395714	0.00578877
stevia5_contig_28833				2.89399	-0.395714	0.00578877
stevia5_contig_29181	>gi|661899365|emb|CDO97359.1| unnamed protein product [Coffea canephora]	404	4e-138	2.89399	-0.395714	0.00578877
stevia5_contig_33597	>gi|166079162|gb|ABY81289.1| cell-wall invertase [Populus alba x Populus grandidentata]	739	0	2.89399	-0.395714	0.00578877
stevia5_contig_19126	>gi|590593103|ref|XP_007017467.1| DNA-3-methyladenine glycosylase, putative [Theobroma cacao] gi|508722795|gb|EOY14692.1|	314	9e-100	2.88548	2.84566	1.89453e-14
stevia5_contig_9976				2.8665	1.28729	7.44335e-07
stevia5_contig_8956	>gi|587916208|gb|EXC03907.1| hypothetical protein L484_016112 [Morus notabilis]	372	6e-116	2.8665	1.28729	7.44335e-07
stevia5_contig_22565	>gi|356528188|ref|XP_003532687.1| PREDICTED: receptor-like protein kinase FERONIA-like [Glycine max]	191	4e-55	2.86473	0.818917	3.68407e-05
stevia5_contig_18010				2.86074	0.116192	0.00257169
stevia5_contig_20458				2.86074	0.116192	0.00257169
stevia5_contig_17246	>gi|571457690|ref|XP_006580845.1| PREDICTED: uncharacterized protein LOC102660325 [Glycine max]	149	2e-38	2.86074	0.116192	0.00257169
stevia5_contig_17282				2.86074	0.116192	0.00257169
stevia5_contig_24508	>gi|566191830|ref|XP_002316252.2| cucumisin family protein [Populus trichocarpa] gi|550330223|gb|EEF02423.2| cucumisin family	194	1e-54	2.86074	0.116192	0.00257169
stevia5_contig_31419	>gi|225458169|ref|XP_002281048.1| PREDICTED: peroxidase 9 [Vitis vinifera]	353	3e-117	2.86074	0.116192	0.00257169
stevia5_contig_7046	>gi|661876886|emb|CDP19182.1| unnamed protein product [Coffea canephora]	206	5e-58	2.84947	3.06028	1.31966e-15
stevia5_contig_22048				2.84369	-1.32525	0.0981378
stevia5_contig_31487				2.84369	-1.32525	0.0981378
stevia5_contig_34850				2.84369	-1.32525	0.0981378
stevia5_contig_21618				2.84369	-1.32525	0.0981378
stevia5_contig_26341	>gi|593795898|ref|XP_007160987.1| hypothetical protein PHAVU_001G0336000g, partial [Phaseolus vulgaris] gi|561034451|gb|ESW32981.1|	65.1	7e-11	2.84369	-1.32525	0.0981378
stevia5_contig_33077				2.84369	-1.32525	0.0981378
stevia5_contig_29269				2.84369	-1.32525	0.0981378
stevia5_contig_31820				2.84369	-1.32525	0.0981378
stevia5_contig_37742				2.84369	-1.32525	0.0981378
stevia5_contig_22583	>gi|587870251|gb|EXB59541.1| hypothetical protein L484_009299 [Morus notabilis]	58.9	1e-08	2.84369	-1.32525	0.0981378
stevia5_contig_34509	>gi|125555409|gb|EAZ01015.1| hypothetical protein OsI_23049 [Oryza sativa Indica Group]	108	2e-25	2.84369	-1.32525	0.0981378
stevia5_contig_27384	>gi|22326653|ref|NP_196408.2| leucine-rich repeat-containing protein [Arabidopsis thaliana] gi|20260338|gb|AAM13067.1| unknown	100	9e-29	2.84369	-1.32525	0.0981378
stevia5_contig_37443				2.84369	-1.32525	0.0981378
stevia5_contig_31203	>gi|643733978|gb|KDP40821.1| hypothetical protein JCGZ_24820 [Jatropha curcas]	91.7	2e-19	2.84369	-1.32525	0.0981378
stevia5_contig_30688				2.84369	-1.32525	0.0981378
stevia5_contig_28010				2.84369	-1.32525	0.0981378
stevia5_contig_29554				2.84369	-1.32525	0.0981378
stevia5_contig_28819				2.84369	-1.32525	0.0981378
stevia5_contig_37559	>gi|20565|emb|CAA78388.1| protein 3 [Petunia x hybrida]Length=517	192	2e-54	2.84369	-1.32525	0.0981378
stevia5_contig_31528	>gi|339779634|gb|AEK06374.1| microsomal oleate desaturase FAD2-5 [Carthamus tinctorius] gi|442614246|gb|AGC65503.1| FAD2-6	458	1e-158	2.84369	-1.32525	0.0981378
stevia5_contig_5178	>gi|657989165|ref|XP_008386773.1| PREDICTED: pectinesterase-like, partial [Malus domestica]	177	5e-50	2.84369	-1.32525	0.0981378
stevia5_contig_12315	>gi|565341843|ref|XP_006338080.1| PREDICTED: rho GTPase-activating protein REN1-like [Solanum tuberosum]	167	2e-42	2.84369	-1.32525	0.0981378
stevia5_contig_28885				2.8429	0.492237	0.000291634
stevia5_contig_22902	>gi|460376331|ref|XP_004233952.1| PREDICTED: uncharacterized protein LOC101266905 [Solanum lycopersicum]	259	1e-75	2.84276	1.26622	1.07894e-06
stevia5_contig_7072				2.82557	3.14818	5.40336e-16
stevia5_contig_1088	>gi|571511259|ref|XP_006596396.1| PREDICTED: serine hydroxymethyltransferase, mitochondrial isoform X2 [Glycine max]	287	1e-93	2.82116	3.51167	4.4902e-18
stevia5_contig_31055	>gi|297743130|emb|CBI35997.3| unnamed protein product [Vitis vinifera]Length=1242	66.2	4e-10	2.8171	-0.465685	0.00905515
stevia5_contig_25415	>gi|359490156|ref|XP_003634044.1| PREDICTED: receptor-like protein 12-like [Vitis vinifera]	90.9	1e-18	2.8171	-0.465685	0.00905515
stevia5_contig_20364				2.8171	-0.465685	0.00905515
stevia5_contig_35952				2.8171	-0.465685	0.00905515
stevia5_contig_30523				2.8171	-0.465685	0.00905515
stevia5_contig_19485	>gi|657977888|ref|XP_008380861.1| PREDICTED: 1-aminocyclopropane-1-carboxylate oxidase 4 [Malus domestica]	173	7e-49	2.8171	-0.465685	0.00905515
stevia5_contig_12720	>gi|171906254|gb|ACB56924.1| glycosyltransferase UGT88A8 [Hieracium pilosella]	517	5e-179	2.8171	-0.465685	0.00905515
stevia5_contig_28674	>gi|255551625|ref|XP_002516858.1| ATP binding protein, putative [Ricinus communis] gi|223543946|gb|EEF45472.1| ATP binding	536	7e-175	2.8171	-0.465685	0.00905515
stevia5_contig_11904	>gi|6598588|gb|AAF18643.1|AC006228_14 F5J5.14 [Arabidopsis thaliana]Length=743	148	2e-39	2.81115	3.50294	6.47453e-18
stevia5_contig_32043				2.80684	0.0676726	0.00381289
stevia5_contig_31962				2.80684	0.0676726	0.00381289
stevia5_contig_6823	>gi|147857339|emb|CAN79197.1| hypothetical protein VITISV_000240 [Vitis vinifera]	92.4	3e-20	2.80684	0.0676726	0.00381289
stevia5_contig_7614				2.8014	0.455128	0.000432256
stevia5_contig_29577				2.8014	0.455128	0.000432256
stevia5_contig_19374				2.77508	1.96085	3.36276e-09
stevia5_contig_11948				2.76675	0.984425	1.54871e-05
stevia5_contig_24280	>gi|657977480|ref|XP_008380655.1| PREDICTED: ribosome biogenesis protein BMS1 homolog [Malus domestica]	253	4e-76	2.76349	0.728797	7.91065e-05
stevia5_contig_20618	>gi|379987680|gb|AFD22620.1| dicer-like 3 protein, partial [Nicotiana attenuata]	226	7e-68	2.76349	0.728797	7.91065e-05
stevia5_contig_21613	>gi|645264310|ref|XP_008237625.1| PREDICTED: TMV resistance protein N-like [Prunus mume] gi|645264312|ref|XP_008237626.1|	115	1e-26	2.75867	0.417022	0.000643302
stevia5_contig_30977	>gi|643704009|gb|KDP21073.1| hypothetical protein JCGZ_21544 [Jatropha curcas]	228	8e-70	2.75867	0.417022	0.000643302
stevia5_contig_25112	>gi|224112287|ref|XP_002316142.1| hypothetical protein POPTR_0010s17700g [Populus trichocarpa] gi|222865182|gb|EEF02313.1|	300	1e-97	2.75867	0.417022	0.000643302
stevia5_contig_836				2.75806	1.82375	1.58919e-08
stevia5_contig_18105	>gi|567922234|ref|XP_006453123.1| hypothetical protein CICLE_v10007919mg [Citrus clementina] gi|568840854|ref|XP_006474380.1|	522	2e-178	2.75553	1.68783	3.02475e-08
stevia5_contig_12710				2.75085	0.0174403	0.00381289
stevia5_contig_21068				2.75085	0.0174403	0.00381289
stevia5_contig_29646				2.75085	0.0174403	0.00381289
stevia5_contig_20391				2.74368	1.17863	3.26877e-06
stevia5_contig_22800	>gi|661880014|emb|CDP16262.1| unnamed protein product [Coffea canephora]	327	4e-103	2.73716	0.95828	2.27617e-05
stevia5_contig_24982				2.73589	-0.539263	0.0140289
stevia5_contig_16732				2.73589	-0.539263	0.0140289
stevia5_contig_32958				2.73589	-0.539263	0.0140289
stevia5_contig_35465				2.73589	-0.539263	0.0140289
stevia5_contig_25178	>gi|225429331|ref|XP_002271922.1| PREDICTED: uncharacterized protein LOC100257657 [Vitis vinifera] gi|147835619|emb|CAN68554.1|	100	8e-22	2.73589	-0.539263	0.0140289
stevia5_contig_31666	>gi|643708806|gb|KDP23722.1| hypothetical protein JCGZ_23555 [Jatropha curcas]	100	2e-21	2.73589	-0.539263	0.0140289
stevia5_contig_24792				2.73589	-0.539263	0.0140289
stevia5_contig_7845	>gi|565375802|ref|XP_006354404.1| PREDICTED: cylicin-1-like [Solanum tuberosum]	193	3e-57	2.73589	-0.539263	0.0140289
stevia5_contig_2581	>gi|571569869|ref|XP_006606471.1| PREDICTED: myosin-11-like [Glycine max]	103	2e-21	2.73589	-0.539263	0.0140289
stevia5_contig_29714	>gi|75150335|sp|Q8GSN8.1|3MAT_DAHPI RecName: Full=Malonyl-coenzyme A:anthocyanin 3-O-glucoside-6''-O-malonyltransferase; Short=Dv3MaT;	690	0	2.73589	-0.539263	0.0140289
stevia5_contig_26653				2.7281	0.697436	0.000116219
stevia5_contig_36155	>gi|296087746|emb|CBI35002.3| unnamed protein product [Vitis vinifera]Length=368	285	3e-89	2.7281	0.697436	0.000116219
stevia5_contig_22814	>gi|566255547|ref|XP_006387838.1| hypothetical protein POPTR_0530s002102g, partial [Populus trichocarpa] gi|550308635|gb|ERP46752.1|	383	2e-128	2.72359	2.83276	2.12504e-13
stevia5_contig_2729	>gi|225459587|ref|XP_002285864.1| PREDICTED: protein disulfide-isomerase [Vitis vinifera] gi|302141800|emb|CBI19003.3| unnamed	644	0	2.71617	5.02392	8.39541e-25
stevia5_contig_30762	>gi|661892986|emb|CDP03472.1| unnamed protein product [Coffea canephora]	348	6e-115	2.71464	0.377865	0.000949333
stevia5_contig_2335	>gi|555703243|gb|ESO06476.1| hypothetical protein HELRODRAFT_64128, partial [Helobdella robusta]	64.3	3e-10	2.71196	1.50199	2.40581e-07
stevia5_contig_20148	>gi|41387158|gb|AAS01523.1| putative beta-amyrin synthase [Centella asiatica]	261	5e-80	2.71116	2.12179	1.06856e-09
stevia5_contig_22672	>gi|661881552|emb|CDP14712.1| unnamed protein product [Coffea canephora]	444	6e-152	2.70696	0.931643	3.28175e-05
stevia5_contig_6416				2.69986	4.634	7.92598e-23
stevia5_contig_29583				2.69587	-1.4623	0.146347
stevia5_contig_23183				2.69587	-1.4623	0.146347
stevia5_contig_31520				2.69587	-1.4623	0.146347
stevia5_contig_37735				2.69587	-1.4623	0.146347
stevia5_contig_31599	>gi|255571059|ref|XP_002526480.1| pentatricopeptide repeat-containing protein, putative [Ricinus communis] gi|223534155|gb|EEF35871.1|	132	9e-35	2.69587	-1.4623	0.146347
stevia5_contig_30830				2.69587	-1.4623	0.146347
stevia5_contig_35145				2.69587	-1.4623	0.146347
stevia5_contig_36142				2.69587	-1.4623	0.146347
stevia5_contig_34162				2.69587	-1.4623	0.146347
stevia5_contig_36587				2.69587	-1.4623	0.146347
stevia5_contig_35025				2.69587	-1.4623	0.146347
stevia5_contig_15852				2.69587	-1.4623	0.146347
stevia5_contig_36581				2.69587	-1.4623	0.146347
stevia5_contig_29279				2.69587	-1.4623	0.146347
stevia5_contig_34829	>gi|225427189|ref|XP_002277964.1| PREDICTED: uncharacterized protein LOC100250554 [Vitis vinifera] gi|297742091|emb|CBI33878.3|	134	7e-36	2.69587	-1.4623	0.146347
stevia5_contig_28604	>gi|595852081|ref|XP_007210241.1| hypothetical protein PRUPE_ppa014973mg, partial [Prunus persica] gi|462405976|gb|EMJ11440.1|	197	2e-56	2.69587	-1.4623	0.146347
stevia5_contig_34893				2.69587	-1.4623	0.146347
stevia5_contig_26464				2.69587	-1.4623	0.146347
stevia5_contig_26911				2.69587	-1.4623	0.146347
stevia5_contig_31030	>gi|225432035|ref|XP_002273694.1| PREDICTED: pentatricopeptide repeat-containing protein At3g48810-like [Vitis vinifera]	251	8e-76	2.69587	-1.4623	0.146347
stevia5_contig_30755	>gi|565351414|ref|XP_006342653.1| PREDICTED: cyclin-A3-2-like [Solanum tuberosum]	196	2e-57	2.69587	-1.4623	0.146347
stevia5_contig_31665	>gi|460368426|ref|XP_004230068.1| PREDICTED: probable inactive leucine-rich repeat receptor-like protein kinase At3g03770-like	141	9e-42	2.69587	-1.4623	0.146347
stevia5_contig_35861	>gi|470117513|ref|XP_004294902.1| PREDICTED: probable LRR receptor-like serine/threonine-protein kinase At4g26540-like [Fragaria	388	3e-122	2.69587	-1.4623	0.146347
stevia5_contig_11533				2.69259	-0.0346299	0.00208389
stevia5_contig_16107	>gi|657997777|ref|XP_008391278.1| PREDICTED: uncharacterized protein LOC103453518 [Malus domestica]	124	5e-33	2.69259	-0.0346299	0.00208389
stevia5_contig_607				2.69259	-0.0346299	0.00208389
stevia5_contig_31091	>gi|565397820|ref|XP_006364482.1| PREDICTED: formin-like protein 14-like [Solanum tuberosum]	384	3e-121	2.69259	-0.0346299	0.00208389
stevia5_contig_22063	>gi|470134042|ref|XP_004302866.1| PREDICTED: homeobox-leucine zipper protein ATHB-15-like [Fragaria vesca subsp. vesca]	358	6e-114	2.69259	-0.0346299	0.00208389
stevia5_contig_27817				2.69182	0.665366	0.000168084
stevia5_contig_16285				2.69182	0.665366	0.000168084
stevia5_contig_17943				2.67611	0.904495	4.71278e-05
stevia5_contig_5041	>gi|194704712|gb|ACF86440.1| unknown [Zea mays]Length=305	130	4e-34	2.66923	0.337597	0.00139287
stevia5_contig_16242	>gi|661882058|emb|CDP14283.1| unnamed protein product [Coffea canephora]	393	8e-133	2.66923	0.337597	0.00139287
stevia5_contig_27694	>gi|460374417|ref|XP_004233007.1| PREDICTED: GDSL esterase/lipase At1g29670-like [Solanum lycopersicum]	363	2e-119	2.66923	0.337597	0.00139287
stevia5_contig_3245				2.6559	1.28809	3.02627e-06
stevia5_contig_8244				2.64983	-0.616839	0.0214652
stevia5_contig_33395	>gi|356570790|ref|XP_003553567.1| PREDICTED: probable pectinesterase 15-like [Glycine max]	206	5e-62	2.64983	-0.616839	0.0214652
stevia5_contig_30470				2.64983	-0.616839	0.0214652
stevia5_contig_28909				2.64983	-0.616839	0.0214652
stevia5_contig_30850				2.64983	-0.616839	0.0214652
stevia5_contig_27585	>gi|113205191|gb|AAT39934.2| RNA-directed RNA polymerase-like, identical [Solanum demissum]	138	2e-37	2.64983	-0.616839	0.0214652
stevia5_contig_31639	>gi|75755800|gb|ABA26960.1| TO1-1 [Taraxacum officinale]Length=116	80.9	3e-16	2.64983	-0.616839	0.0214652
stevia5_contig_24124	>gi|255585352|ref|XP_002533373.1| villin 1-4, putative [Ricinus communis] gi|223526795|gb|EEF29018.1| villin 1-4, putative	129	3e-33	2.64983	-0.616839	0.0214652
stevia5_contig_30100	>gi|320090033|gb|ADW08698.1| thaumatin-like protein [Ambrosia trifida]	333	2e-111	2.64983	-0.616839	0.0214652
stevia5_contig_33203	>gi|527190463|gb|EPS61688.1| hypothetical protein M569_13104, partial [Genlisea aurea]	407	9e-137	2.64983	-0.616839	0.0214652
stevia5_contig_32865	>gi|629099237|gb|KCW65002.1| hypothetical protein EUGRSUZ_G02541 [Eucalyptus grandis]	431	2e-143	2.64983	-0.616839	0.0214652
stevia5_contig_34207				2.63189	-0.0886769	0.00319021
stevia5_contig_22531				2.63189	-0.0886769	0.00319021
stevia5_contig_15841	>gi|661876024|emb|CDP19755.1| unnamed protein product [Coffea canephora]	443	6e-150	2.63033	3.08008	3.88472e-14
stevia5_contig_10290				2.63033	3.08008	3.88472e-14
stevia5_contig_20325				2.62233	0.296155	0.00203473
stevia5_contig_18707	>gi|470137580|ref|XP_004304541.1| PREDICTED: uncharacterized protein LOC101296410 [Fragaria vesca subsp. vesca]	162	9e-47	2.62233	0.296155	0.00203473
stevia5_contig_29209				2.6164	0.598963	0.00036062
stevia5_contig_19396				2.6164	0.598963	0.00036062
stevia5_contig_14462	>gi|225425076|ref|XP_002271486.1| PREDICTED: ankyrin repeat-containing protein At3g12360-like [Vitis vinifera]	218	3e-64	2.61236	0.848585	9.93493e-05
stevia5_contig_6549	>gi|645247666|ref|XP_008229942.1| PREDICTED: LOW QUALITY PROTEIN: receptor-like protein 12 [Prunus mume]	166	9e-43	2.61183	2.22382	8.53984e-10
stevia5_contig_31409				2.60943	1.06091	2.01098e-05
stevia5_contig_9066	>gi|590567643|ref|XP_007010574.1| Uncharacterized protein TCM_044482 [Theobroma cacao] gi|508727487|gb|EOY19384.1| Uncharacterized	162	6e-42	2.60406	1.55569	3.26244e-07
stevia5_contig_17543				2.58872	3.13883	6.68792e-14
stevia5_contig_20557	>gi|297746493|emb|CBI16549.3| unnamed protein product [Vitis vinifera]Length=441	195	2e-54	2.58556	1.90858	3.97076e-08
stevia5_contig_6523				2.58459	1.67272	4.00662e-07
stevia5_contig_27223				2.5794	0.819779	0.000141626
stevia5_contig_21258				2.57387	0.253467	0.00297232
stevia5_contig_35277	>gi|225434357|ref|XP_002276629.1| PREDICTED: uncharacterized protein LOC100248417 [Vitis vinifera]	172	3e-46	2.57387	0.253467	0.00297232
stevia5_contig_25747	>gi|359488985|ref|XP_002277958.2| PREDICTED: thyroid adenoma-associated protein homolog [Vitis vinifera]	548	3e-174	2.57387	0.253467	0.00297232
stevia5_contig_22808	>gi|661896795|emb|CDO99984.1| unnamed protein product [Coffea canephora]	99.8	2e-21	2.56851	-0.144856	0.00482116
stevia5_contig_31054	>gi|641840052|gb|KDO58975.1| hypothetical protein CISIN_1g0013683mg, partial [Citrus sinensis]	192	4e-56	2.56851	-0.144856	0.00482116
stevia5_contig_27588				2.56851	-0.144856	0.00482116
stevia5_contig_28639				2.56604	1.65668	5.52963e-07
stevia5_contig_22736	>gi|643713711|gb|KDP26376.1| hypothetical protein JCGZ_17534 [Jatropha curcas]	152	6e-42	2.56357	1.52063	6.44203e-07
stevia5_contig_14761				2.56088	2.17995	2.66079e-09
stevia5_contig_29266	>gi|661896795|emb|CDO99984.1| unnamed protein product [Coffea canephora]	91.7	6e-19	2.5583	-0.698871	0.0325678
stevia5_contig_7113				2.5583	-0.698871	0.0325678
stevia5_contig_36264				2.5583	-0.698871	0.0325678
stevia5_contig_29936				2.5583	-0.698871	0.0325678
stevia5_contig_32625				2.5583	-0.698871	0.0325678
stevia5_contig_28555	>gi|147774945|emb|CAN70474.1| hypothetical protein VITISV_022082 [Vitis vinifera]	82.8	1e-23	2.5583	-0.698871	0.0325678
stevia5_contig_36782	>gi|604302971|gb|EYU22496.1| hypothetical protein MIMGU_mgv1a011428mg [Erythranthe guttata]	115	2e-28	2.5583	-0.698871	0.0325678
stevia5_contig_29593				2.5583	-0.698871	0.0325678
stevia5_contig_17206				2.5583	-0.698871	0.0325678
stevia5_contig_24317	>gi|568822299|ref|XP_006465570.1| PREDICTED: bilirubin oxidase-like [Citrus sinensis]	97.8	3e-28	2.5583	-0.698871	0.0325678
stevia5_contig_29316	>gi|568873418|ref|XP_006489837.1| PREDICTED: uncharacterized protein LOC102619556 isoform X2 [Citrus sinensis]	99.8	1e-20	2.5583	-0.698871	0.0325678
stevia5_contig_26064				2.5583	-0.698871	0.0325678
stevia5_contig_31811				2.5583	-0.698871	0.0325678
stevia5_contig_19329				2.5583	-0.698871	0.0325678
stevia5_contig_13809	>gi|297744092|emb|CBI37062.3| unnamed protein product [Vitis vinifera]Length=1147	367	2e-115	2.5583	-0.698871	0.0325678
stevia5_contig_31837	>gi|593701355|ref|XP_007151095.1| hypothetical protein PHAVU_004G017600g [Phaseolus vulgaris] gi|561024404|gb|ESW23089.1|	95.5	2e-18	2.5583	-0.698871	0.0325678
stevia5_contig_36213	>gi|297733709|emb|CBI14956.3| unnamed protein product [Vitis vinifera]Length=417	286	1e-90	2.5583	-0.698871	0.0325678
stevia5_contig_32819	>gi|442614248|gb|AGC65504.1| FAD2-7 protein [Carthamus tinctorius]Length=372	0	0	2.5583	-0.698871	0.0325678
stevia5_contig_28272	>gi|225437164|ref|XP_002274787.1| PREDICTED: calcium-transporting ATPase 12, plasma membrane-type-like [Vitis vinifera]	882	0	2.5583	-0.698871	0.0325678
stevia5_contig_32940	>gi|604331089|gb|EYU35947.1| hypothetical protein MIMGU_mgv1a004350mg [Erythranthe guttata]	880	0	2.5583	-0.698871	0.0325678
stevia5_contig_29130	>gi|595493163|gb|EXX76353.1| gag-pol fusion protein [Rhizophagus irregularis DAOM 197198w]	237	3e-72	2.55088	1.76599	1.98961e-07
stevia5_contig_21946				2.53804	2.2459	1.52667e-09
stevia5_contig_16552	>gi|565369161|ref|XP_006351205.1| PREDICTED: beta-galactosidase 16-like [Solanum tuberosum]	650	0	2.53788	1.8675	9.99108e-08
stevia5_contig_12195				2.53683	0.529296	0.000761492
stevia5_contig_3727				2.53683	0.529296	0.000761492
stevia5_contig_25887	>gi|565376998|ref|XP_006354981.1| PREDICTED: serine carboxypeptidase-like 34-like [Solanum tuberosum]	655	0	2.53471	2.1575	4.6937e-09
stevia5_contig_35627				2.53117	-1.61385	0.146347
stevia5_contig_37349	>gi|565362820|ref|XP_006348142.1| PREDICTED: aspartic proteinase-like [Solanum tuberosum]	77.8	2e-14	2.53117	-1.61385	0.146347
stevia5_contig_33037				2.53117	-1.61385	0.146347
stevia5_contig_30474	>gi|661897989|emb|CDO97956.1| unnamed protein product [Coffea canephora]	56.6	3e-08	2.53117	-1.61385	0.146347
stevia5_contig_25210				2.53117	-1.61385	0.146347
stevia5_contig_24051				2.53117	-1.61385	0.146347
stevia5_contig_25928				2.53117	-1.61385	0.146347
stevia5_contig_33337				2.53117	-1.61385	0.146347
stevia5_contig_19548				2.53117	-1.61385	0.146347
stevia5_contig_34295	>gi|565350757|ref|XP_006342329.1| PREDICTED: uncharacterized protein LOC102591301 isoform X1 [Solanum tuberosum]	125	2e-30	2.53117	-1.61385	0.146347
stevia5_contig_32699				2.53117	-1.61385	0.146347
stevia5_contig_33982				2.53117	-1.61385	0.146347
stevia5_contig_35069				2.53117	-1.61385	0.146347
stevia5_contig_37246				2.53117	-1.61385	0.146347
stevia5_contig_37681				2.53117	-1.61385	0.146347
stevia5_contig_18823				2.53117	-1.61385	0.146347
stevia5_contig_30045				2.53117	-1.61385	0.146347
stevia5_contig_34131	>gi|641828715|gb|KDO47856.1| hypothetical protein CISIN_1g0000461mg, partial [Citrus sinensis]	224	5e-65	2.53117	-1.61385	0.146347
stevia5_contig_27647				2.53117	-1.61385	0.146347
stevia5_contig_37353	>gi|641851850|gb|KDO70720.1| hypothetical protein CISIN_1g0400031mg, partial [Citrus sinensis]	247	7e-79	2.53117	-1.61385	0.146347
stevia5_contig_29692	>gi|595478240|gb|EXX67766.1| gag-pol fusion protein [Rhizophagus irregularis DAOM 197198w]	101	9e-33	2.53117	-1.61385	0.146347
stevia5_contig_33573	>gi|565382738|ref|XP_006357689.1| PREDICTED: putative methyltransferase NSUN6-like [Solanum tuberosum]	118	2e-28	2.53117	-1.61385	0.146347
stevia5_contig_34989				2.53117	-1.61385	0.146347
stevia5_contig_19307	>gi|658009126|ref|XP_008339764.1| PREDICTED: cytosolic sulfotransferase 12-like [Malus domestica]	146	1e-39	2.53117	-1.61385	0.146347
stevia5_contig_37806				2.53117	-1.61385	0.146347
stevia5_contig_37636	>gi|255582238|ref|XP_002531911.1| ADP,ATP carrier protein, putative [Ricinus communis] gi|223528451|gb|EEF30484.1| ADP,ATP	152	3e-41	2.53117	-1.61385	0.146347
stevia5_contig_33878				2.53117	-1.61385	0.146347
stevia5_contig_30333				2.53117	-1.61385	0.146347
stevia5_contig_24553	>gi|357483223|ref|XP_003611898.1| Membrane protein, putative [Medicago truncatula]	79.7	2e-15	2.53117	-1.61385	0.146347
stevia5_contig_19285				2.53117	-1.61385	0.146347
stevia5_contig_35176	>gi|590609830|ref|XP_007021646.1| Sodium/calcium exchanger family protein / calcium-binding EF hand family protein, putative	91.7	4e-18	2.53117	-1.61385	0.146347
stevia5_contig_33143	>gi|604321416|gb|EYU31992.1| hypothetical protein MIMGU_mgv1a002484mg [Erythranthe guttata]	278	4e-86	2.53117	-1.61385	0.146347
stevia5_contig_36896				2.53117	-1.61385	0.146347
stevia5_contig_33040				2.53117	-1.61385	0.146347
stevia5_contig_23456				2.53117	-1.61385	0.146347
stevia5_contig_25245	>gi|255579092|ref|XP_002530394.1| conserved hypothetical protein [Ricinus communis] gi|223530043|gb|EEF31964.1| conserved	77	4e-13	2.53117	-1.61385	0.146347
stevia5_contig_32399	>gi|225448247|ref|XP_002272747.1| PREDICTED: monoacylglycerol lipase ABHD6 [Vitis vinifera] gi|296086835|emb|CBI32984.3| unnamed	312	4e-103	2.53117	-1.61385	0.146347
stevia5_contig_34703	>gi|255604933|ref|XP_002538308.1| hypothetical protein RCOM_1840540 [Ricinus communis] gi|223512798|gb|EEF24075.1| hypothetical	89.4	2e-17	2.53117	-1.61385	0.146347
stevia5_contig_36750	>gi|661894420|emb|CDP01419.1| unnamed protein product [Coffea canephora]	268	2e-84	2.53117	-1.61385	0.146347
stevia5_contig_23084				2.53095	1.17945	1.22472e-05
stevia5_contig_2027	>gi|512502254|gb|AGO03797.1| cytochrome P450-like protein [Tanacetum cinerariifolium]	377	6e-124	2.52679	3.33678	1.49616e-14
stevia5_contig_32222				2.52371	0.209457	0.00430787
stevia5_contig_29549	>gi|571481417|ref|XP_006588647.1| PREDICTED: BEACH domain-containing protein lvsA-like [Glycine max]	288	8e-85	2.52371	0.209457	0.00430787
stevia5_contig_23655	>gi|224141441|ref|XP_002324081.1| hypothetical protein POPTR_0017s12450g [Populus trichocarpa] gi|222867083|gb|EEF04214.1|	161	2e-45	2.52371	0.209457	0.00430787
stevia5_contig_29668	>gi|460386764|ref|XP_004239066.1| PREDICTED: uncharacterized protein LOC101247524 [Solanum lycopersicum]	152	5e-38	2.52371	0.209457	0.00430787
stevia5_contig_11495	>gi|460378371|ref|XP_004234946.1| PREDICTED: LRR receptor-like serine/threonine-protein kinase GSO1-like [Solanum lycopersicum]	396	7e-129	2.52371	0.209457	0.00430787
stevia5_contig_25153	>gi|595912548|ref|XP_007214457.1| hypothetical protein PRUPE_ppa024337mg, partial [Prunus persica] gi|462410322|gb|EMJ15656.1|	229	1e-70	2.52163	1.85354	9.99108e-08
stevia5_contig_14862	>gi|629119684|gb|KCW84174.1| hypothetical protein EUGRSUZ_B01037 [Eucalyptus grandis]	243	8e-98	2.51207	4.84913	3.45913e-21
stevia5_contig_30378				2.51139	1.94919	5.12809e-08
stevia5_contig_31142	>gi|661882043|emb|CDP14268.1| unnamed protein product [Coffea canephora]	57.4	1e-06	2.51112	0.760348	0.000204848
stevia5_contig_30660	>gi|661894612|emb|CDP01611.1| unnamed protein product [Coffea canephora]	839	0	2.51112	0.760348	0.000204848
stevia5_contig_15487	>gi|269308672|gb|ACZ34296.1| broad substrate reductase/dehydrogenase [Artemisia annua]	183	3e-53	2.51017	3.43327	6.95113e-15
stevia5_contig_16369	>gi|31432318|gb|AAP53968.1| retrotransposon protein, putative, Ty1-copia subclass [Oryza sativa Japonica Group]	473	4e-154	2.50545	2.29873	1.53218e-09
stevia5_contig_24448				2.50223	-0.203342	0.00721029
stevia5_contig_21507				2.50223	-0.203342	0.00721029
stevia5_contig_33944				2.50223	-0.203342	0.00721029
stevia5_contig_17180	>gi|593332032|ref|XP_007139442.1| hypothetical protein PHAVU_008G029800g [Phaseolus vulgaris] gi|561012575|gb|ESW11436.1|	128	8e-33	2.50223	-0.203342	0.00721029
stevia5_contig_37003	>gi|643739481|gb|KDP45235.1| hypothetical protein JCGZ_15100 [Jatropha curcas]	189	4e-57	2.50223	-0.203342	0.00721029
stevia5_contig_25422	>gi|224101069|ref|XP_002312129.1| protease inhibitor/seed storage/lipid transfer family protein [Populus trichocarpa] gi|222851949|gb|EEE89496.1|	159	1e-47	2.49742	5.17674	3.23764e-22
stevia5_contig_2575	>gi|595904754|ref|XP_007214002.1| hypothetical protein PRUPE_ppa014637mg, partial [Prunus persica] gi|462409867|gb|EMJ15201.1|	86.3	2e-16	2.49533	0.493136	0.00110727
stevia5_contig_30994				2.49533	0.493136	0.00110727
stevia5_contig_31355	>gi|661893826|emb|CDP02267.1| unnamed protein product [Coffea canephora]	636	0	2.49224	0.959126	8.37895e-05
stevia5_contig_8296	>gi|225456565|ref|XP_002265310.1| PREDICTED: cytochrome P450 78A4 isoform 1 [Vitis vinifera]	750	0	2.48928	4.67643	3.11896e-20
stevia5_contig_417	>gi|147783602|emb|CAN72527.1| hypothetical protein VITISV_009255 [Vitis vinifera]	200	2e-52	2.47818	3.6046	2.63458e-15
stevia5_contig_13664				2.47573	0.72967	0.000294112
stevia5_contig_7474				2.47432	4.64898	6.42506e-20
stevia5_contig_20215				2.47175	0.164041	0.00622106
stevia5_contig_3431	>gi|596287328|ref|XP_007225757.1| hypothetical protein PRUPE_ppa003797mg [Prunus persica] gi|462422693|gb|EMJ26956.1| hypothetical	191	3e-54	2.47175	0.164041	0.00622106
stevia5_contig_27273	>gi|359482360|ref|XP_002266079.2| PREDICTED: uncharacterized protein LOC100242207 [Vitis vinifera]	353	1e-116	2.47175	0.164041	0.00622106
stevia5_contig_18713	>gi|359494012|ref|XP_003634709.1| PREDICTED: uncharacterized protein LOC100854700 [Vitis vinifera] gi|297735977|emb|CBI23951.3|	364	2e-121	2.46836	4.40157	8.84247e-19
stevia5_contig_9767	>gi|323500680|gb|ADX86904.1| NBS-LRR protein [Helianthus annuus]Length=522	166	4e-46	2.46634	1.2889	1.07379e-05
stevia5_contig_16381				2.46634	1.2889	1.07379e-05
stevia5_contig_14331				2.46139	0.932492	0.000119474
stevia5_contig_32392				2.46058	-0.785899	0.0480449
stevia5_contig_32713				2.46058	-0.785899	0.0480449
stevia5_contig_37574				2.46058	-0.785899	0.0480449
stevia5_contig_17061	>gi|338808443|gb|AEJ07944.1| Opie1 putative pol protein [Zea diploperennis]Length=1065	79.3	6e-28	2.46058	-0.785899	0.0480449
stevia5_contig_25292				2.46058	-0.785899	0.0480449
stevia5_contig_22972	>gi|629117926|gb|KCW82601.1| hypothetical protein EUGRSUZ_C03989 [Eucalyptus grandis]	209	8e-61	2.46058	-0.785899	0.0480449
stevia5_contig_32521				2.46058	-0.785899	0.0480449
stevia5_contig_11833				2.46058	-0.785899	0.0480449
stevia5_contig_28808				2.46058	-0.785899	0.0480449
stevia5_contig_19358				2.46058	-0.785899	0.0480449
stevia5_contig_33823				2.46058	-0.785899	0.0480449
stevia5_contig_23154				2.46058	-0.785899	0.0480449
stevia5_contig_28111				2.46058	-0.785899	0.0480449
stevia5_contig_30400	>gi|567919642|ref|XP_006451827.1| hypothetical protein CICLE_v10007467mg [Citrus clementina] gi|568820530|ref|XP_006464768.1|	206	5e-59	2.46058	-0.785899	0.0480449
stevia5_contig_34185	>gi|643733354|gb|KDP40301.1| hypothetical protein JCGZ_02299 [Jatropha curcas]	154	7e-44	2.46058	-0.785899	0.0480449
stevia5_contig_32962	>gi|147866931|emb|CAN83063.1| hypothetical protein VITISV_010308 [Vitis vinifera]	138	2e-33	2.46058	-0.785899	0.0480449
stevia5_contig_34798	>gi|604318252|gb|EYU29850.1| hypothetical protein MIMGU_mgv1a003816mg [Erythranthe guttata]	255	1e-77	2.46058	-0.785899	0.0480449
stevia5_contig_28689	>gi|645220608|ref|XP_008240986.1| PREDICTED: kinesin-like protein KIF22-A [Prunus mume]	117	2e-32	2.46058	-0.785899	0.0480449
stevia5_contig_28544	>gi|297735481|emb|CBI17921.3| unnamed protein product [Vitis vinifera]Length=294	280	2e-90	2.46058	-0.785899	0.0480449
stevia5_contig_35487	>gi|643707933|gb|KDP23126.1| hypothetical protein JCGZ_00181 [Jatropha curcas]	326	6e-104	2.46058	-0.785899	0.0480449
stevia5_contig_29541	>gi|643706144|gb|KDP22276.1| hypothetical protein JCGZ_26107 [Jatropha curcas]	256	9e-83	2.46058	-0.785899	0.0480449
stevia5_contig_32417	>gi|645272602|ref|XP_008241474.1| PREDICTED: DNA polymerase alpha catalytic subunit [Prunus mume]	564	0	2.46058	-0.785899	0.0480449
stevia5_contig_33833	>gi|661885913|emb|CDP10530.1| unnamed protein product [Coffea canephora]	310	2e-99	2.46058	-0.785899	0.0480449
stevia5_contig_24851	>gi|470137616|ref|XP_004304559.1| PREDICTED: phosphate carrier protein, mitochondrial-like [Fragaria vesca subsp. vesca]	550	0	2.46058	-0.785899	0.0480449
stevia5_contig_23335	>gi|565352263|ref|XP_006343065.1| PREDICTED: proline-rich receptor-like protein kinase PERK1-like isoform X2 [Solanum tuberosum]	403	6e-131	2.45043	1.11001	3.51994e-05
stevia5_contig_1009				2.44105	3.1853	5.562e-13
stevia5_contig_9587	>gi|388499476|gb|AFK37804.1| unknown [Medicago truncatula]Length=372	62.8	3e-09	2.43277	1.88204	2.31456e-07
stevia5_contig_9876				2.43275	-0.264331	0.0108684
stevia5_contig_19125				2.43275	-0.264331	0.0108684
stevia5_contig_22369	>gi|298204447|emb|CBI16927.3| unnamed protein product [Vitis vinifera]Length=4380	127	1e-30	2.43275	-0.264331	0.0108684
stevia5_contig_15617				2.43275	-0.264331	0.0108684
stevia5_contig_26977				2.43275	-0.264331	0.0108684
stevia5_contig_22175	>gi|658011009|ref|XP_008340744.1| PREDICTED: uncharacterized protein LOC103403681 [Malus domestica]	240	6e-71	2.43275	-0.264331	0.0108684
stevia5_contig_29965	>gi|641830892|gb|KDO49968.1| hypothetical protein CISIN_1g024303mg [Citrus sinensis]	180	5e-53	2.43275	-0.264331	0.0108684
stevia5_contig_26867				2.43275	-0.264331	0.0108684
stevia5_contig_31193				2.43275	-0.264331	0.0108684
stevia5_contig_23975				2.43275	-0.264331	0.0108684
stevia5_contig_33871	>gi|296088572|emb|CBI37563.3| unnamed protein product [Vitis vinifera]Length=568	107	2e-23	2.43275	-0.264331	0.0108684
stevia5_contig_31758	>gi|641829323|gb|KDO48445.1| hypothetical protein CISIN_1g023538mg [Citrus sinensis]	257	3e-82	2.43275	-0.264331	0.0108684
stevia5_contig_34098				2.43275	-0.264331	0.0108684
stevia5_contig_14223				2.43275	-0.264331	0.0108684
stevia5_contig_28623	>gi|359482528|ref|XP_002276236.2| PREDICTED: ABC transporter C family member 8-like [Vitis vinifera]	160	1e-40	2.43275	-0.264331	0.0108684
stevia5_contig_22975				2.41785	0.117127	0.00902324
stevia5_contig_27881				2.41785	0.117127	0.00902324
stevia5_contig_26826	>gi|565389211|ref|XP_006360353.1| PREDICTED: F-box/kelch-repeat protein At3g23880-like [Solanum tuberosum]	56.2	1e-06	2.41785	0.117127	0.00902324
stevia5_contig_16600	>gi|255546773|ref|XP_002514445.1| phospholipid-transporting atpase, putative [Ricinus communis] gi|223546441|gb|EEF47941.1|	260	2e-74	2.41682	1.24644	1.51567e-05
stevia5_contig_7506	>gi|590646260|ref|XP_007031574.1| GPI transamidase component family protein / Gaa1-like family protein [Theobroma cacao] gi|508710603|gb|EOY02500.1|	511	2e-171	2.41637	2.29937	4.45386e-09
stevia5_contig_17374	>gi|643731022|gb|KDP38360.1| hypothetical protein JCGZ_04285 [Jatropha curcas]	67.4	1e-11	2.41218	1.39055	6.73051e-06
stevia5_contig_23122				2.4107	2.05175	4.60512e-08
stevia5_contig_21515	>gi|565375880|ref|XP_006354443.1| PREDICTED: actin-related protein 2/3 complex subunit 2B-like isoform X1 [Solanum tuberosum]	210	3e-62	2.40857	0.417928	0.00228813
stevia5_contig_9835				2.4082	4.03736	1.77223e-16
stevia5_contig_10784				2.40665	2.62164	3.37118e-10
stevia5_contig_27711				2.40224	0.666246	0.00061035
stevia5_contig_17449				2.40224	0.666246	0.00061035
stevia5_contig_11101	>gi|47027820|gb|AAT08955.1| CC-NBS-LRR [Helianthus annuus]Length=1279	176	3e-48	2.39415	1.06174	7.05369e-05
stevia5_contig_23641	>gi|661890226|emb|CDP06285.1| unnamed protein product [Coffea canephora]	587	0	2.39415	1.06174	7.05369e-05
stevia5_contig_12158				2.3892	1.37095	9.35784e-06
stevia5_contig_10840	>gi|56407681|gb|AAV88069.1| hypothetical retrotransposon [Ipomoea batatas]	671	0	2.38738	1.50353	3.11285e-06
stevia5_contig_20438	>gi|596292155|ref|XP_007226459.1| hypothetical protein PRUPE_ppa024612mg [Prunus persica] gi|462423395|gb|EMJ27658.1| hypothetical	75.9	1e-13	2.38578	2.71739	1.36135e-10
stevia5_contig_6781	>gi|604329422|gb|EYU34753.1| hypothetical protein MIMGU_mgv1a008002mg [Erythranthe guttata]	242	3e-74	2.38248	1.93671	2.12943e-07
stevia5_contig_30247	>gi|659076498|ref|XP_008438713.1| PREDICTED: uncharacterized protein LOC103483737 [Cucumis melo]	66.6	1e-11	2.36554	1.20267	2.98014e-05
stevia5_contig_28538	>gi|593264242|ref|XP_007134299.1| hypothetical protein PHAVU_010G035600g [Phaseolus vulgaris] gi|561007344|gb|ESW06293.1|	56.6	4e-07	2.36404	0.633437	0.000872589
stevia5_contig_32492				2.36316	0.378775	0.0032772
stevia5_contig_24449	>gi|629122667|gb|KCW87157.1| hypothetical protein EUGRSUZ_B03684 [Eucalyptus grandis]	275	1e-84	2.36316	0.378775	0.0032772
stevia5_contig_25729				2.36186	0.0686116	0.00902324
stevia5_contig_28719	>gi|359477033|ref|XP_002281640.2| PREDICTED: probable pectinesterase/pectinesterase inhibitor 51-like [Vitis vinifera]	151	2e-39	2.36186	0.0686116	0.00902324
stevia5_contig_20072				2.36186	0.0686116	0.00902324
stevia5_contig_7441	>gi|147783182|emb|CAN68669.1| hypothetical protein VITISV_039388 [Vitis vinifera]	173	2e-78	2.36056	3.95297	8.57701e-16
stevia5_contig_33537	>gi|460369796|ref|XP_004230743.1| PREDICTED: brassinosteroid LRR receptor kinase-like [Solanum lycopersicum]	80.5	1e-15	2.35975	-0.328045	0.016356
stevia5_contig_21917				2.35975	-0.328045	0.016356
stevia5_contig_20724				2.35975	-0.328045	0.016356
stevia5_contig_34005				2.35975	-0.328045	0.016356
stevia5_contig_28670	>gi|565357714|ref|XP_006345684.1| PREDICTED: ABC transporter G family member 20-like [Solanum tuberosum]	122	5e-29	2.35975	-0.328045	0.016356
stevia5_contig_19478				2.35975	-0.328045	0.016356
stevia5_contig_24225				2.35975	-0.328045	0.016356
stevia5_contig_17439				2.35975	-0.328045	0.016356
stevia5_contig_17270	>gi|510794322|gb|AGN52127.1| MYB-related transcription factor [Salvia miltiorrhiza]	238	4e-71	2.35975	-0.328045	0.016356
stevia5_contig_31655	>gi|596040924|ref|XP_007220034.1| hypothetical protein PRUPE_ppa1027212mg, partial [Prunus persica] gi|462416496|gb|EMJ21233.1|	650	0	2.35975	-0.328045	0.016356
stevia5_contig_34507				2.35575	-0.87857	0.071289
stevia5_contig_25302				2.35575	-0.87857	0.071289
stevia5_contig_28361				2.35575	-0.87857	0.071289
stevia5_contig_37301				2.35575	-0.87857	0.071289
stevia5_contig_32362				2.35575	-0.87857	0.071289
stevia5_contig_29243				2.35575	-0.87857	0.071289
stevia5_contig_29912				2.35575	-0.87857	0.071289
stevia5_contig_25449				2.35575	-0.87857	0.071289
stevia5_contig_18093				2.35575	-0.87857	0.071289
stevia5_contig_34182				2.35575	-0.87857	0.071289
stevia5_contig_31388				2.35575	-0.87857	0.071289
stevia5_contig_10797				2.35575	-0.87857	0.071289
stevia5_contig_33975				2.35575	-0.87857	0.071289
stevia5_contig_35738	>gi|661894117|emb|CDP02558.1| unnamed protein product [Coffea canephora]	171	1e-47	2.35575	-0.87857	0.071289
stevia5_contig_5162				2.35575	-0.87857	0.071289
stevia5_contig_33103				2.35575	-0.87857	0.071289
stevia5_contig_29017	>gi|595846701|ref|XP_007209180.1| hypothetical protein PRUPE_ppa006300mg [Prunus persica] gi|462404915|gb|EMJ10379.1| hypothetical	79.7	2e-14	2.35575	-0.87857	0.071289
stevia5_contig_20488				2.35575	-0.87857	0.071289
stevia5_contig_36248	>gi|565362963|ref|XP_006348213.1| PREDICTED: serine/arginine repetitive matrix protein 3-like, partial [Solanum tuberosum]	109	4e-23	2.35575	-0.87857	0.071289
stevia5_contig_19109				2.35528	2.32034	7.30107e-09
stevia5_contig_3569	>gi|566159353|ref|XP_006386801.1| hypothetical protein POPTR_0002s22070g [Populus trichocarpa] gi|550345564|gb|ERP64598.1|	60.5	3e-08	2.34991	3.69813	1.23091e-14
stevia5_contig_32351	>gi|460369334|ref|XP_004230518.1| PREDICTED: partner of Y14 and mago-like [Solanum lycopersicum]	58.9	1e-08	2.3452	-1.78331	0.216877
stevia5_contig_23188				2.3452	-1.78331	0.216877
stevia5_contig_32762				2.3452	-1.78331	0.216877
stevia5_contig_14713				2.3452	-1.78331	0.216877
stevia5_contig_34446	>gi|565356270|ref|XP_006344991.1| PREDICTED: microtubule-associated protein TORTIFOLIA1-like [Solanum tuberosum]	121	9e-30	2.3452	-1.78331	0.216877
stevia5_contig_38649				2.3452	-1.78331	0.216877
stevia5_contig_36306				2.3452	-1.78331	0.216877
stevia5_contig_28521				2.3452	-1.78331	0.216877
stevia5_contig_29222				2.3452	-1.78331	0.216877
stevia5_contig_33365				2.3452	-1.78331	0.216877
stevia5_contig_32796				2.3452	-1.78331	0.216877
stevia5_contig_26018				2.3452	-1.78331	0.216877
stevia5_contig_36787				2.3452	-1.78331	0.216877
stevia5_contig_14359	>gi|147769222|emb|CAN71856.1| hypothetical protein VITISV_012967 [Vitis vinifera]	86.7	1e-17	2.3452	-1.78331	0.216877
stevia5_contig_25383	>gi|567918290|ref|XP_006451151.1| hypothetical protein CICLE_v10007602mg [Citrus clementina] gi|557554377|gb|ESR64391.1| hypothetical	113	1e-26	2.3452	-1.78331	0.216877
stevia5_contig_37630				2.3452	-1.78331	0.216877
stevia5_contig_37114				2.3452	-1.78331	0.216877
stevia5_contig_32074				2.3452	-1.78331	0.216877
stevia5_contig_34660				2.3452	-1.78331	0.216877
stevia5_contig_28660				2.3452	-1.78331	0.216877
stevia5_contig_30509				2.3452	-1.78331	0.216877
stevia5_contig_33118				2.3452	-1.78331	0.216877
stevia5_contig_23458				2.3452	-1.78331	0.216877
stevia5_contig_36685	>gi|359478758|ref|XP_003632166.1| PREDICTED: lysine-specific demethylase 8-like [Vitis vinifera]	258	5e-82	2.3452	-1.78331	0.216877
stevia5_contig_32961	>gi|661876958|emb|CDP19131.1| unnamed protein product [Coffea canephora]	167	7e-45	2.3452	-1.78331	0.216877
stevia5_contig_10905				2.3452	-1.78331	0.216877
stevia5_contig_33173				2.3452	-1.78331	0.216877
stevia5_contig_34510	>gi|661880836|emb|CDP15530.1| unnamed protein product [Coffea canephora]	74.7	1e-12	2.3452	-1.78331	0.216877
stevia5_contig_3788	>gi|255578220|ref|XP_002529978.1| gulonolactone oxidase, putative [Ricinus communis] gi|223530540|gb|EEF32421.1| gulonolactone	244	2e-74	2.3452	-1.78331	0.216877
stevia5_contig_38895	>gi|470145730|ref|XP_004308487.1| PREDICTED: uncharacterized protein LOC101311138 [Fragaria vesca subsp. vesca]	120	4e-28	2.3452	-1.78331	0.216877
stevia5_contig_32649	>gi|359476882|ref|XP_003631904.1| PREDICTED: uncharacterized protein LOC100254788 [Vitis vinifera] gi|297735125|emb|CBI17487.3|	93.6	2e-20	2.3452	-1.78331	0.216877
stevia5_contig_29706	>gi|590609010|ref|XP_007021423.1| Dynein light chain type 1 family protein [Theobroma cacao] gi|508721051|gb|EOY12948.1| Dynein	169	1e-49	2.3452	-1.78331	0.216877
stevia5_contig_37247	>gi|641853777|gb|KDO72595.1| hypothetical protein CISIN_1g039873mg [Citrus sinensis]	222	5e-65	2.3452	-1.78331	0.216877
stevia5_contig_32966	>gi|365919454|gb|AEX07365.1| cycloidea-like 8 [Gerbera hybrid cultivar]	212	1e-63	2.3452	-1.78331	0.216877
stevia5_contig_31673				2.3452	-1.78331	0.216877
stevia5_contig_31777				2.3452	-1.78331	0.216877
stevia5_contig_37062	>gi|604300109|gb|EYU19952.1| hypothetical protein MIMGU_mgv1a005034mg [Erythranthe guttata]	245	6e-75	2.3452	-1.78331	0.216877
stevia5_contig_33718	>gi|460376002|ref|XP_004233791.1| PREDICTED: abnormal spindle-like microcephaly-associated protein homolog [Solanum lycopersicum]	318	2e-96	2.3452	-1.78331	0.216877
stevia5_contig_36481	>gi|6714530|dbj|BAA89479.1| polygalacturonase [Salix gilgiana]Length=393	246	4e-76	2.3452	-1.78331	0.216877
stevia5_contig_30549	>gi|604342789|gb|EYU41813.1| hypothetical protein MIMGU_mgv1a014652mg [Erythranthe guttata]	206	4e-63	2.3452	-1.78331	0.216877
stevia5_contig_32318	>gi|356569332|ref|XP_003552856.1| PREDICTED: rop guanine nucleotide exchange factor 5-like isoform X1 [Glycine max]	399	8e-133	2.3452	-1.78331	0.216877
stevia5_contig_25326				2.34448	1.46712	5.87474e-06
stevia5_contig_19864	>gi|587895364|gb|EXB83865.1| putative serine/threonine-protein kinase WNK4 [Morus notabilis]	557	0	2.34448	1.46712	5.87474e-06
stevia5_contig_26684				2.33557	1.01177	0.000138114
stevia5_contig_6217	>gi|297737456|emb|CBI26657.3| unnamed protein product [Vitis vinifera]Length=793	545	0	2.33435	2.82897	8.98436e-11
stevia5_contig_29989				2.33094	0.820642	0.000481717
stevia5_contig_26285				2.3248	0.599851	0.00123586
stevia5_contig_19831	>gi|566229479|ref|XP_002325793.2| hypothetical protein POPTR_0019s04090g [Populus trichocarpa] gi|550316741|gb|EEF00175.2|	287	1e-84	2.3248	0.599851	0.00123586
stevia5_contig_27721	>gi|595830739|ref|XP_007206133.1| hypothetical protein PRUPE_ppa013191mg [Prunus persica] gi|645222706|ref|XP_008218286.1|	114	1e-27	2.3248	0.599851	0.00123586
stevia5_contig_18031				2.32168	1.97657	2.59598e-07
stevia5_contig_24926				2.31627	0.338512	0.0046938
stevia5_contig_27487				2.31627	0.338512	0.0046938
stevia5_contig_20056				2.31627	0.338512	0.0046938
stevia5_contig_14264				2.30474	2.8988	7.42632e-11
stevia5_contig_28446				2.3036	0.0183835	0.0129671
stevia5_contig_27617				2.3036	0.0183835	0.0129671
stevia5_contig_8135	>gi|604303375|gb|EYU22848.1| hypothetical protein MIMGU_mgv1a019069mg [Erythranthe guttata]	179	2e-52	2.3036	0.0183835	0.0129671
stevia5_contig_27801				2.3036	0.0183835	0.0129671
stevia5_contig_12584				2.3036	0.0183835	0.0129671
stevia5_contig_27346	>gi|567892649|ref|XP_006438845.1| hypothetical protein CICLE_v10032858mg [Citrus clementina] gi|568858980|ref|XP_006483021.1|	100	8e-23	2.3036	0.0183835	0.0129671
stevia5_contig_23114				2.3036	0.0183835	0.0129671
stevia5_contig_24188	>gi|643734891|gb|KDP41561.1| hypothetical protein JCGZ_15968 [Jatropha curcas]	298	2e-90	2.3036	0.0183835	0.0129671
stevia5_contig_16811	>gi|566213779|ref|XP_002324877.2| hypothetical protein POPTR_0018s02030g [Populus trichocarpa] gi|550317845|gb|EEF03442.2|	401	5e-129	2.3036	0.0183835	0.0129671
stevia5_contig_18398	>gi|571523197|ref|XP_006598517.1| PREDICTED: uncharacterized protein LOC102659790 [Glycine max]	146	2e-38	2.2964	0.791242	0.000481717
stevia5_contig_13926	>gi|661892516|emb|CDP03674.1| unnamed protein product [Coffea canephora]	346	3e-114	2.2964	0.791242	0.000481717
stevia5_contig_25159	>gi|568857970|ref|XP_006482536.1| PREDICTED: mitochondrial outer membrane protein porin of 34 kDa-like [Citrus sinensis]	190	6e-57	2.29341	1.2897	3.51994e-05
stevia5_contig_16522	>gi|297737456|emb|CBI26657.3| unnamed protein product [Vitis vinifera]Length=793	97.8	2e-20	2.29341	1.2897	3.51994e-05
stevia5_contig_21043	>gi|593686800|ref|XP_007144071.1| hypothetical protein PHAVU_007G126100g [Phaseolus vulgaris] gi|561017261|gb|ESW16065.1|	190	2e-53	2.29341	1.2897	3.51994e-05
stevia5_contig_32202				2.28446	0.565449	0.00176497
stevia5_contig_27142				2.28287	-0.39474	0.0243128
stevia5_contig_35820				2.28287	-0.39474	0.0243128
stevia5_contig_20727				2.28287	-0.39474	0.0243128
stevia5_contig_35774				2.28287	-0.39474	0.0243128
stevia5_contig_28444				2.28287	-0.39474	0.0243128
stevia5_contig_28830				2.28287	-0.39474	0.0243128
stevia5_contig_27261	>gi|643720804|gb|KDP31068.1| hypothetical protein JCGZ_11444 [Jatropha curcas]	71.6	5e-12	2.28287	-0.39474	0.0243128
stevia5_contig_26274				2.28287	-0.39474	0.0243128
stevia5_contig_29556	>gi|225437288|ref|XP_002262842.1| PREDICTED: glutathione S-transferase [Vitis vinifera]	97.4	6e-38	2.28287	-0.39474	0.0243128
stevia5_contig_35281	>gi|595844877|ref|XP_007208825.1| hypothetical protein PRUPE_ppa025086mg [Prunus persica] gi|462404560|gb|EMJ10024.1| hypothetical	249	9e-78	2.28287	-0.39474	0.0243128
stevia5_contig_6977				2.27248	1.64196	7.07013e-06
stevia5_contig_9133				2.2678	0.297074	0.00661562
stevia5_contig_24063				2.2678	0.297074	0.00661562
stevia5_contig_25182	>gi|255543935|ref|XP_002513030.1| ankyrin-repeat containing protein, putative [Ricinus communis] gi|223548041|gb|EEF49533.1|	149	6e-38	2.2678	0.297074	0.00661562
stevia5_contig_18983				2.2678	0.297074	0.00661562
stevia5_contig_19819	>gi|590717490|ref|XP_007050627.1| Uncharacterized protein TCM_004392 [Theobroma cacao] gi|508702888|gb|EOX94784.1| Uncharacterized	79.3	2e-14	2.26571	2.01535	3.13671e-07
stevia5_contig_15410	>gi|657993247|ref|XP_008388899.1| PREDICTED: TPR and ankyrin repeat-containing protein 1-like [Malus domestica]	734	0	2.26534	2.77143	5.08853e-10
stevia5_contig_26781				2.25715	1.11083	0.000114153
stevia5_contig_14666	>gi|641866111|gb|KDO84796.1| hypothetical protein CISIN_1g043725mg [Citrus sinensis]	132	2e-36	2.25466	1.39134	2.15948e-05
stevia5_contig_21132				2.25466	1.39134	2.15948e-05
stevia5_contig_2489				2.25292	1.62556	9.4929e-06
stevia5_contig_16638	>gi|359477881|ref|XP_002266665.2| PREDICTED: LOW QUALITY PROTEIN: DNA repair protein RAD50-like [Vitis vinifera]	107	1e-23	2.24959	3.21479	1.15854e-11
stevia5_contig_22338	>gi|357477837|ref|XP_003609204.1| hypothetical protein MTR_4g113100 [Medicago truncatula] gi|355510259|gb|AES91401.1| LRR	137	3e-34	2.24923	2.30064	2.57863e-08
stevia5_contig_728	>gi|1346155|sp|P49357.1|GLYM1_FLAPR RecName: Full=Serine hydroxymethyltransferase 1, mitochondrial; Short=SHMT1; AltName:	493	2e-170	2.24448	6.01514	1.86289e-20
stevia5_contig_1757				2.24305	1.72196	4.56893e-06
stevia5_contig_30932				2.243	0.933342	0.000379738
stevia5_contig_25610	>gi|658050498|ref|XP_008360966.1| PREDICTED: uncharacterized protein LOC103424649 [Malus domestica]	268	2e-79	2.243	0.933342	0.000379738
stevia5_contig_30024				2.243	0.933342	0.000379738
stevia5_contig_25050				2.2429	-0.0336824	0.0184554
stevia5_contig_31953	>gi|2982279|gb|AAC32125.1| actin [Picea mariana]Length=53	84.3	5e-19	2.2429	-0.0336824	0.0184554
stevia5_contig_29762				2.2429	-0.0336824	0.0184554
stevia5_contig_25343				2.2429	-0.0336824	0.0184554
stevia5_contig_30940				2.2429	-0.0336824	0.0184554
stevia5_contig_20505	>gi|661891019|emb|CDP05596.1| unnamed protein product [Coffea canephora]	137	1e-34	2.2429	-0.0336824	0.0184554
stevia5_contig_24768				2.2429	-0.0336824	0.0184554
stevia5_contig_22866				2.2429	-0.0336824	0.0184554
stevia5_contig_26301				2.2429	-0.0336824	0.0184554
stevia5_contig_27097	>gi|595826588|ref|XP_007205597.1| hypothetical protein PRUPE_ppa008910mg [Prunus persica] gi|462401239|gb|EMJ06796.1| hypothetical	145	1e-38	2.2429	-0.0336824	0.0184554
stevia5_contig_32779	>gi|565362896|ref|XP_006348180.1| PREDICTED: sucrose synthase 7-like [Solanum tuberosum]	305	7e-95	2.2429	-0.0336824	0.0184554
stevia5_contig_35115				2.24271	-0.977663	0.103614
stevia5_contig_32788	>gi|590576109|ref|XP_007012872.1| K+ efflux antiporter 4 isoform 4 [Theobroma cacao] gi|508783235|gb|EOY30491.1| K+ efflux	61.6	9e-09	2.24271	-0.977663	0.103614
stevia5_contig_24820				2.24271	-0.977663	0.103614
stevia5_contig_35622	>gi|50470536|emb|CAH04878.1| MADS domain protein [Gerbera hybrid cultivar]	191	4e-58	2.24271	-0.977663	0.103614
stevia5_contig_30642	>gi|359481940|ref|XP_002264975.2| PREDICTED: uncharacterized protein LOC100248757 [Vitis vinifera]	87.8	3e-17	2.24271	-0.977663	0.103614
stevia5_contig_35177				2.24271	-0.977663	0.103614
stevia5_contig_34938				2.24271	-0.977663	0.103614
stevia5_contig_36796				2.24271	-0.977663	0.103614
stevia5_contig_30145				2.24271	-0.977663	0.103614
stevia5_contig_33240	>gi|604345371|gb|EYU43953.1| hypothetical protein MIMGU_mgv1a010853mg [Erythranthe guttata]	74.7	7e-14	2.24271	-0.977663	0.103614
stevia5_contig_33682				2.24271	-0.977663	0.103614
stevia5_contig_26706				2.24271	-0.977663	0.103614
stevia5_contig_36541				2.24271	-0.977663	0.103614
stevia5_contig_34967				2.24271	-0.977663	0.103614
stevia5_contig_23402				2.24271	-0.977663	0.103614
stevia5_contig_32423				2.24271	-0.977663	0.103614
stevia5_contig_17003				2.24271	-0.977663	0.103614
stevia5_contig_29077				2.24271	-0.977663	0.103614
stevia5_contig_21443	>gi|255562737|ref|XP_002522374.1| hypothetical protein RCOM_0603630 [Ricinus communis] gi|223538452|gb|EEF40058.1| hypothetical	88.6	3e-17	2.24271	-0.977663	0.103614
stevia5_contig_28154				2.24271	-0.977663	0.103614
stevia5_contig_20586	>gi|115467518|ref|NP_001057358.1| Os06g0270900 [Oryza sativa Japonica Group] gi|11691926|dbj|BAB19052.1| aldehyde dehydrogenase	107	6e-24	2.24271	-0.977663	0.103614
stevia5_contig_36489	>gi|302143135|emb|CBI20430.3| unnamed protein product [Vitis vinifera]Length=820	195	6e-55	2.24271	-0.977663	0.103614
stevia5_contig_27855	>gi|296084489|emb|CBI25048.3| unnamed protein product [Vitis vinifera]Length=3220	183	2e-49	2.24271	-0.977663	0.103614
stevia5_contig_31677				2.24271	-0.977663	0.103614
stevia5_contig_14411				2.24271	-0.977663	0.103614
stevia5_contig_29782				2.24271	-0.977663	0.103614
stevia5_contig_37605	>gi|658009879|ref|XP_008340165.1| PREDICTED: deacetylvindoline O-acetyltransferase-like [Malus domestica]	119	3e-28	2.24271	-0.977663	0.103614
stevia5_contig_26126	>gi|593791718|ref|XP_007158898.1| hypothetical protein PHAVU_002G191100g [Phaseolus vulgaris] gi|561032313|gb|ESW30892.1|	120	2e-27	2.24271	-0.977663	0.103614
stevia5_contig_28288	>gi|344178892|dbj|BAK64102.1| gag-pol polyprotein [Eustoma exaltatum subsp. russellianum]	139	2e-33	2.24271	-0.977663	0.103614
stevia5_contig_25969				2.24271	-0.977663	0.103614
stevia5_contig_36446	>gi|661877795|emb|CDP18405.1| unnamed protein product [Coffea canephora]	192	8e-52	2.24271	-0.977663	0.103614
stevia5_contig_31440	>gi|566177296|ref|XP_002309306.2| hypothetical protein POPTR_0006s20650g [Populus trichocarpa] gi|550336738|gb|EEE92829.2|	96.7	1e-20	2.24271	-0.977663	0.103614
stevia5_contig_32594	>gi|567920786|ref|XP_006452399.1| hypothetical protein CICLE_v10008725mg [Citrus clementina] gi|568842210|ref|XP_006475044.1|	431	9e-146	2.24271	-0.977663	0.103614
stevia5_contig_19935	>gi|565358739|ref|XP_006346183.1| PREDICTED: indole-3-acetate O-methyltransferase 1-like [Solanum tuberosum]	623	0	2.24271	-0.977663	0.103614
stevia5_contig_35018	>gi|460399986|ref|XP_004245517.1| PREDICTED: long chain acyl-CoA synthetase 4-like [Solanum lycopersicum]	868	0	2.24271	-0.977663	0.103614
stevia5_contig_11686	>gi|509163|emb|CAA48939.1| cyprosin [Cynara cardunculus]Length=474	405	4e-135	2.23752	4.42134	4.37028e-16
stevia5_contig_15734				2.23441	1.81224	2.21473e-06
stevia5_contig_7742				2.23304	2.58979	4.26477e-09
stevia5_contig_14111	>gi|34452328|gb|AAQ72576.1| resistance protein RGC2 [Lactuca sativa]Length=1066	150	3e-38	2.2268	1.89714	1.44401e-06
stevia5_contig_18338				2.22143	1.48622	2.79848e-05
stevia5_contig_7148	>gi|658030038|ref|XP_008350472.1| PREDICTED: LOW QUALITY PROTEIN: aldo-keto reductase family 1 member C2-like [Malus domestica]	168	5e-45	2.21821	3.07813	7.54088e-11
stevia5_contig_9473				2.21764	0.25439	0.00943099
stevia5_contig_24723	>gi|661881683|emb|CDP14636.1| unnamed protein product [Coffea canephora]	208	3e-58	2.21764	0.25439	0.00943099
stevia5_contig_25822				2.21764	0.25439	0.00943099
stevia5_contig_30886	>gi|567886966|ref|XP_006436005.1| hypothetical protein CICLE_v10033341mg, partial [Citrus clementina] gi|557538201|gb|ESR49245.1|	209	3e-62	2.21764	0.25439	0.00943099
stevia5_contig_32896				2.21764	0.25439	0.00943099
stevia5_contig_20949				2.21299	1.59218	1.28296e-05
stevia5_contig_11981	>gi|595851760|ref|XP_007210179.1| hypothetical protein PRUPE_ppa020229mg [Prunus persica] gi|595858657|ref|XP_007210788.1|	83.6	2e-16	2.2121	2.95304	3.01793e-10
stevia5_contig_30327				2.21077	0.9062	0.000537822
stevia5_contig_8246	>gi|4539665|gb|AAD22158.1|AF061282_11 polyprotein [Sorghum bicolor]Length=924	561	0	2.21077	0.9062	0.000537822
stevia5_contig_23754				2.20756	1.35186	4.0486e-05
stevia5_contig_7644	>gi|27764548|gb|AAO23078.1| polyprotein [Glycine max]Length=1552	1186	0	2.20491	4.87962	3.8783e-17
stevia5_contig_11100				2.20336	3.75327	2.71116e-13
stevia5_contig_16134	>gi|661890085|emb|CDP06307.1| unnamed protein product [Coffea canephora]	164	5e-42	2.20212	2.71908	1.91587e-09
stevia5_contig_23651				2.20165	-0.464706	0.03553
stevia5_contig_18846				2.20165	-0.464706	0.03553
stevia5_contig_32555				2.20165	-0.464706	0.03553
stevia5_contig_12805	>gi|566160584|ref|XP_006385340.1| hypothetical protein POPTR_0003s02950g [Populus trichocarpa] gi|550342282|gb|ERP63137.1|	226	2e-65	2.20165	-0.464706	0.03553
stevia5_contig_21148				2.20165	-0.464706	0.03553
stevia5_contig_25047	>gi|460381490|ref|XP_004236482.1| PREDICTED: formin-like protein 5-like [Solanum lycopersicum]	89	2e-17	2.20165	-0.464706	0.03553
stevia5_contig_12491				2.20165	-0.464706	0.03553
stevia5_contig_12501				2.20165	-0.464706	0.03553
stevia5_contig_25901	>gi|643722253|gb|KDP32132.1| hypothetical protein JCGZ_12593 [Jatropha curcas]	85.1	4e-18	2.20165	-0.464706	0.03553
stevia5_contig_22790				2.20165	-0.464706	0.03553
stevia5_contig_17301				2.20165	-0.464706	0.03553
stevia5_contig_35364	>gi|298204447|emb|CBI16927.3| unnamed protein product [Vitis vinifera]Length=4380	208	2e-58	2.20165	-0.464706	0.03553
stevia5_contig_23185				2.20165	-0.464706	0.03553
stevia5_contig_27804				2.20165	-0.464706	0.03553
stevia5_contig_28598	>gi|359478039|ref|XP_002265890.2| PREDICTED: leucine-rich repeat receptor protein kinase EXS-like [Vitis vinifera]	496	3e-161	2.20165	-0.464706	0.03553
stevia5_contig_33895	>gi|460370128|ref|XP_004230906.1| PREDICTED: purple acid phosphatase 2 [Solanum lycopersicum]	595	0	2.20165	-0.464706	0.03553
stevia5_contig_21818				2.20024	0.494036	0.00351983
stevia5_contig_22287	>gi|567211674|ref|XP_006410414.1| hypothetical protein EUTSA_v10016215mg [Eutrema salsugineum] gi|557111583|gb|ESQ51867.1|	503	1e-168	2.20024	0.494036	0.00351983
stevia5_contig_1686	>gi|658045284|ref|XP_008358316.1| PREDICTED: protein HOTHEAD-like, partial [Malus domestica]	441	1e-151	2.20024	0.494036	0.00351983
stevia5_contig_9002	>gi|604346809|gb|EYU45189.1| hypothetical protein MIMGU_mgv1a003101mg [Erythranthe guttata]	749	0	2.20024	0.494036	0.00351983
stevia5_contig_27061	>gi|641838061|gb|KDO57008.1| hypothetical protein CISIN_1g0379022mg, partial [Citrus sinensis]	585	0	2.19974	1.06258	0.000217167
stevia5_contig_2869	>gi|590570494|ref|XP_007011353.1| Potassium transporter 2 isoform 1 [Theobroma cacao] gi|590570498|ref|XP_007011354.1| Potassium	1056	0	2.19974	1.06258	0.000217167
stevia5_contig_20808	>gi|217074728|gb|ACJ85724.1| unknown [Medicago truncatula]Length=177	204	1e-64	2.19916	2.25908	7.29402e-08
stevia5_contig_24389	>gi|359478805|ref|XP_002283728.2| PREDICTED: LRR receptor-like serine/threonine-protein kinase GSO2-like [Vitis vinifera]	290	3e-87	2.19508	2.32161	1.02361e-07
stevia5_contig_19476				2.19081	1.20348	9.31385e-05
stevia5_contig_3691	>gi|460373832|ref|XP_004232717.1| PREDICTED: heat shock 70 kDa protein 16-like [Solanum lycopersicum]	538	6e-177	2.18925	3.05428	1.61804e-10
stevia5_contig_22657	>gi|147794801|emb|CAN71427.1| hypothetical protein VITISV_027864 [Vitis vinifera]	284	4e-84	2.18752	0.69919	0.00135559
stevia5_contig_17036	>gi|388503438|gb|AFK39785.1| unknown [Lotus japonicus]Length=188	177	1e-51	2.18199	3.41822	7.85634e-12
stevia5_contig_19052				2.17953	-0.0877251	0.0260688
stevia5_contig_23737				2.17953	-0.0877251	0.0260688
stevia5_contig_31828	>gi|658035619|ref|XP_008353338.1| PREDICTED: uncharacterized protein LOC103416913 [Malus domestica]	58.9	6e-08	2.17953	-0.0877251	0.0260688
stevia5_contig_26036				2.17953	-0.0877251	0.0260688
stevia5_contig_32775				2.17953	-0.0877251	0.0260688
stevia5_contig_32585	>gi|590583471|ref|XP_007014909.1| Cell differentiation, Rcd1-like protein isoform 1 [Theobroma cacao] gi|508785272|gb|EOY32528.1|	340	2e-114	2.17953	-0.0877251	0.0260688
stevia5_contig_30806				2.17953	-0.0877251	0.0260688
stevia5_contig_28815				2.17953	-0.0877251	0.0260688
stevia5_contig_13090	>gi|15218701|ref|NP_171806.1| protein lifeguard 4 [Arabidopsis thaliana] gi|334182259|ref|NP_001184896.1| protein lifeguard	218	3e-65	2.17953	-0.0877251	0.0260688
stevia5_contig_30741				2.17953	-0.0877251	0.0260688
stevia5_contig_17692	>gi|568847612|ref|XP_006477627.1| PREDICTED: zinc finger matrin-type protein 1-like isoform X2 [Citrus sinensis]	70.1	1e-09	2.17953	-0.0877251	0.0260688
stevia5_contig_14973				2.17781	0.878528	0.00074846
stevia5_contig_20694				2.17781	0.878528	0.00074846
stevia5_contig_17127	>gi|225458380|ref|XP_002281805.1| PREDICTED: uncharacterized protein LOC100262482 [Vitis vinifera] gi|302142441|emb|CBI19644.3|	176	5e-50	2.17652	2.6482	6.09773e-09
stevia5_contig_11582	>gi|657950829|ref|XP_008349871.1| PREDICTED: uncharacterized protein LOC103413154 [Malus domestica]	240	1e-72	2.17287	1.93812	1.68175e-06
stevia5_contig_1234				2.17016	1.03782	0.000303339
stevia5_contig_14624				2.17016	1.03782	0.000303339
stevia5_contig_9265	>gi|359482570|ref|XP_002278313.2| PREDICTED: ABC transporter G family member 29-like [Vitis vinifera]	1770	0	2.17016	1.03782	0.000303339
stevia5_contig_20737	>gi|225457592|ref|XP_002273352.1| PREDICTED: protein canopy homolog 1 [Vitis vinifera] gi|297745574|emb|CBI40739.3| unnamed	189	4e-57	2.16737	1.65892	1.4608e-05
stevia5_contig_10684				2.16602	2.08992	4.36575e-07
stevia5_contig_25863	>gi|568866317|ref|XP_006486503.1| PREDICTED: uncharacterized protein LOC102607673 [Citrus sinensis]	142	9e-36	2.16568	0.210384	0.0133551
stevia5_contig_25737				2.16568	0.210384	0.0133551
stevia5_contig_23699	>gi|449501480|ref|XP_004161379.1| PREDICTED: LOW QUALITY PROTEIN: phospholipase D p1-like [Cucumis sativus]	514	2e-176	2.16398	1.18108	0.000127333
stevia5_contig_12279	>gi|657973333|ref|XP_008378460.1| PREDICTED: transcription factor RADIALIS-like [Malus domestica]	57.8	2e-08	2.15887	1.31125	7.59856e-05
stevia5_contig_18769				2.1568	1.92482	2.22642e-06
stevia5_contig_10722	>gi|587901211|gb|EXB89491.1| Glutamate receptor 2.7 [Morus notabilis] gi|587901214|gb|EXB89494.1| Glutamate receptor 2.7 [Morus	149	4e-37	2.15459	1.43052	3.3709e-05
stevia5_contig_2546	>gi|587833890|gb|EXB24695.1| Inositol oxygenase 2 [Morus notabilis]Length=327	465	6e-162	2.15404	4.44126	3.33745e-15
stevia5_contig_15467				2.15156	2.07798	5.71771e-07
stevia5_contig_24200	>gi|111146936|gb|ABH07409.1| putative pol polyprotein [Brassica oleracea var. botrytis]	266	6e-81	2.14781	1.64271	1.9514e-05
stevia5_contig_19697				2.14408	0.850304	0.0010405
stevia5_contig_13546	>gi|164519779|gb|ABY59947.1| nectar protein 1 [Jacaranda mimosifolia]Length=339	391	6e-131	2.14408	0.850304	0.0010405
stevia5_contig_6647				2.14267	1.82735	4.50838e-06
stevia5_contig_3563				2.14226	4.7505	5.13006e-16
stevia5_contig_9585	>gi|296089090|emb|CBI38793.3| unnamed protein product [Vitis vinifera]Length=341	308	2e-99	2.14218	5.20718	3.56499e-17
stevia5_contig_10260				2.14099	3.41399	1.8158e-11
stevia5_contig_16418				2.13996	1.01261	0.00041898
stevia5_contig_705				2.13944	2.51259	3.50106e-08
stevia5_contig_6070				2.13664	1.15832	0.000174535
stevia5_contig_21628				2.1339	1.2905	0.000103928
stevia5_contig_30550	>gi|645242249|ref|XP_008227463.1| PREDICTED: uncharacterized protein LOC103326975 [Prunus mume]	69.3	1e-11	2.13167	-1.97548	0.315063
stevia5_contig_22193				2.13167	-1.97548	0.315063
stevia5_contig_36722				2.13167	-1.97548	0.315063
stevia5_contig_34962				2.13167	-1.97548	0.315063
stevia5_contig_34085				2.13167	-1.97548	0.315063
stevia5_contig_35066	>gi|565349631|ref|XP_006341793.1| PREDICTED: E3 ubiquitin-protein ligase TRAF7-like [Solanum tuberosum]	82	6e-16	2.13167	-1.97548	0.315063
stevia5_contig_37534	>gi|565371431|ref|XP_006352308.1| PREDICTED: intracellular protein transport protein USO1-like [Solanum tuberosum]	73.2	2e-12	2.13167	-1.97548	0.315063
stevia5_contig_37896				2.13167	-1.97548	0.315063
stevia5_contig_35453	>gi|225447444|ref|XP_002266311.1| PREDICTED: uncharacterized protein LOC100254633 [Vitis vinifera]	84.3	3e-16	2.13167	-1.97548	0.315063
stevia5_contig_34549	>gi|350536789|ref|NP_001234265.1| uncharacterized protein LOC100505457 [Solanum lycopersicum] gi|304367604|gb|ADM26616.1|	57	4e-07	2.13167	-1.97548	0.315063
stevia5_contig_16465				2.13167	-1.97548	0.315063
stevia5_contig_21529				2.13167	-1.97548	0.315063
stevia5_contig_35854				2.13167	-1.97548	0.315063
stevia5_contig_28385				2.13167	-1.97548	0.315063
stevia5_contig_27238				2.13167	-1.97548	0.315063
stevia5_contig_27459	>gi|157267448|gb|ABV26446.1| cycloidea-like 2e protein [Helianthus annuus] gi|374477213|gb|AEZ52414.1| cycloidea-like protein	100	6e-23	2.13167	-1.97548	0.315063
stevia5_contig_27642	>gi|302143704|emb|CBI22565.3| unnamed protein product [Vitis vinifera]Length=960	85.1	2e-16	2.13167	-1.97548	0.315063
stevia5_contig_24494				2.13167	-1.97548	0.315063
stevia5_contig_27300	>gi|387965705|gb|AFK13834.1| putative PIF1 DNA helicase/replication protein A1-like protein [Beta vulgaris subsp. vulgaris]	131	4e-32	2.13167	-1.97548	0.315063
stevia5_contig_30893	>gi|659124369|ref|XP_008462123.1| PREDICTED: uncharacterized protein LOC103500552 [Cucumis melo]	57.4	5e-08	2.13167	-1.97548	0.315063
stevia5_contig_26383				2.13167	-1.97548	0.315063
stevia5_contig_20006	>gi|225456973|ref|XP_002278685.1| PREDICTED: MORC family CW-type zinc finger protein 3 [Vitis vinifera] gi|297733753|emb|CBI15000.3|	59.7	9e-08	2.13167	-1.97548	0.315063
stevia5_contig_29789				2.13167	-1.97548	0.315063
stevia5_contig_33514	>gi|641866957|gb|KDO85641.1| hypothetical protein CISIN_1g0463851mg, partial [Citrus sinensis]	52.8	3e-06	2.13167	-1.97548	0.315063
stevia5_contig_25176				2.13167	-1.97548	0.315063
stevia5_contig_30072				2.13167	-1.97548	0.315063
stevia5_contig_33264	>gi|358249354|ref|NP_001240040.1| uncharacterized protein LOC100787787 [Glycine max] gi|255647983|gb|ACU24448.1| unknown [Glycine	67.4	8e-12	2.13167	-1.97548	0.315063
stevia5_contig_24127	>gi|571465483|ref|XP_006583377.1| PREDICTED: indole-3-pyruvate monooxygenase YUCCA2-like [Glycine max]	167	6e-47	2.13167	-1.97548	0.315063
stevia5_contig_37500				2.13167	-1.97548	0.315063
stevia5_contig_21370	>gi|225459164|ref|XP_002283946.1| PREDICTED: pentatricopeptide repeat-containing protein At5g27460-like [Vitis vinifera]	185	4e-53	2.13167	-1.97548	0.315063
stevia5_contig_36519	>gi|658047209|ref|XP_008359281.1| PREDICTED: DNA mismatch repair protein MSH5-like [Malus domestica]	216	3e-66	2.13167	-1.97548	0.315063
stevia5_contig_24220	>gi|587939601|gb|EXC26245.1| Uncharacterized protein RSN1 [Morus notabilis]	261	3e-82	2.13167	-1.97548	0.315063
stevia5_contig_31543				2.13167	-1.97548	0.315063
stevia5_contig_36517				2.13167	-1.97548	0.315063
stevia5_contig_20023	>gi|661895223|emb|CDP01028.1| unnamed protein product [Coffea canephora]	205	7e-59	2.13167	-1.97548	0.315063
stevia5_contig_35424	>gi|641845347|gb|KDO64235.1| hypothetical protein CISIN_1g014896mg [Citrus sinensis]	237	2e-73	2.13167	-1.97548	0.315063
stevia5_contig_36263	>gi|587864331|gb|EXB53996.1| Putative leucine-rich repeat receptor-like serine/threonine-protein kinase [Morus notabilis]	176	1e-48	2.13167	-1.97548	0.315063
stevia5_contig_20190	>gi|641849621|gb|KDO68495.1| hypothetical protein CISIN_1g0481741mg, partial [Citrus sinensis]	278	4e-92	2.13167	-1.97548	0.315063
stevia5_contig_34970	>gi|590613151|ref|XP_007022584.1| Uncharacterized protein TCM_033363 [Theobroma cacao] gi|508722212|gb|EOY14109.1| Uncharacterized	233	3e-70	2.13167	-1.97548	0.315063
stevia5_contig_32454				2.13167	-1.97548	0.315063
stevia5_contig_36040	>gi|255558624|ref|XP_002520337.1| beta-galactosidase, putative [Ricinus communis] gi|223540556|gb|EEF42123.1| beta-galactosidase,	220	4e-64	2.13167	-1.97548	0.315063
stevia5_contig_36936				2.13167	-1.97548	0.315063
stevia5_contig_38575	>gi|661890813|emb|CDP05667.1| unnamed protein product [Coffea canephora]	92	6e-19	2.13167	-1.97548	0.315063
stevia5_contig_27464	>gi|225446203|ref|XP_002263173.1| PREDICTED: heparanase-like protein 3-like [Vitis vinifera]	118	6e-28	2.13167	-1.97548	0.315063
stevia5_contig_28240	>gi|565383384|ref|XP_006357998.1| PREDICTED: fimbrin-like protein 2-like [Solanum tuberosum]	290	4e-91	2.13167	-1.97548	0.315063
stevia5_contig_29117	>gi|661896795|emb|CDO99984.1| unnamed protein product [Coffea canephora]	172	9e-47	2.13167	-1.97548	0.315063
stevia5_contig_34765	>gi|641838038|gb|KDO56986.1| hypothetical protein CISIN_1g025501mg [Citrus sinensis]	167	2e-48	2.13167	-1.97548	0.315063
stevia5_contig_27044				2.13167	-1.97548	0.315063
stevia5_contig_34175	>gi|1706918|sp|P52838.1|FSTL_FLABI RecName: Full=Flavonol sulfotransferase-like gi|498647|gb|AAA87399.1| sulfotransferase-like	187	1e-54	2.13167	-1.97548	0.315063
stevia5_contig_36235				2.13167	-1.97548	0.315063
stevia5_contig_29756	>gi|297740783|emb|CBI30965.3| unnamed protein product [Vitis vinifera]Length=397	124	6e-30	2.13167	-1.97548	0.315063
stevia5_contig_36067	>gi|225464408|ref|XP_002269135.1| PREDICTED: uncharacterized protein LOC100244711 [Vitis vinifera] gi|296084462|emb|CBI25021.3|	149	2e-40	2.13167	-1.97548	0.315063
stevia5_contig_37132	>gi|502119251|ref|XP_004496554.1| PREDICTED: protein NLP6-like [Cicer arietinum]	70.9	8e-11	2.13167	-1.97548	0.315063
stevia5_contig_38600	>gi|470136632|ref|XP_004304089.1| PREDICTED: uncharacterized protein LOC101302183 [Fragaria vesca subsp. vesca]	170	2e-45	2.13167	-1.97548	0.315063
stevia5_contig_35543				2.13167	-1.97548	0.315063
stevia5_contig_23587	>gi|566195626|ref|XP_002317046.2| hypothetical protein POPTR_0011s15310g [Populus trichocarpa] gi|550328451|gb|EEE97658.2|	210	1e-90	2.13167	-1.97548	0.315063
stevia5_contig_34269	>gi|658013348|ref|XP_008341969.1| PREDICTED: uncharacterized protein LOC103404789 [Malus domestica]	244	1e-73	2.13167	-1.97548	0.315063
stevia5_contig_37732	>gi|629125426|gb|KCW89851.1| hypothetical protein EUGRSUZ_A02084 [Eucalyptus grandis]	287	1e-89	2.13167	-1.97548	0.315063
stevia5_contig_35664	>gi|565389521|ref|XP_006360502.1| PREDICTED: uncharacterized protein LOC102585335 [Solanum tuberosum]	522	3e-177	2.13167	-1.97548	0.315063
stevia5_contig_32773	>gi|225451024|ref|XP_002284899.1| PREDICTED: E3 ubiquitin-protein ligase ATL6 isoform 1 [Vitis vinifera] gi|147843962|emb|CAN83712.1|	254	3e-77	2.13167	-1.97548	0.315063
stevia5_contig_7517	>gi|643731340|gb|KDP38628.1| hypothetical protein JCGZ_03981 [Jatropha curcas]	559	0	2.12411	1.89785	2.94506e-06
stevia5_contig_6905	>gi|30141025|dbj|BAC75926.1| cysteine protease-4 [Helianthus annuus]Length=352	659	0	2.12243	4.47153	7.41063e-15
stevia5_contig_18484				2.12005	-1.08413	0.147873
stevia5_contig_25160				2.12005	-1.08413	0.147873
stevia5_contig_31826	>gi|147855840|emb|CAN83901.1| hypothetical protein VITISV_034203 [Vitis vinifera]	105	3e-25	2.12005	-1.08413	0.147873
stevia5_contig_28305				2.12005	-1.08413	0.147873
stevia5_contig_36505				2.12005	-1.08413	0.147873
stevia5_contig_26465				2.12005	-1.08413	0.147873
stevia5_contig_29821				2.12005	-1.08413	0.147873
stevia5_contig_25120				2.12005	-1.08413	0.147873
stevia5_contig_36678				2.12005	-1.08413	0.147873
stevia5_contig_27681				2.12005	-1.08413	0.147873
stevia5_contig_35381				2.12005	-1.08413	0.147873
stevia5_contig_16736				2.12005	-1.08413	0.147873
stevia5_contig_33502				2.12005	-1.08413	0.147873
stevia5_contig_34963				2.12005	-1.08413	0.147873
stevia5_contig_33356				2.12005	-1.08413	0.147873
stevia5_contig_29014	>gi|502082281|ref|XP_004487119.1| PREDICTED: 4-hydroxy-3-methylbut-2-en-1-yl diphosphate synthase, chloroplastic-like isoform	57.8	2e-16	2.12005	-1.08413	0.147873
stevia5_contig_24945				2.12005	-1.08413	0.147873
stevia5_contig_19068	>gi|224128446|ref|XP_002320332.1| pectinesterase family protein [Populus trichocarpa] gi|222861105|gb|EEE98647.1| pectinesterase	274	9e-86	2.12005	-1.08413	0.147873
stevia5_contig_34178				2.12005	-1.08413	0.147873
stevia5_contig_20326				2.12005	-1.08413	0.147873
stevia5_contig_23680				2.12005	-1.08413	0.147873
stevia5_contig_29971				2.12005	-1.08413	0.147873
stevia5_contig_33522	>gi|590595918|ref|XP_007018190.1| Uncharacterized protein isoform 3, partial [Theobroma cacao] gi|508723518|gb|EOY15415.1|	153	8e-39	2.12005	-1.08413	0.147873
stevia5_contig_31911	>gi|657958933|ref|XP_008371010.1| PREDICTED: rho GDP-dissociation inhibitor 1-like [Malus domestica]	229	3e-71	2.12005	-1.08413	0.147873
stevia5_contig_26287	>gi|565356613|ref|XP_006345158.1| PREDICTED: zinc finger protein ZAT9-like [Solanum tuberosum]	127	6e-30	2.12005	-1.08413	0.147873
stevia5_contig_27667	>gi|661893948|emb|CDP02389.1| unnamed protein product [Coffea canephora]	495	1e-166	2.12005	-1.08413	0.147873
stevia5_contig_24089	>gi|225424180|ref|XP_002280452.1| PREDICTED: putative fasciclin-like arabinogalactan protein 20-like [Vitis vinifera]	288	4e-90	2.12005	-1.08413	0.147873
stevia5_contig_32995				2.12005	-1.08413	0.147873
stevia5_contig_29941				2.11559	-0.53828	0.050769
stevia5_contig_21524	>gi|525313469|ref|NP_001266065.1| IAA12 [Solanum lycopersicum] gi|365818533|gb|AEX00355.1| IAA12 [Solanum lycopersicum]	95.9	2e-21	2.11559	-0.53828	0.050769
stevia5_contig_16950				2.11559	-0.53828	0.050769
stevia5_contig_24020	>gi|658064449|ref|XP_008368168.1| PREDICTED: uncharacterized protein LOC103431774 [Malus domestica]	72	9e-12	2.11559	-0.53828	0.050769
stevia5_contig_29623				2.11559	-0.53828	0.050769
stevia5_contig_29990				2.11559	-0.53828	0.050769
stevia5_contig_19269	>gi|645233554|ref|XP_008223402.1| PREDICTED: uncharacterized protein LOC103323205 [Prunus mume]	320	6e-103	2.11559	-0.53828	0.050769
stevia5_contig_28943	>gi|502089543|ref|XP_004488942.1| PREDICTED: uncharacterized protein LOC101494321 [Cicer arietinum]	106	2e-25	2.11559	-0.53828	0.050769
stevia5_contig_18269	>gi|645234856|ref|XP_008224005.1| PREDICTED: pentatricopeptide repeat-containing protein At4g33170-like [Prunus mume]	709	0	2.11337	3.13801	2.63729e-10
stevia5_contig_29253	>gi|659115604|ref|XP_008457639.1| PREDICTED: auxin-induced protein 15A-like [Cucumis melo]	79	6e-25	2.11324	-0.1439	0.0365282
stevia5_contig_30788				2.11324	-0.1439	0.0365282
stevia5_contig_21723				2.11324	-0.1439	0.0365282
stevia5_contig_24407	>gi|297738252|emb|CBI27453.3| unnamed protein product [Vitis vinifera]Length=1106	162	3e-42	2.11324	-0.1439	0.0365282
stevia5_contig_16921	>gi|359481989|ref|XP_002277172.2| PREDICTED: pleiotropic drug resistance protein 2 [Vitis vinifera]	181	2e-48	2.11324	-0.1439	0.0365282
stevia5_contig_25778				2.11324	-0.1439	0.0365282
stevia5_contig_23219				2.11324	-0.1439	0.0365282
stevia5_contig_20891				2.11324	-0.1439	0.0365282
stevia5_contig_32183				2.11324	-0.1439	0.0365282
stevia5_contig_33761	>gi|147787085|emb|CAN73490.1| hypothetical protein VITISV_040575 [Vitis vinifera]	343	3e-108	2.11324	-0.1439	0.0365282
stevia5_contig_21750				2.11178	0.164972	0.0186177
stevia5_contig_23688	>gi|595818644|ref|XP_007204391.1| hypothetical protein PRUPE_ppa006879mg [Prunus persica] gi|462399922|gb|EMJ05590.1| hypothetical	124	2e-30	2.11178	0.164972	0.0186177
stevia5_contig_3806	>gi|20565|emb|CAA78388.1| protein 3 [Petunia x hybrida]Length=517	87.8	9e-16	2.11178	0.164972	0.0186177
stevia5_contig_569	>gi|146148629|gb|ABQ02257.1| O-glucosyltransferase 2 [Vitis labrusca]Length=447	230	9e-68	2.10981	5.48725	2.20246e-17
stevia5_contig_21829				2.10953	0.821505	0.00144904
stevia5_contig_18940				2.10953	0.821505	0.00144904
stevia5_contig_27915				2.10877	1.13518	0.000240323
stevia5_contig_18646	>gi|629125534|gb|KCW89959.1| hypothetical protein EUGRSUZ_A02165 [Eucalyptus grandis]	117	9e-26	2.10877	1.13518	0.000240323
stevia5_contig_16071	>gi|224110510|ref|XP_002315542.1| hypothetical protein POPTR_0010s02840g [Populus trichocarpa] gi|222864582|gb|EEF01713.1|	226	4e-70	2.10664	2.73535	6.42681e-09
stevia5_contig_19558				2.095	2.36265	2.24681e-07
stevia5_contig_2145	>gi|28558780|gb|AAO45751.1| gag-protease polyprotein [Cucumis melo subsp. melo]	132	1e-30	2.09454	2.30192	3.20794e-07
stevia5_contig_14708	>gi|661885882|emb|CDP10499.1| unnamed protein product [Coffea canephora]	91.3	3e-18	2.08974	1.78375	1.02571e-05
stevia5_contig_19079	>gi|587871925|gb|EXB61177.1| Calmodulin-like protein 3 [Morus notabilis]	182	7e-54	2.08974	1.78375	1.02571e-05
stevia5_contig_30650				2.08869	1.69154	2.17491e-05
stevia5_contig_16511	>gi|587879059|gb|EXB68041.1| Cation/calcium exchanger 4 [Morus notabilis]	478	7e-158	2.08749	1.59293	3.46774e-05
stevia5_contig_15133	>gi|9049763|gb|AAF82471.1| light dependent NADH:protochlorophyllide oxidoreductase 1 [Solanum lycopersicum]	166	3e-48	2.08262	1.24806	0.000140729
stevia5_contig_30553				2.07759	0.960818	0.000805378
stevia5_contig_25040	>gi|560939371|gb|AHB32109.1| endoglucanase 6-like protein [Camellia sinensis]	555	0	2.07542	1.93882	4.35231e-06
stevia5_contig_13387				2.06974	0.600739	0.0036886
stevia5_contig_26630				2.06974	0.600739	0.0036886
stevia5_contig_28019				2.06974	0.600739	0.0036886
stevia5_contig_19606				2.0639	0.379687	0.00955366
stevia5_contig_22468	>gi|661896463|emb|CDO99652.1| unnamed protein product [Coffea canephora]	265	2e-83	2.0639	0.379687	0.00955366
stevia5_contig_19263	>gi|590651232|ref|XP_007032846.1| COBRA-like extracellular glycosyl-phosphatidyl inositol-anchored protein family [Theobroma	761	0	2.06009	3.5635	3.34197e-11
stevia5_contig_20513				2.05579	0.118062	0.0259623
stevia5_contig_10403				2.05334	1.75391	1.80015e-05
stevia5_contig_10505				2.05178	2.13801	1.2742e-06
stevia5_contig_28256	>gi|567911439|ref|XP_006448033.1| hypothetical protein CICLE_v10017951mg [Citrus clementina] gi|557550644|gb|ESR61273.1| hypothetical	224	9e-71	2.04536	0.934191	0.00111092
stevia5_contig_23229				2.04376	-0.202381	0.0500125
stevia5_contig_26037				2.04376	-0.202381	0.0500125
stevia5_contig_37065				2.04376	-0.202381	0.0500125
stevia5_contig_32836				2.04376	-0.202381	0.0500125
stevia5_contig_18061				2.04376	-0.202381	0.0500125
stevia5_contig_8865				2.04376	-0.202381	0.0500125
stevia5_contig_28061				2.04376	-0.202381	0.0500125
stevia5_contig_34308	>gi|661898645|emb|CDO98612.1| unnamed protein product [Coffea canephora]	325	7e-109	2.04376	-0.202381	0.0500125
stevia5_contig_20615				2.04376	-0.202381	0.0500125
stevia5_contig_28479	>gi|661899022|emb|CDO97016.1| unnamed protein product [Coffea canephora]	315	1e-96	2.04376	-0.202381	0.0500125
stevia5_contig_13728				2.04138	2.89472	6.80295e-09
stevia5_contig_20726	>gi|460395254|ref|XP_004243199.1| PREDICTED: protein kinase PINOID 2-like [Solanum lycopersicum]	514	4e-177	2.04122	1.45011	0.000132749
stevia5_contig_9493	>gi|590729307|ref|XP_007099762.1| Malectin/receptor protein kinase family protein [Theobroma cacao] gi|508728372|gb|EOY20269.1|	190	1e-49	2.03984	4.31991	1.62607e-13
stevia5_contig_1740	>gi|595857341|ref|XP_007210524.1| hypothetical protein PRUPE_ppa008845mg [Prunus persica] gi|462406259|gb|EMJ11723.1| hypothetical	207	5e-63	2.03899	1.82807	1.13807e-05
stevia5_contig_19188	>gi|629115739|gb|KCW80414.1| hypothetical protein EUGRSUZ_C01771, partial [Eucalyptus grandis]	119	9e-27	2.03871	3.00633	2.66454e-09
stevia5_contig_11166	>gi|590581398|ref|XP_007014336.1| S-adenosyl-L-methionine-dependent methyltransferases superfamily protein isoform 3 [Theobroma	72.8	1e-13	2.03787	0.762088	0.00200395
stevia5_contig_26868				2.03787	0.762088	0.00200395
stevia5_contig_18144				2.03787	0.762088	0.00200395
stevia5_contig_31955	>gi|661892379|emb|CDP03537.1| unnamed protein product [Coffea canephora]	149	1e-42	2.03787	0.762088	0.00200395
stevia5_contig_18462	>gi|595972698|ref|XP_007217664.1| hypothetical protein PRUPE_ppa000018mg [Prunus persica] gi|462413814|gb|EMJ18863.1| hypothetical	264	7e-76	2.03787	0.762088	0.00200395
stevia5_contig_9012	>gi|661891690|emb|CDP04615.1| unnamed protein product [Coffea canephora]	237	2e-70	2.03565	3.35726	2.11698e-10
stevia5_contig_20762	>gi|661899206|emb|CDO97200.1| unnamed protein product [Coffea canephora]	99	4e-21	2.02944	1.2043	0.000260694
stevia5_contig_19394	>gi|225462986|ref|XP_002263241.1| PREDICTED: ATPase 8, plasma membrane-type [Vitis vinifera] gi|296084595|emb|CBI25616.3|	1265	0	2.02944	1.2043	0.000260694
stevia5_contig_13711				2.02923	3.10405	1.32837e-09
stevia5_contig_3013				2.02709	2.18391	1.11446e-06
stevia5_contig_22250				2.02407	-0.615851	0.0726785
stevia5_contig_16992				2.02407	-0.615851	0.0726785
stevia5_contig_25733				2.02407	-0.615851	0.0726785
stevia5_contig_29454				2.02407	-0.615851	0.0726785
stevia5_contig_14226				2.02407	-0.615851	0.0726785
stevia5_contig_28587	>gi|658033615|ref|XP_008352316.1| PREDICTED: two pore calcium channel protein 1-like [Malus domestica]	113	3e-26	2.02407	-0.615851	0.0726785
stevia5_contig_35088	>gi|225438716|ref|XP_002282505.1| PREDICTED: uncharacterized protein LOC100262755 [Vitis vinifera]	323	1e-104	2.02407	-0.615851	0.0726785
stevia5_contig_30931	>gi|590566426|ref|XP_007010230.1| DNA N-glycosylase/DNA-(Apurinic or apyrimidinic site) lyase, putative isoform 3 [Theobroma	206	1e-54	2.02407	-0.615851	0.0726785
stevia5_contig_22332	>gi|643726186|gb|KDP34994.1| hypothetical protein JCGZ_09282 [Jatropha curcas]	179	1e-51	2.02178	1.06341	0.000624922
stevia5_contig_17879				2.01709	2.75145	3.53059e-08
stevia5_contig_11471	>gi|587864867|gb|EXB54466.1| Monocopper oxidase-like protein SKU5 [Morus notabilis]	999	0	2.01681	3.42503	1.68219e-10
stevia5_contig_5179				2.01543	0.339427	0.0134388
stevia5_contig_24458				2.01543	0.339427	0.0134388
stevia5_contig_26750				2.01543	0.339427	0.0134388
stevia5_contig_14646	>gi|661882703|emb|CDP13706.1| unnamed protein product [Coffea canephora]	271	3e-87	2.0124	0.907054	0.00152396
stevia5_contig_2613	>gi|3913793|sp|O23968.1|GPX4_HELAN RecName: Full=Probable phospholipid hydroperoxide glutathione peroxidase; Short=PHGPx;	125	4e-33	2.01085	1.31205	0.000208417
stevia5_contig_3253	>gi|339431375|gb|AEJ72568.1| putative serine/threonine kinase [Malus domestica]	89	2e-17	2.01077	3.49857	1.54576e-10
stevia5_contig_7233	>gi|661890584|emb|CDP06081.1| unnamed protein product [Coffea canephora]	1073	0	2.00685	3.91172	6.19581e-12
stevia5_contig_7908	>gi|661894712|emb|CDP01711.1| unnamed protein product [Coffea canephora]	924	0	2.00239	4.62611	6.2156e-14
stevia5_contig_20198				2.00065	0.731418	0.00275856
stevia5_contig_14463				2.00065	0.731418	0.00275856
stevia5_contig_25690	>gi|658013508|ref|XP_008342052.1| PREDICTED: LOW QUALITY PROTEIN: auxin transport protein BIG-like, partial [Malus domestica]	457	1e-142	2.00065	0.731418	0.00275856
stevia5_contig_24337	>gi|147798562|emb|CAN76690.1| hypothetical protein VITISV_001363 [Vitis vinifera]	196	3e-55	2.00065	0.731418	0.00275856

## Sheet: Up-regulated in LB (LV&LB)
Original Research Article
Molecular dissection of transcriptional reprogramming of steviol glycosides synthesis in leaf tissue during developmental phase transitions in Stevia rebaudiana Bert
Gopal Singh1,2, Gagandeep Singh1, Pradeep Singh1, Rajni Parmar1,2, Navgeet Paul1, Radhika Vashist1, Mohit Kumar Swarnkar1, Ashok Kumar3, Sanatsujat Singh3, Anil Kumar Singh1†, Sanjay Kumar1, Ram Kumar Sharma1,2*
1Biotechnology Department, CSIR-Institute of Himalayan Bioresource Technology, Palampur, Himachal Pradesh, India, 2Academy of Scientific and Innovative Research, New Delhi, India, 3Agrotechnology of Medicinal, Aromatic and Commercially Important Plants, CSIR-Institute of Himalayan Bioresource Technology, Palampur, Himachal Pradesh, India, †Present address: ICAR-Indian Institute of Agricultural Bi…
Table S5 Comparative differential gene expression analysis of assembled transcripts based on edgeR statistics along with their respective NCBI’s NR annotations.
Transcripts	NR annotation	Bit-Score	E-Value	logFC	logCPM	FDR
stevia5_contig_30012	>gi|255572989|ref|XP_002527425.1| Phosphoethanolamine/phosphocholine phosphatase, putative [Ricinus communis] gi|223533235|gb|EEF34991.1|	394	2e-133	-2.00412	2.58074	4.94742e-08
stevia5_contig_21007	>gi|224090875|ref|XP_002309107.1| hypothetical protein POPTR_0006s09580g [Populus trichocarpa] gi|222855083|gb|EEE92630.1|	663	0	-2.0056	1.40751	5.07484e-05
stevia5_contig_37803				-2.00722	-0.2498	0.025631
stevia5_contig_29589	>gi|575925497|ref|YP_008999573.1| maturase (mitochondrion) [Helianthus annuus] gi|571031395|gb|AHF21040.1| maturase (mitochondrion)	236	1e-71	-2.00722	-0.2498	0.025631
stevia5_contig_16010				-2.00722	-0.2498	0.025631
stevia5_contig_33952	>gi|38426424|gb|AAR20312.1| maturase, partial (mitochondrion) [Helianthus annuus]	233	9e-72	-2.00722	-0.2498	0.025631
stevia5_contig_37887	>gi|404481651|ref|YP_006665986.1| ribosomal protein large subunit 16 (mitochondrion) [Raphanus sativus] gi|371925835|gb|AEX57636.1|	229	1e-73	-2.00722	-0.2498	0.025631
stevia5_contig_32522	>gi|121281796|gb|ABM53471.1| plastid 3-keto-acyl-ACP synthase I [Helianthus annuus]	410	8e-139	-2.00722	-0.2498	0.025631
stevia5_contig_27248	>gi|255544083|ref|XP_002513104.1| conserved hypothetical protein [Ricinus communis] gi|223548115|gb|EEF49607.1| conserved	275	2e-98	-2.00722	-0.2498	0.025631
stevia5_contig_11033	>gi|595845217|ref|XP_007208886.1| hypothetical protein PRUPE_ppa026540mg [Prunus persica] gi|462404621|gb|EMJ10085.1| hypothetical	114	3e-28	-2.00753	4.8578	7.83594e-15
stevia5_contig_26135	>gi|527199394|gb|EPS67192.1| hypothetical protein M569_07584, partial [Genlisea aurea]	169	4e-48	-2.00814	3.59221	2.82348e-11
stevia5_contig_22857	>gi|645215602|ref|XP_008240070.1| PREDICTED: pathogenesis-related genes transcriptional activator PTI6-like [Prunus mume]	199	6e-57	-2.01056	4.08655	6.10571e-13
stevia5_contig_31571	>gi|641842961|gb|KDO61863.1| hypothetical protein CISIN_1g0169952mg, partial [Citrus sinensis] gi|641842962|gb|KDO61864.1|	65.1	1e-10	-2.01177	0.229014	0.00661562
stevia5_contig_33912				-2.01177	0.229014	0.00661562
stevia5_contig_14392	>gi|661884273|emb|CDP12190.1| unnamed protein product [Coffea canephora]	121	6e-28	-2.01177	0.229014	0.00661562
stevia5_contig_12804	>gi|460386010|ref|XP_004238693.1| PREDICTED: auxin-induced protein 5NG4-like [Solanum lycopersicum]	178	1e-48	-2.01433	5.1391	1.41887e-15
stevia5_contig_29309	>gi|590661976|ref|XP_007035821.1| GDSL esterase/lipase isoform 2 [Theobroma cacao] gi|508714850|gb|EOY06747.1| GDSL esterase/lipase	237	3e-73	-2.01434	0.588766	0.00264496
stevia5_contig_25238	>gi|40809676|emb|CAB42651.2| putative preprolegumain [Nicotiana tabacum]	608	0	-2.01447	4.06061	9.56787e-13
stevia5_contig_23529				-2.01667	3.57869	2.45428e-11
stevia5_contig_15180	>gi|130845569|gb|ABO32531.1| cytochrome P450-dependent monooxygenase-like protein [Ammi majus]	440	1e-146	-2.01674	2.8149	6.28766e-09
stevia5_contig_8724	>gi|225445732|ref|XP_002271684.1| PREDICTED: uncharacterized protein LOC100243286 [Vitis vinifera]	184	4e-54	-2.02441	4.8022	6.9147e-15
stevia5_contig_18664	>gi|147811533|emb|CAN67638.1| hypothetical protein VITISV_044257 [Vitis vinifera]	102	5e-24	-2.02958	1.74883	7.78261e-06
stevia5_contig_2274				-2.02958	1.74883	7.78261e-06
stevia5_contig_19339				-2.0353	0.756026	0.00144904
stevia5_contig_17021	>gi|460374588|ref|XP_004233092.1| PREDICTED: LRR receptor-like serine/threonine-protein kinase FLS2-like [Solanum lycopersicum]	121	2e-28	-2.0381	0.439812	0.00351983
stevia5_contig_29948	>gi|661890338|emb|CDP05835.1| unnamed protein product [Coffea canephora]	206	6e-59	-2.0381	0.439812	0.00351983
stevia5_contig_26144				-2.0381	0.439812	0.00351983
stevia5_contig_5608	>gi|590687179|ref|XP_007042590.1| Phosphatase 2C family protein [Theobroma cacao] gi|508706525|gb|EOX98421.1| Phosphatase	465	1e-159	-2.03992	4.20762	1.65439e-13
stevia5_contig_14351	>gi|470148759|ref|XP_004309918.1| PREDICTED: serine/threonine-protein kinase-like protein CCR4-like [Fragaria vesca subsp.	604	0	-2.04019	3.55602	1.83017e-11
stevia5_contig_30709				-2.04243	1.52434	2.35558e-05
stevia5_contig_21272				-2.04267	0.0354419	0.0129671
stevia5_contig_38018	>gi|225458199|ref|XP_002281129.1| PREDICTED: bifunctional dihydrofolate reductase-thymidylate synthase-like [Vitis vinifera]	114	3e-26	-2.04267	0.0354419	0.0129671
stevia5_contig_32802	>gi|659085015|ref|XP_008443196.1| PREDICTED: uncharacterized protein LOC103486853 [Cucumis melo]	173	7e-47	-2.04267	0.0354419	0.0129671
stevia5_contig_6371	>gi|661896932|emb|CDP00121.1| unnamed protein product [Coffea canephora]	331	8e-107	-2.04512	5.69977	5.40894e-17
stevia5_contig_28696	>gi|410129764|dbj|BAM64842.1| hypothetical protein [Beta vulgaris]Length=758	2e-26	0	-2.04585	2.83826	3.4186e-09
stevia5_contig_27448	>gi|565372009|ref|XP_006352592.1| PREDICTED: F-box protein SKIP27-like isoform X1 [Solanum tuberosum] gi|565372011|ref|XP_006352593.1|	172	6e-49	-2.04709	2.39796	7.73914e-08
stevia5_contig_25645	>gi|460400071|ref|XP_004245559.1| PREDICTED: uncharacterized protein LOC101244308 [Solanum lycopersicum]	708	0	-2.05094	3.45521	2.51187e-11
stevia5_contig_18985				-2.05149	-0.526442	0.0713333
stevia5_contig_34949				-2.05149	-0.526442	0.0713333
stevia5_contig_34196	>gi|470141891|ref|XP_004306659.1| PREDICTED: uncharacterized protein LOC101309666 [Fragaria vesca subsp. vesca]	61.2	2e-08	-2.05149	-0.526442	0.0713333
stevia5_contig_10009				-2.05149	-0.526442	0.0713333
stevia5_contig_38055				-2.05149	-0.526442	0.0713333
stevia5_contig_38720				-2.05149	-0.526442	0.0713333
stevia5_contig_32890				-2.05149	-0.526442	0.0713333
stevia5_contig_38249				-2.05149	-0.526442	0.0713333
stevia5_contig_16268				-2.05149	-0.526442	0.0713333
stevia5_contig_36230				-2.05149	-0.526442	0.0713333
stevia5_contig_38687	>gi|565375175|ref|XP_006354110.1| PREDICTED: protein PLANT CADMIUM RESISTANCE 2-like [Solanum tuberosum]	203	5e-63	-2.05149	-0.526442	0.0713333
stevia5_contig_38729				-2.05149	-0.526442	0.0713333
stevia5_contig_35008	>gi|565397753|ref|XP_006364449.1| PREDICTED: uncharacterized protein LOC102602469 isoform X1 [Solanum tuberosum]	228	6e-65	-2.05149	-0.526442	0.0713333
stevia5_contig_24672	>gi|470125422|ref|XP_004298701.1| PREDICTED: uncharacterized protein At4g22758-like [Fragaria vesca subsp. vesca]	187	2e-54	-2.05149	-0.526442	0.0713333
stevia5_contig_28849	>gi|460371916|ref|XP_004231780.1| PREDICTED: ribonucleoside-diphosphate reductase small chain-like [Solanum lycopersicum]	238	9e-75	-2.05232	0.906091	0.000585218
stevia5_contig_10360	>gi|661894250|emb|CDP02691.1| unnamed protein product [Coffea canephora]	86.3	6e-18	-2.05399	5.05489	7.88955e-16
stevia5_contig_23502	>gi|661885170|emb|CDP11126.1| unnamed protein product [Coffea canephora]	735	0	-2.0567	2.25796	1.69481e-07
stevia5_contig_34225	>gi|255570849|ref|XP_002526377.1| NAC domain-containing protein, putative [Ricinus communis] gi|223534336|gb|EEF36048.1| NAC	67	2e-10	-2.05842	0.623965	0.00190952
stevia5_contig_21311				-2.05842	0.623965	0.00190952
stevia5_contig_31554	>gi|590583314|ref|XP_007014867.1| CCHC-type integrase, putative [Theobroma cacao] gi|508785230|gb|EOY32486.1| CCHC-type integrase,	448	7e-148	-2.05842	0.623965	0.00190952
stevia5_contig_4757				-2.06259	4.88517	1.2027e-15
stevia5_contig_6702	>gi|596133229|ref|XP_007222201.1| hypothetical protein PRUPE_ppa009700mg [Prunus persica] gi|462419137|gb|EMJ23400.1| hypothetical	88.2	6e-18	-2.06363	3.77189	1.96182e-12
stevia5_contig_31320				-2.06784	0.273868	0.0046938
stevia5_contig_34254				-2.06784	0.273868	0.0046938
stevia5_contig_34998	>gi|566172944|ref|XP_002307620.2| hypothetical protein POPTR_0005s23840g [Populus trichocarpa] gi|550339629|gb|EEE94616.2|	472	1e-159	-2.06784	0.273868	0.0046938
stevia5_contig_32523				-2.07123	1.36695	3.3709e-05
stevia5_contig_26668	>gi|661898430|emb|CDO98397.1| unnamed protein product [Coffea canephora]	58.2	6e-07	-2.07123	1.36695	3.3709e-05
stevia5_contig_22030	>gi|359474115|ref|XP_003631403.1| PREDICTED: cellulose synthase-like protein G3-like [Vitis vinifera]	231	2e-69	-2.07164	2.63493	1.31692e-08
stevia5_contig_5597	>gi|24421095|dbj|BAC07504.2| receptor-like protein kinase [Nicotiana tabacum]	841	0	-2.07186	7.26216	2.74092e-19
stevia5_contig_36273	>gi|593730692|ref|XP_007163915.1| hypothetical protein PHAVU_L006100g [Phaseolus vulgaris] gi|561039748|gb|ESW35909.1| hypothetical	51.6	3e-08	-2.07229	1.98534	1.2809e-06
stevia5_contig_19846	>gi|470149032|ref|XP_004310049.1| PREDICTED: uncharacterized membrane protein YuiD-like [Fragaria vesca subsp. vesca]	238	3e-75	-2.07229	1.98534	1.2809e-06
stevia5_contig_31175				-2.07557	-1.4551	0.294206
stevia5_contig_39231				-2.07557	-1.4551	0.294206
stevia5_contig_33524	>gi|566162751|ref|XP_006385831.1| hypothetical protein POPTR_0003s15100g [Populus trichocarpa] gi|550343208|gb|ERP63628.1|	174	2e-50	-2.07557	-1.4551	0.294206
stevia5_contig_38927				-2.07557	-1.4551	0.294206
stevia5_contig_38952				-2.07557	-1.4551	0.294206
stevia5_contig_37809				-2.07557	-1.4551	0.294206
stevia5_contig_33784				-2.07557	-1.4551	0.294206
stevia5_contig_37121	>gi|590672739|ref|XP_007038695.1| Disease resistance family protein / LRR family protein, putative [Theobroma cacao] gi|508775940|gb|EOY23196.1|	102	2e-22	-2.07557	-1.4551	0.294206
stevia5_contig_33052				-2.07557	-1.4551	0.294206
stevia5_contig_37177				-2.07557	-1.4551	0.294206
stevia5_contig_38846				-2.07557	-1.4551	0.294206
stevia5_contig_31788				-2.07557	-1.4551	0.294206
stevia5_contig_39789	>gi|470123693|ref|XP_004297856.1| PREDICTED: enzymatic polyprotein-like [Fragaria vesca subsp. vesca]	135	8e-36	-2.07557	-1.4551	0.294206
stevia5_contig_38770				-2.07557	-1.4551	0.294206
stevia5_contig_38960				-2.07557	-1.4551	0.294206
stevia5_contig_35586				-2.07557	-1.4551	0.294206
stevia5_contig_31004				-2.07557	-1.4551	0.294206
stevia5_contig_38159	>gi|643740615|gb|KDP46205.1| hypothetical protein JCGZ_10045 [Jatropha curcas]	61.6	2e-09	-2.07557	-1.4551	0.294206
stevia5_contig_39605				-2.07557	-1.4551	0.294206
stevia5_contig_34982				-2.07557	-1.4551	0.294206
stevia5_contig_38612	>gi|357477909|ref|XP_003609240.1| Potassium channel [Medicago truncatula] gi|355510295|gb|AES91437.1| inwardly rectifying	231	4e-68	-2.07557	-1.4551	0.294206
stevia5_contig_39815				-2.07557	-1.4551	0.294206
stevia5_contig_38873	>gi|659067126|ref|XP_008437788.1| PREDICTED: uncharacterized protein LOC103483117 isoform X1 [Cucumis melo] gi|659067128|ref|XP_008437796.1|	43.9	2e-08	-2.07557	-1.4551	0.294206
stevia5_contig_34638				-2.07557	-1.4551	0.294206
stevia5_contig_38167				-2.07557	-1.4551	0.294206
stevia5_contig_23970				-2.07557	-1.4551	0.294206
stevia5_contig_34865	>gi|22759723|dbj|BAC10910.1| protease inhibitor 2 [Zinnia elegans]Length=67	2e-28	0	-2.07557	-1.4551	0.294206
stevia5_contig_38791				-2.07557	-1.4551	0.294206
stevia5_contig_37464				-2.07557	-1.4551	0.294206
stevia5_contig_38287				-2.07557	-1.4551	0.294206
stevia5_contig_35724				-2.07557	-1.4551	0.294206
stevia5_contig_38496	>gi|142942394|gb|ABO92969.1| ZF-HD homeobox domain-containing protein [Solanum tuberosum]	110	2e-26	-2.07557	-1.4551	0.294206
stevia5_contig_31221				-2.07557	-1.4551	0.294206
stevia5_contig_34952				-2.07557	-1.4551	0.294206
stevia5_contig_37625				-2.07557	-1.4551	0.294206
stevia5_contig_35691	>gi|297843268|ref|XP_002889515.1| hypothetical protein ARALYDRAFT_470438 [Arabidopsis lyrata subsp. lyrata] gi|297335357|gb|EFH65774.1|	169	2e-49	-2.07557	-1.4551	0.294206
stevia5_contig_33515				-2.07557	-1.4551	0.294206
stevia5_contig_33827	>gi|593786741|ref|XP_007156411.1| hypothetical protein PHAVU_003G283800g [Phaseolus vulgaris] gi|561029765|gb|ESW28405.1|	147	4e-41	-2.07557	-1.4551	0.294206
stevia5_contig_37880				-2.07557	-1.4551	0.294206
stevia5_contig_38383	>gi|6692267|gb|AAF24617.1|AC010870_10 putative phosphatidylinositolglycan class N short form [Arabidopsis thaliana]	275	2e-83	-2.07557	-1.4551	0.294206
stevia5_contig_1786				-2.07557	-1.4551	0.294206
stevia5_contig_35300	>gi|587855763|gb|EXB45758.1| hypothetical protein L484_003842 [Morus notabilis]	256	3e-78	-2.07557	-1.4551	0.294206
stevia5_contig_39215				-2.07557	-1.4551	0.294206
stevia5_contig_39278	>gi|567869763|ref|XP_006427503.1| hypothetical protein CICLE_v10027369mg [Citrus clementina] gi|557529493|gb|ESR40743.1| hypothetical	93.6	1e-20	-2.07557	-1.4551	0.294206
stevia5_contig_36451	>gi|225427280|ref|XP_002278897.1| PREDICTED: pentatricopeptide repeat-containing protein At3g29230-like [Vitis vinifera]	288	4e-89	-2.07557	-1.4551	0.294206
stevia5_contig_34064	>gi|118489758|gb|ABK96679.1| unknown [Populus trichocarpa x Populus deltoides]	343	1e-110	-2.07557	-1.4551	0.294206
stevia5_contig_31771	>gi|661886503|emb|CDP09867.1| unnamed protein product [Coffea canephora]	199	7e-59	-2.07557	-1.4551	0.294206
stevia5_contig_33797	>gi|449432360|ref|XP_004133967.1| PREDICTED: probable receptor-like protein kinase At5g47070-like [Cucumis sativus]	252	4e-78	-2.07557	-1.4551	0.294206
stevia5_contig_37894	>gi|661898883|emb|CDO96877.1| unnamed protein product [Coffea canephora]	233	3e-72	-2.07557	-1.4551	0.294206
stevia5_contig_37991	>gi|595822872|ref|XP_007204966.1| hypothetical protein PRUPE_ppa002297mg [Prunus persica] gi|462400608|gb|EMJ06165.1| hypothetical	272	5e-83	-2.07557	-1.4551	0.294206
stevia5_contig_29122				-2.07557	-1.4551	0.294206
stevia5_contig_38937	>gi|565354927|ref|XP_006344358.1| PREDICTED: A/G-specific adenine DNA glycosylase-like isoform X2 [Solanum tuberosum]	383	2e-128	-2.07557	-1.4551	0.294206
stevia5_contig_38352	>gi|659088381|ref|XP_008444951.1| PREDICTED: rho GTPase-activating protein REN1 isoform X1 [Cucumis melo] gi|659088383|ref|XP_008444952.1|	99	2e-19	-2.07557	-1.4551	0.294206
stevia5_contig_32842				-2.07826	1.16667	0.000192245
stevia5_contig_36340				-2.07826	1.16667	0.000192245
stevia5_contig_37885				-2.07826	1.16667	0.000192245
stevia5_contig_1899	>gi|255552846|ref|XP_002517466.1| conserved hypothetical protein [Ricinus communis] gi|223543477|gb|EEF45008.1| conserved	63.2	7e-09	-2.07987	2.22385	1.45582e-07
stevia5_contig_30921	>gi|565375921|ref|XP_006354463.1| PREDICTED: long-chain-alcohol oxidase FAO1-like isoform X1 [Solanum tuberosum]	104	2e-23	-2.08426	-0.18791	0.0177634
stevia5_contig_35007				-2.08426	-0.18791	0.0177634
stevia5_contig_29718	>gi|565395889|ref|XP_006363568.1| PREDICTED: vegetative incompatibility protein HET-E-1-like [Solanum tuberosum]	279	4e-89	-2.08426	-0.18791	0.0177634
stevia5_contig_31657	>gi|449451551|ref|XP_004143525.1| PREDICTED: uncharacterized protein LOC101223122 [Cucumis sativus] gi|449521447|ref|XP_004167741.1|	119	2e-27	-2.08426	-0.18791	0.0177634
stevia5_contig_18011				-2.08663	0.478731	0.00248872
stevia5_contig_20481				-2.09029	3.57527	4.68189e-12
stevia5_contig_17481	>gi|397771300|gb|AFO64616.1| cytochrome P450 mono-oxygenase [Artemisia annua]	145	3e-63	-2.09534	1.87221	2.22642e-06
stevia5_contig_17809	>gi|224085700|ref|XP_002307671.1| JASMONIC ACID CARBOXYL METHYLTRANSFERASE family protein [Populus trichocarpa] gi|222857120|gb|EEE94667.1|	307	4e-99	-2.09608	1.64995	8.09915e-06
stevia5_contig_18293	>gi|587949077|gb|EXC35279.1| hypothetical protein L484_026601 [Morus notabilis]	312	5e-101	-2.09612	5.90472	4.03006e-18
stevia5_contig_4912	>gi|147815532|emb|CAN65982.1| hypothetical protein VITISV_017971 [Vitis vinifera]	137	1e-33	-2.09639	4.5669	3.51285e-15
stevia5_contig_13203	>gi|604343215|gb|EYU42186.1| hypothetical protein MIMGU_mgv1a016078mg [Erythranthe guttata]	79.3	5e-16	-2.10254	4.25832	2.33442e-14
stevia5_contig_12540	>gi|568849589|ref|XP_006478532.1| PREDICTED: 50S ribosomal protein L18, chloroplastic-like [Citrus sinensis]	206	2e-64	-2.10425	2.6613	6.80295e-09
stevia5_contig_19327				-2.10425	2.6613	6.80295e-09
stevia5_contig_26638				-2.10615	0.0865397	0.00902324
stevia5_contig_34080				-2.10615	0.0865397	0.00902324
stevia5_contig_38861	>gi|565372425|ref|XP_006352794.1| PREDICTED: LRR receptor-like serine/threonine-protein kinase ERL1-like [Solanum tuberosum]	270	5e-86	-2.10615	0.0865397	0.00902324
stevia5_contig_34668	>gi|224073909|ref|XP_002304197.1| hypothetical protein POPTR_0003s05250g [Populus trichocarpa] gi|222841629|gb|EEE79176.1|	145	3e-38	-2.10615	0.0865397	0.00902324
stevia5_contig_37450	>gi|565396685|ref|XP_006363940.1| PREDICTED: L-ascorbate oxidase-like [Solanum tuberosum]	553	0	-2.10615	0.0865397	0.00902324
stevia5_contig_30448	>gi|657371348|gb|KEH17348.1| hypothetical protein MTR_0021s0160 [Medicago truncatula]	94.7	2e-20	-2.10787	1.19051	0.000140729
stevia5_contig_33451				-2.10787	1.19051	0.000140729
stevia5_contig_34629	>gi|255566921|ref|XP_002524443.1| BRASSINOSTEROID INSENSITIVE 1-associated receptor kinase 1 precursor, putative [Ricinus	517	2e-176	-2.10866	2.24712	8.67947e-08
stevia5_contig_28245	>gi|512501802|gb|AGO03785.1| lipoxygenase 1 [Tanacetum cinerariifolium]Length=907	825	0	-2.11032	2.74483	1.78367e-09
stevia5_contig_14797				-2.11144	1.57982	9.4929e-06
stevia5_contig_27467	>gi|225455459|ref|XP_002274808.1| PREDICTED: multidrug and toxin extrusion protein 2-like [Vitis vinifera]	528	0	-2.11282	0.818264	0.00074846
stevia5_contig_28505	>gi|306478698|ref|YP_003868436.1| putative fusion protein [Rhododendron virus A] gi|304557388|gb|ADM36020.1| putative fusion	580	0	-2.11518	2.14079	1.76881e-07
stevia5_contig_546	>gi|25247229|gb|AAN73009.1| NBS-LRR resistance protein RS7-4 [Helianthus annuus]	103	5e-22	-2.11738	1.66716	6.01908e-06
stevia5_contig_18576	>gi|571474334|ref|XP_003532229.2| PREDICTED: receptor like protein kinase S.2-like [Glycine max]	501	2e-165	-2.11895	5.0379	9.49958e-17
stevia5_contig_29729				-2.12011	-0.868523	0.103266
stevia5_contig_33771	>gi|604315038|gb|EYU27744.1| hypothetical protein MIMGU_mgv1a006618mg [Erythranthe guttata]	136	8e-36	-2.12011	-0.868523	0.103266
stevia5_contig_38904				-2.12011	-0.868523	0.103266
stevia5_contig_32069				-2.12011	-0.868523	0.103266
stevia5_contig_37068				-2.12011	-0.868523	0.103266
stevia5_contig_34993				-2.12011	-0.868523	0.103266
stevia5_contig_36419	>gi|297739586|emb|CBI29768.3| unnamed protein product [Vitis vinifera]Length=676	200	2e-57	-2.12011	-0.868523	0.103266
stevia5_contig_21732				-2.12011	-0.868523	0.103266
stevia5_contig_9943				-2.12011	-0.868523	0.103266
stevia5_contig_37101				-2.12011	-0.868523	0.103266
stevia5_contig_36976	>gi|460403167|ref|XP_004247068.1| PREDICTED: uncharacterized protein LOC101249852 [Solanum lycopersicum]	160	3e-43	-2.12011	-0.868523	0.103266
stevia5_contig_25028	>gi|297733660|emb|CBI14907.3| unnamed protein product [Vitis vinifera]Length=355	166	3e-46	-2.12011	-0.868523	0.103266
stevia5_contig_36037	>gi|460387299|ref|XP_004239317.1| PREDICTED: putative receptor-like protein kinase At1g72540-like [Solanum lycopersicum]	147	5e-39	-2.12011	-0.868523	0.103266
stevia5_contig_25123	>gi|629083484|gb|KCW49929.1| hypothetical protein EUGRSUZ_K03391 [Eucalyptus grandis]	394	2e-129	-2.12011	-0.868523	0.103266
stevia5_contig_39384				-2.12011	-0.868523	0.103266
stevia5_contig_24252				-2.12011	-0.868523	0.103266
stevia5_contig_35792	>gi|147842329|emb|CAN76208.1| hypothetical protein VITISV_041623 [Vitis vinifera]	138	2e-33	-2.12011	-0.868523	0.103266
stevia5_contig_34124				-2.12182	0.317393	0.0032772
stevia5_contig_31299	>gi|567905008|ref|XP_006444992.1| hypothetical protein CICLE_v10018851mg [Citrus clementina] gi|557547254|gb|ESR58232.1| hypothetical	254	9e-79	-2.12182	0.317393	0.0032772
stevia5_contig_10444				-2.12269	1.74958	2.96005e-06
stevia5_contig_14935	>gi|296086594|emb|CBI32229.3| unnamed protein product [Vitis vinifera]Length=728	981	0	-2.12284	2.25862	6.75027e-08
stevia5_contig_395	>gi|219560134|gb|ACL27275.1| homeodomain leucine-zipper 1 [Capsicum annuum]	96.7	1e-20	-2.12289	2.45918	1.84419e-08
stevia5_contig_6121	>gi|225441813|ref|XP_002283881.1| PREDICTED: 4,5-DOPA dioxygenase extradiol-like protein [Vitis vinifera] gi|147811122|emb|CAN61349.1|	413	2e-141	-2.12499	3.09656	7.4986e-11
stevia5_contig_25630	>gi|359480210|ref|XP_002272942.2| PREDICTED: momilactone A synthase-like [Vitis vinifera]	379	1e-126	-2.12499	3.09656	7.4986e-11
stevia5_contig_26877	>gi|295311695|ref|YP_003587352.1| NADH dehydrogenase subunit 7 [Cucurbita pepo] gi|259156823|gb|ACV96684.1| NADH dehydrogenase	495	7e-171	-2.12588	2.50772	1.36681e-08
stevia5_contig_19596				-2.12849	1.50616	1.1165e-05
stevia5_contig_10527				-2.12849	1.50616	1.1165e-05
stevia5_contig_29527	>gi|595943647|ref|XP_007215982.1| hypothetical protein PRUPE_ppa011701mg [Prunus persica] gi|462412132|gb|EMJ17181.1| hypothetical	153	2e-42	-2.13041	2.15315	1.35894e-07
stevia5_contig_20359	>gi|590713045|ref|XP_007049531.1| Probably inactive leucine-rich repeat receptor-like protein kinase [Theobroma cacao] gi|508701792|gb|EOX93688.1|	805	0	-2.13265	5.26255	1.90294e-17
stevia5_contig_30368	>gi|645221163|ref|XP_008243837.1| PREDICTED: chlorophyll a-b binding protein CP29.2, chloroplastic [Prunus mume]	196	2e-58	-2.13358	0.516646	0.00176497
stevia5_contig_20546	>gi|645254571|ref|XP_008233101.1| PREDICTED: calcium-binding protein KIC [Prunus mume]	175	1e-51	-2.13382	3.24795	2.49528e-11
stevia5_contig_25609	>gi|645257052|ref|XP_008234234.1| PREDICTED: protein notum homolog [Prunus mume]	569	0	-2.13634	3.16521	4.26576e-11
stevia5_contig_28904	>gi|590684613|ref|XP_007041895.1| Methyltransferases isoform 1 [Theobroma cacao] gi|508705830|gb|EOX97726.1| Methyltransferases	110	7e-26	-2.13688	1.21397	0.000103928
stevia5_contig_21203				-2.14239	3.41104	6.73688e-12
stevia5_contig_28677	>gi|357470645|ref|XP_003605607.1| DNA-directed RNA polymerase subunit beta, partial [Medicago truncatula]	437	0	-2.14245	2.37826	2.70204e-08
stevia5_contig_23010	>gi|590685645|ref|XP_007042155.1| NmrA-like negative transcriptional regulator family protein [Theobroma cacao] gi|508706090|gb|EOX97986.1|	428	2e-145	-2.14259	1.3252	2.93857e-05
stevia5_contig_19300	>gi|661895896|emb|CDP00474.1| unnamed protein product [Coffea canephora]	724	0	-2.14274	0.691936	0.000964944
stevia5_contig_17492	>gi|566192429|ref|XP_002315341.2| hypothetical protein POPTR_0010s23740g [Populus trichocarpa] gi|550330465|gb|EEF01512.2|	63.2	2e-09	-2.14323	-0.451939	0.0509013
stevia5_contig_36354	>gi|380042364|gb|AFD33346.1| acyl-activating enzyme 2 [Cannabis sativa]	184	2e-52	-2.14323	-0.451939	0.0509013
stevia5_contig_33637				-2.14323	-0.451939	0.0509013
stevia5_contig_39393	>gi|298204460|emb|CBI16940.3| unnamed protein product [Vitis vinifera]Length=267	131	7e-35	-2.14323	-0.451939	0.0509013
stevia5_contig_38257				-2.14323	-0.451939	0.0509013
stevia5_contig_38127				-2.14323	-0.451939	0.0509013
stevia5_contig_23571				-2.14323	-0.451939	0.0509013
stevia5_contig_19725				-2.14323	-0.451939	0.0509013
stevia5_contig_35723	>gi|225450315|ref|XP_002268178.1| PREDICTED: homeobox-leucine zipper protein HAT14-like [Vitis vinifera]	144	1e-38	-2.14323	-0.451939	0.0509013
stevia5_contig_29208				-2.14323	-0.451939	0.0509013
stevia5_contig_31778				-2.14323	-0.451939	0.0509013
stevia5_contig_37549				-2.14323	-0.451939	0.0509013
stevia5_contig_35204				-2.14323	-0.451939	0.0509013
stevia5_contig_38483				-2.14323	-0.451939	0.0509013
stevia5_contig_34416				-2.14323	-0.451939	0.0509013
stevia5_contig_29931				-2.14323	-0.451939	0.0509013
stevia5_contig_34637				-2.14323	-0.451939	0.0509013
stevia5_contig_36500				-2.14323	-0.451939	0.0509013
stevia5_contig_37930	>gi|565353690|ref|XP_006343756.1| PREDICTED: B3 domain-containing transcription factor NGA1-like [Solanum tuberosum]	239	1e-73	-2.14323	-0.451939	0.0509013
stevia5_contig_38586				-2.14323	-0.451939	0.0509013
stevia5_contig_33578				-2.14323	-0.451939	0.0509013
stevia5_contig_39092				-2.14323	-0.451939	0.0509013
stevia5_contig_37596				-2.14323	-0.451939	0.0509013
stevia5_contig_34787	>gi|566170509|ref|XP_002306421.2| auxin efflux carrier family protein [Populus trichocarpa] gi|566170511|ref|XP_006382977.1|	523	2e-178	-2.14323	-0.451939	0.0509013
stevia5_contig_22670	>gi|590702959|ref|XP_007046746.1| Serine carboxypeptidase S28 family protein [Theobroma cacao] gi|508699007|gb|EOX90903.1|	502	1e-173	-2.14721	3.08404	8.9945e-11
stevia5_contig_31497				-2.15007	0.848425	0.000537822
stevia5_contig_24636				-2.15537	2.38878	1.644e-08
stevia5_contig_15343	>gi|346425871|gb|AEO27498.1| MYB2 [Chrysanthemum x morifolium]Length=315	244	8e-76	-2.15689	5.17589	1.29938e-17
stevia5_contig_32282	>gi|661881834|emb|CDP14548.1| unnamed protein product [Coffea canephora]	532	3e-177	-2.15739	-0.128533	0.0122
stevia5_contig_19587				-2.15906	1.70099	2.53001e-06
stevia5_contig_6747	>gi|661897974|emb|CDO97941.1| unnamed protein product [Coffea canephora]	353	9e-120	-2.15916	7.23556	9.36118e-21
stevia5_contig_25796				-2.16108	1.11864	0.000127333
stevia5_contig_23646	>gi|255544802|ref|XP_002513462.1| ankyrin repeat-containing protein, putative [Ricinus communis] gi|223547370|gb|EEF48865.1|	58.2	3e-07	-2.16481	1.85798	1.08946e-06
stevia5_contig_28338	>gi|558483701|gb|AHA56682.1| pathogenesis related protein [Camellia sinensis]	223	2e-70	-2.16532	1.23707	7.59856e-05
stevia5_contig_17051	>gi|604320172|gb|EYU31251.1| hypothetical protein MIMGU_mgv1a011075mg [Erythranthe guttata]	181	3e-51	-2.16686	4.1243	1.09308e-14
stevia5_contig_14127				-2.16695	0.135917	0.00622106
stevia5_contig_32139				-2.16695	0.135917	0.00622106
stevia5_contig_32978	>gi|225447396|ref|XP_002281293.1| PREDICTED: uncharacterized protein LOC100253416 [Vitis vinifera] gi|147789234|emb|CAN78011.1|	68.9	5e-12	-2.16695	0.135917	0.00622106
stevia5_contig_26185				-2.16695	0.135917	0.00622106
stevia5_contig_36908	>gi|297600719|ref|NP_001049719.2| Os03g0277300 [Oryza sativa Japonica Group] gi|255674402|dbj|BAF11633.2| Os03g0277300 [Oryza	352	1e-115	-2.16695	0.135917	0.00622106
stevia5_contig_36990	>gi|167614350|gb|ABZ89747.1| NAC transcription factor NAP [Mikania micrantha] gi|269856430|gb|ACZ51442.1| NAC transcription	444	5e-153	-2.16695	0.135917	0.00622106
stevia5_contig_25522	>gi|242059063|ref|XP_002458677.1| hypothetical protein SORBIDRAFT_03g037940 [Sorghum bicolor] gi|241930652|gb|EES03797.1|	186	1e-52	-2.16895	1.34663	1.55071e-05
stevia5_contig_33801	>gi|340248744|dbj|BAK52670.1| cytokinin riboside 5'-monophosphate phosphoribohydrolase [Petunia x hybrida]	315	5e-104	-2.16895	1.34663	1.55071e-05
stevia5_contig_15470	>gi|225447810|ref|XP_002267129.1| PREDICTED: probable LRR receptor-like serine/threonine-protein kinase At1g56130 [Vitis vinifera]	1065	0	-2.17333	3.41148	3.40965e-12
stevia5_contig_27656	>gi|643717187|gb|KDP28813.1| hypothetical protein JCGZ_14584 [Jatropha curcas]	139	1e-37	-2.17385	0.359665	0.00228813
stevia5_contig_19341	>gi|645266304|ref|XP_008238554.1| PREDICTED: uncharacterized protein LOC103337181 [Prunus mume]	296	1e-87	-2.1775	3.93656	4.07534e-14
stevia5_contig_6352	>gi|460396830|ref|XP_004243973.1| PREDICTED: auxin-induced protein 10A5-like [Solanum lycopersicum]	146	2e-40	-2.17806	3.078	5.16385e-11
stevia5_contig_14155	>gi|590593551|ref|XP_007017600.1| Jasmonic acid carboxyl methyltransferase [Theobroma cacao] gi|508722928|gb|EOY14825.1| Jasmonic	112	1e-26	-2.17905	0.55361	0.00123586
stevia5_contig_24045	>gi|587918642|gb|EXC06142.1| hypothetical protein L484_005463 [Morus notabilis]	64.3	2e-10	-2.17905	0.55361	0.00123586
stevia5_contig_26783	>gi|357482877|ref|XP_003611725.1| hypothetical protein MTR_5g017160 [Medicago truncatula] gi|355513060|gb|AES94683.1| RALF	132	4e-35	-2.17905	0.55361	0.00123586
stevia5_contig_26288	>gi|597500957|sp|H2DH21.1|C7A29_PANGI RecName: Full=Cytochrome P450 CYP72A219; AltName: Full=Cytochrome P450 CYP72A129 [Panax	165	1e-45	-2.18233	2.91409	1.68219e-10
stevia5_contig_18825	>gi|568831006|ref|XP_006469772.1| PREDICTED: uncharacterized protein LOC102616546 [Citrus sinensis]	192	6e-55	-2.18312	0.724781	0.000681386
stevia5_contig_34336				-2.18312	0.724781	0.000681386
stevia5_contig_29274	>gi|566572650|gb|AHC69824.1| 12-oxophytodienoate reductase 1 [Nicotiana tabacum]	552	0	-2.18537	3.05201	6.23277e-11
stevia5_contig_7698	>gi|337730998|gb|AEI70831.1| UDP-glucose glucosyltransferase [Helianthus annuus]	392	3e-131	-2.18637	3.94385	2.77418e-14
stevia5_contig_32155				-2.18639	0.877981	0.000272029
stevia5_contig_33684				-2.19131	1.14327	9.31385e-05
stevia5_contig_12200	>gi|587848236|gb|EXB38518.1| putative protein phosphatase 2C 10 [Morus notabilis]	207	1e-62	-2.19314	3.4771	8.04604e-13
stevia5_contig_24515	>gi|225441120|ref|XP_002265216.1| PREDICTED: UDP-glycosyltransferase 73C2 [Vitis vinifera]	565	0	-2.19398	3.09107	3.47891e-11
stevia5_contig_7930	>gi|460414089|ref|XP_004252407.1| PREDICTED: protein TIFY 10A-like [Solanum lycopersicum]	103	7e-23	-2.19468	5.5467	5.23323e-19
stevia5_contig_25654	>gi|460401133|ref|XP_004246083.1| PREDICTED: growth-regulating factor 8-like [Solanum lycopersicum]	101	4e-21	-2.19626	1.46827	7.04978e-06
stevia5_contig_29986	>gi|661885951|emb|CDP10568.1| unnamed protein product [Coffea canephora]	577	0	-2.19957	1.73406	1.39545e-06
stevia5_contig_35287	>gi|571450030|ref|XP_003522788.2| PREDICTED: uncharacterized protein LOC100811449 [Glycine max]	183	2e-52	-2.20423	2.21342	2.73667e-08
stevia5_contig_20086				-2.20993	4.2914	9.22431e-16
stevia5_contig_8644	>gi|565404031|ref|XP_006367453.1| PREDICTED: uncharacterized protein LOC102593997, partial [Solanum tuberosum]	59.3	2e-07	-2.21664	5.06963	4.03146e-18
stevia5_contig_22858				-2.22027	1.38858	8.13175e-06
stevia5_contig_23550	>gi|527196602|gb|EPS65408.1| hypothetical protein M569_09369 [Genlisea aurea]	117	1e-27	-2.22027	1.38858	8.13175e-06
stevia5_contig_34375				-2.22091	1.1675	6.74819e-05
stevia5_contig_29443	>gi|566168017|ref|XP_006384935.1| hypothetical protein POPTR_0004s22380g [Populus trichocarpa] gi|550341703|gb|ERP62732.1|	58.9	2e-08	-2.22091	1.1675	6.74819e-05
stevia5_contig_24054	>gi|659099823|ref|XP_008450794.1| PREDICTED: uncharacterized protein LOC103492272 [Cucumis melo]	78.6	1e-14	-2.22181	0.906957	0.000194258
stevia5_contig_7258				-2.2224	0.75691	0.000481717
stevia5_contig_13943				-2.22313	0.589667	0.000872589
stevia5_contig_35387	>gi|351720728|ref|NP_001237186.1| uncharacterized protein LOC100500126 [Glycine max] gi|255629381|gb|ACU15035.1| unknown [Glycine	97.8	1e-23	-2.22313	0.589667	0.000872589
stevia5_contig_25560				-2.22313	0.589667	0.000872589
stevia5_contig_34593	>gi|84617753|emb|CAI63193.1| cytosolic phosphoglucose isomerase [Stephanomeria exigua subsp. macrocarpa]	76.6	8e-14	-2.22313	0.589667	0.000872589
stevia5_contig_37000	>gi|566208849|ref|XP_002322707.2| hypothetical protein POPTR_0016s05470g [Populus trichocarpa] gi|550320897|gb|EEF04468.2|	127	1e-30	-2.22313	0.589667	0.000872589
stevia5_contig_31682				-2.22407	0.400755	0.00159146
stevia5_contig_21135	>gi|295798043|emb|CBL86548.1| chlorophyll a/b binding protein [Olea europaea]	108	2e-25	-2.22407	0.400755	0.00159146
stevia5_contig_18960				-2.2253	0.183687	0.00297232
stevia5_contig_29414				-2.2253	0.183687	0.00297232
stevia5_contig_35283				-2.2253	0.183687	0.00297232
stevia5_contig_37320	>gi|50428339|dbj|BAD29977.1| putative ammonium transporter [Camellia sinensis]	299	4e-96	-2.2253	0.183687	0.00297232
stevia5_contig_36088				-2.2253	0.183687	0.00297232
stevia5_contig_36064				-2.2253	0.183687	0.00297232
stevia5_contig_25070	>gi|587946593|gb|EXC32925.1| Putative arsenical pump-driving ATPase [Morus notabilis]	206	4e-61	-2.2253	0.183687	0.00297232
stevia5_contig_37341	>gi|449432811|ref|XP_004134192.1| PREDICTED: RING finger and CHY zinc finger domain-containing protein 1-like [Cucumis sativus]	469	6e-163	-2.2253	0.183687	0.00297232
stevia5_contig_19872	>gi|590688071|ref|XP_007042844.1| MIKC mads-box transcription factor, putative isoform 1 [Theobroma cacao] gi|508706779|gb|EOX98675.1|	210	2e-63	-2.22691	2.87802	9.13624e-11
stevia5_contig_19695	>gi|226235313|dbj|BAH47612.1| auxin influx carrier protein [Zinnia violacea]	58.9	7e-08	-2.22699	-0.071469	0.00828531
stevia5_contig_33188	>gi|387135418|gb|AFJ53076.1| enone oxidoreductase [Mangifera indica]Length=380	157	5e-44	-2.22699	-0.071469	0.00828531
stevia5_contig_39999	>gi|645249724|ref|XP_008230872.1| PREDICTED: UDP-glycosyltransferase 83A1-like [Prunus mume]	99	3e-22	-2.22699	-0.071469	0.00828531
stevia5_contig_26298	>gi|658013506|ref|XP_008342051.1| PREDICTED: formin-like protein 3 [Malus domestica]	168	1e-48	-2.22699	-0.071469	0.00828531
stevia5_contig_28600	>gi|388510626|gb|AFK43379.1| unknown [Lotus japonicus]Length=114	129	2e-35	-2.22699	-0.071469	0.00828531
stevia5_contig_33099				-2.22699	-0.071469	0.00828531
stevia5_contig_35450	>gi|567867235|ref|XP_006426240.1| hypothetical protein CICLE_v10026011mg [Citrus clementina] gi|557528230|gb|ESR39480.1| hypothetical	158	5e-44	-2.22699	-0.071469	0.00828531
stevia5_contig_16350				-2.22699	-0.071469	0.00828531
stevia5_contig_33039				-2.22699	-0.071469	0.00828531
stevia5_contig_35692	>gi|356547153|ref|XP_003541981.1| PREDICTED: ras guanine nucleotide exchange factor K-like [Glycine max]	63.2	6e-09	-2.22699	-0.071469	0.00828531
stevia5_contig_35396	>gi|661895719|emb|CDP00297.1| unnamed protein product [Coffea canephora]	155	4e-41	-2.22699	-0.071469	0.00828531
stevia5_contig_27816	>gi|225428606|ref|XP_002281226.1| PREDICTED: allene oxide synthase, chloroplastic [Vitis vinifera]	345	2e-113	-2.22699	-0.071469	0.00828531
stevia5_contig_24012				-2.22948	-0.381053	0.0365288
stevia5_contig_38032				-2.22948	-0.381053	0.0365288
stevia5_contig_33015				-2.22948	-0.381053	0.0365288
stevia5_contig_37829				-2.22948	-0.381053	0.0365288
stevia5_contig_39680				-2.22948	-0.381053	0.0365288
stevia5_contig_20934	>gi|661892247|emb|CDP04473.1| unnamed protein product [Coffea canephora]	238	1e-71	-2.23202	3.21437	3.8217e-12
stevia5_contig_15111	>gi|661894524|emb|CDP01523.1| unnamed protein product [Coffea canephora]	182	2e-49	-2.23253	4.70006	2.65665e-17
stevia5_contig_17603	>gi|645254571|ref|XP_008233101.1| PREDICTED: calcium-binding protein KIC [Prunus mume]	172	4e-51	-2.23304	3.12326	1.34728e-11
stevia5_contig_32108				-2.23348	-0.774898	0.0726785
stevia5_contig_38860				-2.23348	-0.774898	0.0726785
stevia5_contig_36669	>gi|661898738|emb|CDO96732.1| unnamed protein product [Coffea canephora]	117	5e-27	-2.23348	-0.774898	0.0726785
stevia5_contig_37923	>gi|590695858|ref|XP_007045008.1| Remorin family protein [Theobroma cacao] gi|508708943|gb|EOY00840.1| Remorin family protein	193	5e-57	-2.23348	-0.774898	0.0726785
stevia5_contig_24638				-2.23348	-0.774898	0.0726785
stevia5_contig_37578				-2.23348	-0.774898	0.0726785
stevia5_contig_22449	>gi|661886299|emb|CDP10221.1| unnamed protein product [Coffea canephora]	196	3e-59	-2.23348	-0.774898	0.0726785
stevia5_contig_39086				-2.23348	-0.774898	0.0726785
stevia5_contig_22887				-2.2358	1.98675	1.78607e-07
stevia5_contig_20743	>gi|595790641|ref|XP_007199069.1| hypothetical protein PRUPE_ppa018765mg, partial [Prunus persica] gi|462394469|gb|EMJ00268.1|	96.7	6e-17	-2.23836	3.27784	1.9751e-12
stevia5_contig_18971	>gi|357435975|ref|XP_003588263.1| NADH-ubiquinone oxidoreductase chain [Medicago truncatula] gi|657370784|gb|KEH16845.1| ribosomal	433	2e-147	-2.23877	3.6535	8.60843e-14
stevia5_contig_32801	>gi|5360263|dbj|BAA81904.1| NtPRp27 [Nicotiana tabacum]Length=242	353	3e-119	-2.23898	1.76642	7.68646e-07
stevia5_contig_10108	>gi|359476816|ref|XP_002265844.2| PREDICTED: chaperone protein dnaJ 11, chloroplastic-like [Vitis vinifera]	129	3e-34	-2.23946	3.60928	1.049e-13
stevia5_contig_26792	>gi|356566864|ref|XP_003551646.1| PREDICTED: uncharacterized protein LOC100815344 [Glycine max]	184	6e-54	-2.24072	3.12961	1.1173e-11
stevia5_contig_25909	>gi|565372021|ref|XP_006352598.1| PREDICTED: equilibrative nucleotide transporter 3-like isoform X2 [Solanum tuberosum]	159	2e-44	-2.24098	-1.31707	0.147873
stevia5_contig_39754				-2.24098	-1.31707	0.147873
stevia5_contig_39382	>gi|525342104|dbj|BAN63363.1| flavonoid O-methyltransferase [Carthamus tinctorius]	121	1e-30	-2.24098	-1.31707	0.147873
stevia5_contig_29594				-2.24098	-1.31707	0.147873
stevia5_contig_35479				-2.24098	-1.31707	0.147873
stevia5_contig_36484	>gi|661885933|emb|CDP10550.1| unnamed protein product [Coffea canephora]	65.1	7e-10	-2.24098	-1.31707	0.147873
stevia5_contig_32310				-2.24098	-1.31707	0.147873
stevia5_contig_35480	>gi|225461599|ref|XP_002282936.1| PREDICTED: glutamate receptor 2.7-like [Vitis vinifera]	155	3e-41	-2.24098	-1.31707	0.147873
stevia5_contig_31916				-2.24098	-1.31707	0.147873
stevia5_contig_38701				-2.24098	-1.31707	0.147873
stevia5_contig_31068	>gi|502146763|ref|XP_004506596.1| PREDICTED: BTB/POZ domain-containing protein At5g48800-like [Cicer arietinum]	111	6e-26	-2.24098	-1.31707	0.147873
stevia5_contig_33226				-2.24098	-1.31707	0.147873
stevia5_contig_38009				-2.24098	-1.31707	0.147873
stevia5_contig_28436	>gi|587870840|gb|EXB60116.1| Metal transporter Nramp5 [Morus notabilis]Length=511	138	4e-36	-2.24098	-1.31707	0.147873
stevia5_contig_36847				-2.24098	-1.31707	0.147873
stevia5_contig_36791	>gi|15240674|ref|NP_199856.1| MYND-type zinc finger protein [Arabidopsis thaliana] gi|75171164|sp|Q9FK27.1|FB342_ARATH RecName:	105	2e-24	-2.24098	-1.31707	0.147873
stevia5_contig_36922				-2.24098	-1.31707	0.147873
stevia5_contig_5839	>gi|645232942|ref|XP_008223102.1| PREDICTED: probable serine/threonine-protein kinase At1g54610 [Prunus mume]	233	5e-71	-2.24098	-1.31707	0.147873
stevia5_contig_38906				-2.24098	-1.31707	0.147873
stevia5_contig_18371	>gi|356572560|ref|XP_003554436.1| PREDICTED: cytochrome b-c1 complex subunit 9 [Glycine max]	115	1e-30	-2.24098	-1.31707	0.147873
stevia5_contig_37581	>gi|336462668|gb|AEI59775.1| cytochrome P450 [Helianthus annuus]Length=491	195	4e-57	-2.24098	-1.31707	0.147873
stevia5_contig_39781	>gi|604335897|gb|EYU39785.1| hypothetical protein MIMGU_mgv1a021992mg, partial [Erythranthe guttata]	55.1	2e-06	-2.24098	-1.31707	0.147873
stevia5_contig_38627				-2.24098	-1.31707	0.147873
stevia5_contig_27635				-2.24098	-1.31707	0.147873
stevia5_contig_36574	>gi|645251291|ref|XP_008231609.1| PREDICTED: pentatricopeptide repeat-containing protein At1g11290 [Prunus mume]	221	7e-65	-2.24098	-1.31707	0.147873
stevia5_contig_39784	>gi|115435690|ref|NP_001042603.1| Os01g0252200 [Oryza sativa Japonica Group] gi|113532134|dbj|BAF04517.1| Os01g0252200, partial	60.8	1e-08	-2.24098	-1.31707	0.147873
stevia5_contig_23967	>gi|658038989|ref|XP_008355061.1| PREDICTED: E3 ubiquitin-protein ligase bre1-like [Malus domestica]	62.8	1e-09	-2.24098	-1.31707	0.147873
stevia5_contig_29388	>gi|37196631|gb|AAN87322.1| resistance protein candidate [Helianthus annuus]	141	3e-39	-2.24098	-1.31707	0.147873
stevia5_contig_28218				-2.24098	-1.31707	0.147873
stevia5_contig_38961				-2.24098	-1.31707	0.147873
stevia5_contig_38604	>gi|225453474|ref|XP_002274299.1| PREDICTED: 3-hydroxyisobutyryl-CoA hydrolase-like protein 1, mitochondrial [Vitis vinifera]	174	3e-49	-2.24098	-1.31707	0.147873
stevia5_contig_33893	>gi|643722055|gb|KDP31934.1| hypothetical protein JCGZ_12395 [Jatropha curcas]	116	1e-27	-2.24098	-1.31707	0.147873
stevia5_contig_40566	>gi|659084927|ref|XP_008443148.1| PREDICTED: pentatricopeptide repeat-containing protein At1g59720, mitochondrial-like [Cucumis	173	1e-47	-2.24098	-1.31707	0.147873
stevia5_contig_39260				-2.24098	-1.31707	0.147873
stevia5_contig_36746				-2.24098	-1.31707	0.147873
stevia5_contig_36479				-2.24098	-1.31707	0.147873
stevia5_contig_38912				-2.24098	-1.31707	0.147873
stevia5_contig_31418				-2.24098	-1.31707	0.147873
stevia5_contig_35144	>gi|590663839|ref|XP_007036334.1| Myb domain protein 86 [Theobroma cacao] gi|508773579|gb|EOY20835.1| Myb domain protein 86	121	6e-29	-2.24098	-1.31707	0.147873
stevia5_contig_37410	>gi|255584629|ref|XP_002533038.1| metal ion binding protein, putative [Ricinus communis] gi|223527176|gb|EEF29346.1| metal	89	8e-19	-2.24098	-1.31707	0.147873
stevia5_contig_39235	>gi|359495850|ref|XP_002266404.2| PREDICTED: uncharacterized protein LOC100249019 [Vitis vinifera]	551	0	-2.24098	-1.31707	0.147873
stevia5_contig_32150	>gi|298204408|emb|CBI16888.3| unnamed protein product [Vitis vinifera]Length=471	437	9e-144	-2.24098	-1.31707	0.147873
stevia5_contig_25576	>gi|595928103|ref|XP_007215112.1| hypothetical protein PRUPE_ppa012883mg [Prunus persica] gi|462411262|gb|EMJ16311.1| hypothetical	82.8	3e-17	-2.24125	3.09807	1.32216e-11
stevia5_contig_13804	>gi|565387413|ref|XP_006359494.1| PREDICTED: monogalactosyldiacylglycerol synthase 2, chloroplastic-like [Solanum tuberosum]	759	0	-2.24181	3.06583	1.57851e-11
stevia5_contig_20780	>gi|661891654|emb|CDP04579.1| unnamed protein product [Coffea canephora]	373	9e-121	-2.2432	3.39175	8.12759e-13
stevia5_contig_1228	>gi|661885828|emb|CDP10445.1| unnamed protein product [Coffea canephora]	95.1	7e-21	-2.24465	4.88121	4.47666e-18
stevia5_contig_18844	>gi|568872828|ref|XP_006489565.1| PREDICTED: 1-aminocyclopropane-1-carboxylate oxidase homolog 1-like [Citrus sinensis]	233	2e-72	-2.24526	1.40911	5.87474e-06
stevia5_contig_15635	>gi|643716612|gb|KDP28238.1| hypothetical protein JCGZ_14009 [Jatropha curcas]	562	0	-2.24636	3.54511	1.43377e-13
stevia5_contig_2846	>gi|357518001|ref|XP_003629289.1| Thiosulfate sulfurtransferase [Medicago truncatula] gi|355523311|gb|AET03765.1| rhodanese-related	133	2e-36	-2.24676	4.89242	3.82734e-18
stevia5_contig_32230	>gi|84579418|dbj|BAE72096.1| Lactuca sativa short-chain dehydrogenase/reductase 1	77	2e-14	-2.25083	2.06651	9.36695e-08
stevia5_contig_27962	>gi|297737338|emb|CBI26539.3| unnamed protein product [Vitis vinifera]Length=868	68.9	9e-27	-2.25287	1.06895	8.15865e-05
stevia5_contig_30840	>gi|641859582|gb|KDO78272.1| hypothetical protein CISIN_1g010394mg [Citrus sinensis]	70.9	1e-10	-2.25287	1.06895	8.15865e-05
stevia5_contig_20521	>gi|590711933|ref|XP_007049246.1| Uncharacterized protein TCM_002263 [Theobroma cacao] gi|508701507|gb|EOX93403.1| Uncharacterized	80.1	4e-15	-2.25345	2.51859	1.79071e-09
stevia5_contig_11947	>gi|661883022|emb|CDP13230.1| unnamed protein product [Coffea canephora]	676	0	-2.2541	4.05147	1.49602e-15
stevia5_contig_10800	>gi|449460704|ref|XP_004148085.1| PREDICTED: S-norcoclaurine synthase-like [Cucumis sativus] gi|449529541|ref|XP_004171758.1|	134	2e-34	-2.25419	1.93131	2.59598e-07
stevia5_contig_12042	>gi|356532654|ref|XP_003534886.1| PREDICTED: G-type lectin S-receptor-like serine/threonine-protein kinase SD2-5-like [Glycine	447	1e-148	-2.25486	4.43634	7.14329e-17
stevia5_contig_18640	>gi|147835050|emb|CAN76906.1| hypothetical protein VITISV_006595 [Vitis vinifera]	356	4e-111	-2.25514	3.17285	5.39471e-12
stevia5_contig_16773	>gi|359497258|ref|XP_002271511.2| PREDICTED: homeobox-leucine zipper protein HAT22 [Vitis vinifera] gi|147778182|emb|CAN60988.1|	121	3e-27	-2.25607	5.26498	3.00269e-19
stevia5_contig_26345				-2.25638	0.935376	0.000138114
stevia5_contig_14719	>gi|565357690|ref|XP_006345672.1| PREDICTED: exocyst complex protein EXO70-like [Solanum tuberosum]	685	0	-2.25789	4.91105	2.37226e-18
stevia5_contig_12351	>gi|565371320|ref|XP_006352253.1| PREDICTED: probable WRKY transcription factor 53-like [Solanum tuberosum]	275	1e-82	-2.25923	3.50725	2.59521e-13
stevia5_contig_31475				-2.26013	-2.19321	0.45013
stevia5_contig_39101				-2.26013	-2.19321	0.45013
stevia5_contig_35928				-2.26013	-2.19321	0.45013
stevia5_contig_30575				-2.26013	-2.19321	0.45013
stevia5_contig_38241				-2.26013	-2.19321	0.45013
stevia5_contig_37094				-2.26013	-2.19321	0.45013
stevia5_contig_39722	>gi|565355654|ref|XP_006344698.1| PREDICTED: F-box/LRR-repeat protein 3-like isoform X1 [Solanum tuberosum] gi|565355656|ref|XP_006344699.1|	149	5e-40	-2.26013	-2.19321	0.45013
stevia5_contig_36165				-2.26013	-2.19321	0.45013
stevia5_contig_36663				-2.26013	-2.19321	0.45013
stevia5_contig_38411	>gi|661893257|emb|CDP03066.1| unnamed protein product [Coffea canephora]	77.8	3e-14	-2.26013	-2.19321	0.45013
stevia5_contig_39626				-2.26013	-2.19321	0.45013
stevia5_contig_38867	>gi|506458632|gb|AGM15310.1| embryonic flower 1 [Chrysanthemum x morifolium]	131	9e-33	-2.26013	-2.19321	0.45013
stevia5_contig_39343				-2.26013	-2.19321	0.45013
stevia5_contig_39477				-2.26013	-2.19321	0.45013
stevia5_contig_37698				-2.26013	-2.19321	0.45013
stevia5_contig_39546				-2.26013	-2.19321	0.45013
stevia5_contig_40576				-2.26013	-2.19321	0.45013
stevia5_contig_39624				-2.26013	-2.19321	0.45013
stevia5_contig_39652				-2.26013	-2.19321	0.45013
stevia5_contig_38991	>gi|297734955|emb|CBI17189.3| unnamed protein product [Vitis vinifera]Length=1018	145	3e-37	-2.26013	-2.19321	0.45013
stevia5_contig_34516				-2.26013	-2.19321	0.45013
stevia5_contig_13128				-2.26013	-2.19321	0.45013
stevia5_contig_41036				-2.26013	-2.19321	0.45013
stevia5_contig_40854				-2.26013	-2.19321	0.45013
stevia5_contig_31757	>gi|661898846|emb|CDO96840.1| unnamed protein product [Coffea canephora]	177	1e-48	-2.26013	-2.19321	0.45013
stevia5_contig_40176	>gi|661897809|emb|CDO97776.1| unnamed protein product [Coffea canephora]	129	1e-32	-2.26013	-2.19321	0.45013
stevia5_contig_34073				-2.26013	-2.19321	0.45013
stevia5_contig_40481	>gi|565371661|ref|XP_006352420.1| PREDICTED: uncharacterized protein LOC102589353 isoform X2 [Solanum tuberosum]	56.2	5e-07	-2.26013	-2.19321	0.45013
stevia5_contig_36055	>gi|224103875|ref|XP_002313228.1| hypothetical protein POPTR_0009s08000g [Populus trichocarpa] gi|222849636|gb|EEE87183.1|	163	5e-47	-2.26013	-2.19321	0.45013
stevia5_contig_3849	>gi|225432356|ref|XP_002275310.1| PREDICTED: anaphase-promoting complex subunit 7 [Vitis vinifera] gi|297736897|emb|CBI26098.3|	72.4	4e-18	-2.26013	-2.19321	0.45013
stevia5_contig_37644				-2.26013	-2.19321	0.45013
stevia5_contig_37714				-2.26013	-2.19321	0.45013
stevia5_contig_32904	>gi|224130648|ref|XP_002320893.1| hypothetical protein POPTR_0014s09990g [Populus trichocarpa] gi|222861666|gb|EEE99208.1|	80.9	9e-17	-2.26013	-2.19321	0.45013
stevia5_contig_39666				-2.26013	-2.19321	0.45013
stevia5_contig_39354	>gi|356537589|ref|XP_003537309.1| PREDICTED: uncharacterized protein LOC100775798 [Glycine max]	172	3e-50	-2.26013	-2.19321	0.45013
stevia5_contig_39565				-2.26013	-2.19321	0.45013
stevia5_contig_35653	>gi|629094453|gb|KCW60448.1| hypothetical protein EUGRSUZ_H03168 [Eucalyptus grandis]	226	4e-67	-2.26013	-2.19321	0.45013
stevia5_contig_38251				-2.26013	-2.19321	0.45013
stevia5_contig_39333	>gi|460415805|ref|XP_004253244.1| PREDICTED: MLO-like protein 8-like [Solanum lycopersicum]	147	3e-38	-2.26013	-2.19321	0.45013
stevia5_contig_39407	>gi|147794682|emb|CAN60366.1| hypothetical protein VITISV_031870 [Vitis vinifera]	223	6e-64	-2.26013	-2.19321	0.45013
stevia5_contig_28113	>gi|643734541|gb|KDP41211.1| hypothetical protein JCGZ_15618 [Jatropha curcas]	108	1e-24	-2.26013	-2.19321	0.45013
stevia5_contig_37918	>gi|460388506|ref|XP_004239908.1| PREDICTED: L-type lectin-domain containing receptor kinase S.4-like [Solanum lycopersicum]	172	7e-47	-2.26013	-2.19321	0.45013
stevia5_contig_38976				-2.26013	-2.19321	0.45013
stevia5_contig_39355				-2.26013	-2.19321	0.45013
stevia5_contig_34220	>gi|641833060|gb|KDO52081.1| hypothetical protein CISIN_1g044354mg [Citrus sinensis]	242	3e-73	-2.26013	-2.19321	0.45013
stevia5_contig_24028	>gi|598324114|ref|YP_009020732.1| RNA polymerase beta' subunit (chloroplast) [Praxelis clematidea] gi|594543311|gb|AHM02392.1|	258	9e-77	-2.26064	0.788354	0.000341674
stevia5_contig_10545	>gi|643724277|gb|KDP33478.1| hypothetical protein JCGZ_07049 [Jatropha curcas]	435	1e-147	-2.26254	6.3975	1.40802e-21
stevia5_contig_12499	>gi|565367706|ref|XP_006350498.1| PREDICTED: mitochondrial chaperone BCS1-like [Solanum tuberosum]	579	0	-2.26312	3.38156	5.562e-13
stevia5_contig_24526	>gi|171854681|dbj|BAG16530.1| putative phosphate-induced protein [Capsicum chinense]	114	4e-28	-2.26488	3.32808	8.50368e-13
stevia5_contig_36094	>gi|382948209|gb|AFG33219.1| dehydrin 9 [Malus domestica]Length=277	164	3e-47	-2.2659	0.624863	0.00061035
stevia5_contig_29569				-2.2659	0.624863	0.00061035
stevia5_contig_20173				-2.26638	1.5259	2.7666e-06
stevia5_contig_10354	>gi|255573455|ref|XP_002527653.1| conserved hypothetical protein [Ricinus communis] gi|223532958|gb|EEF34724.1| conserved	177	8e-49	-2.26915	2.98573	1.80739e-11
stevia5_contig_24662	>gi|587930191|gb|EXC17320.1| U-box domain-containing protein 26 [Morus notabilis]	581	0	-2.26924	3.56409	7.5493e-14
stevia5_contig_38093	>gi|629119978|gb|KCW84468.1| hypothetical protein EUGRSUZ_B01304 [Eucalyptus grandis]	157	1e-45	-2.27259	0.440728	0.00110727
stevia5_contig_23560	>gi|658004994|ref|XP_008337635.1| PREDICTED: probable caffeoyl-CoA O-methyltransferase At4g26220 [Malus domestica]	323	1e-106	-2.27637	4.0183	1.66671e-15
stevia5_contig_23157	>gi|590570541|ref|XP_007011367.1| WRKY DNA-binding protein 70, putative isoform 1 [Theobroma cacao] gi|508728280|gb|EOY20177.1|	73.6	2e-13	-2.27755	2.99271	1.47418e-11
stevia5_contig_7858	>gi|536460884|gb|AGU36466.1| mitochondrial dicarboxylate carrier, partial [Helianthus argophyllus] gi|536460886|gb|AGU36467.1|	501	4e-173	-2.27969	7.96147	1.29762e-23
stevia5_contig_23049	>gi|590697351|ref|XP_007045415.1| NAD(P)-linked oxidoreductase superfamily protein, putative [Theobroma cacao] gi|508709350|gb|EOY01247.1|	157	3e-43	-2.28137	0.22995	0.00203473
stevia5_contig_32882	>gi|147815492|emb|CAN65988.1| hypothetical protein VITISV_042145 [Vitis vinifera]	73.9	2e-26	-2.28137	0.22995	0.00203473
stevia5_contig_1702	>gi|661876613|emb|CDP19360.1| unnamed protein product [Coffea canephora]	269	2e-83	-2.28137	0.22995	0.00203473
stevia5_contig_32764				-2.28374	1.09443	5.84598e-05
stevia5_contig_17261	>gi|604348365|gb|EYU46520.1| hypothetical protein MIMGU_mgv11b010581mg [Erythranthe guttata]	410	6e-141	-2.28882	3.26149	8.84934e-13
stevia5_contig_35584	>gi|269856432|gb|ACZ51443.1| peroxidase protein [Mikania micrantha]Length=321	476	3e-164	-2.29014	0.963257	9.91065e-05
stevia5_contig_20962	>gi|502176175|ref|XP_004515814.1| PREDICTED: probable inactive purple acid phosphatase 27-like [Cicer arietinum]	471	9e-158	-2.29281	2.45103	1.4663e-09
stevia5_contig_35325	>gi|334701851|ref|YP_004564419.1| hypothetical chloroplast RF15 (chloroplast) [Ageratina adenophora] gi|334701863|ref|YP_004564431.1|	119	8e-33	-2.29339	-0.0165452	0.00560258
stevia5_contig_29574	>gi|118176035|gb|ABK76314.1| NADP-dependent malic enzyme [Capsicum annuum]	95.5	1e-21	-2.29339	-0.0165452	0.00560258
stevia5_contig_18075	>gi|359481440|ref|XP_002277986.2| PREDICTED: probable nitrite transporter At1g68570 [Vitis vinifera]	806	0	-2.29741	2.77909	5.75305e-11
stevia5_contig_14128	>gi|565361836|ref|XP_006347659.1| PREDICTED: U-box domain-containing protein 4-like isoform X1 [Solanum tuberosum] gi|565361838|ref|XP_006347660.1|	355	9e-117	-2.29756	5.73847	5.75924e-21
stevia5_contig_27267				-2.29789	0.819141	0.000238954
stevia5_contig_16461	>gi|661888634|emb|CDP07670.1| unnamed protein product [Coffea canephora]	89.4	2e-19	-2.30091	4.76752	2.16146e-18
stevia5_contig_15124	>gi|225426090|ref|XP_002276602.1| PREDICTED: uncharacterized protein LOC100255255 [Vitis vinifera]	461	9e-150	-2.30429	3.56922	3.19586e-14
stevia5_contig_9514				-2.30447	3.11788	3.31891e-12
stevia5_contig_14064				-2.30565	1.65148	9.52223e-07
stevia5_contig_11422	>gi|225459247|ref|XP_002285762.1| PREDICTED: uncharacterized protein LOC100259041 [Vitis vinifera] gi|147765766|emb|CAN68978.1|	476	1e-164	-2.30887	5.2414	6.43405e-20
stevia5_contig_34429	>gi|224086894|ref|XP_002307998.1| hypothetical protein POPTR_0006s04290g [Populus trichocarpa] gi|118486037|gb|ABK94862.1|	54.3	3e-07	-2.31087	-0.313446	0.025631
stevia5_contig_37398				-2.31087	-0.313446	0.025631
stevia5_contig_35704	>gi|255539054|ref|XP_002510592.1| ring finger protein, putative [Ricinus communis] gi|223551293|gb|EEF52779.1| ring finger	194	1e-59	-2.31087	-0.313446	0.025631
stevia5_contig_10469	>gi|567895688|ref|XP_006440332.1| hypothetical protein CICLE_v10018984mg [Citrus clementina] gi|557542594|gb|ESR53572.1| hypothetical	84.7	1e-15	-2.31087	-0.313446	0.025631
stevia5_contig_17116	>gi|357520057|ref|XP_003630317.1| Auxilin-like protein [Medicago truncatula]	57.4	3e-10	-2.31087	-0.313446	0.025631
stevia5_contig_35610	>gi|255644750|gb|ACU22877.1| unknown [Glycine max]Length=203	135	1e-35	-2.31087	-0.313446	0.025631
stevia5_contig_38685	>gi|470129896|ref|XP_004300844.1| PREDICTED: disease resistance response protein 206-like [Fragaria vesca subsp. vesca]	244	2e-78	-2.31087	-0.313446	0.025631
stevia5_contig_17745	>gi|661897337|emb|CDO99049.1| unnamed protein product [Coffea canephora]	400	2e-132	-2.31087	-0.313446	0.025631
stevia5_contig_39078	>gi|661898351|emb|CDO98318.1| unnamed protein product [Coffea canephora]	367	4e-123	-2.31087	-0.313446	0.025631
stevia5_contig_28818	>gi|460403924|ref|XP_004247436.1| PREDICTED: rapid alkalinization factor-like [Solanum lycopersicum]	127	2e-33	-2.31138	2.35892	1.94922e-09
stevia5_contig_28404				-2.31397	1.11948	4.19343e-05
stevia5_contig_25431	>gi|255558694|ref|XP_002520371.1| basic 7S globulin 2 precursor small subunit, putative [Ricinus communis] gi|223540418|gb|EEF41987.1|	636	0	-2.31681	2.47101	8.88714e-10
stevia5_contig_29588				-2.31774	1.46907	2.249e-06
stevia5_contig_25502	>gi|596298066|ref|XP_007227432.1| hypothetical protein PRUPE_ppb024021mg [Prunus persica] gi|462424368|gb|EMJ28631.1| hypothetical	307	3e-96	-2.31825	2.62006	2.67239e-10
stevia5_contig_4016	>gi|255564323|ref|XP_002523158.1| Reticuline oxidase precursor, putative [Ricinus communis] gi|223537565|gb|EEF39189.1| Reticuline	657	0	-2.31901	6.96347	2.89302e-23
stevia5_contig_18951				-2.31954	0.479644	0.000761492
stevia5_contig_12513	>gi|661892783|emb|CDP03941.1| unnamed protein product [Coffea canephora]	379	8e-125	-2.31954	0.479644	0.000761492
stevia5_contig_19189	>gi|566168891|ref|XP_006382422.1| calmodulin-binding protein 60-C [Populus trichocarpa] gi|550337782|gb|ERP60219.1| calmodulin-binding	290	1e-90	-2.31985	5.13887	8.30392e-20
stevia5_contig_26698	>gi|661883022|emb|CDP13230.1| unnamed protein product [Coffea canephora]	554	0	-2.31989	3.42886	1.18494e-13
stevia5_contig_17540	>gi|224104285|ref|XP_002313384.1| zinc finger family protein [Populus trichocarpa] gi|222849792|gb|EEE87339.1| zinc finger	350	5e-116	-2.32058	4.28197	5.88679e-17
stevia5_contig_13914	>gi|359479007|ref|XP_002281519.2| PREDICTED: uncharacterized protein LOC100248374 [Vitis vinifera]	550	0	-2.32362	3.7019	7.29541e-15
stevia5_contig_23247	>gi|566244046|ref|XP_006371611.1| hypothetical protein POPTR_0019s13650g [Populus trichocarpa] gi|550317490|gb|ERP49408.1|	153	6e-38	-2.33219	3.51787	3.84193e-14
stevia5_contig_17094	>gi|357487311|ref|XP_003613943.1| WRKY transcription factor [Medicago truncatula] gi|355515278|gb|AES96901.1| WRKY transcription	230	2e-66	-2.33254	2.58434	2.66499e-10
stevia5_contig_36417				-2.3342	0.849298	0.000119474
stevia5_contig_34299	>gi|4206787|gb|AAD11808.1| syntaxin-related protein Nt-syr1 [Nicotiana tabacum]	326	1e-108	-2.3342	0.849298	0.000119474
stevia5_contig_26838	>gi|359480429|ref|XP_003632461.1| PREDICTED: uncharacterized protein LOC100852514 [Vitis vinifera]	236	2e-69	-2.33535	0.2748	0.00139287
stevia5_contig_5419				-2.33535	0.2748	0.00139287
stevia5_contig_15772	>gi|643714916|gb|KDP27271.1| hypothetical protein JCGZ_19970 [Jatropha curcas]	240	6e-67	-2.33573	4.18569	7.06865e-17
stevia5_contig_37545	>gi|525342104|dbj|BAN63363.1| flavonoid O-methyltransferase [Carthamus tinctorius]	152	2e-42	-2.3386	-0.686925	0.050769
stevia5_contig_35519	>gi|255551155|ref|XP_002516625.1| conserved hypothetical protein [Ricinus communis] gi|223544227|gb|EEF45749.1| conserved	57	1e-17	-2.3386	-0.686925	0.050769
stevia5_contig_36592				-2.3386	-0.686925	0.050769
stevia5_contig_38576				-2.3386	-0.686925	0.050769
stevia5_contig_32189	>gi|629116106|gb|KCW80781.1| hypothetical protein EUGRSUZ_C02159 [Eucalyptus grandis]	134	1e-33	-2.3386	-0.686925	0.050769
stevia5_contig_27653				-2.3386	-0.686925	0.050769
stevia5_contig_37754				-2.3386	-0.686925	0.050769
stevia5_contig_17243				-2.3386	-0.686925	0.050769
stevia5_contig_36802	>gi|595793129|ref|XP_007200313.1| hypothetical protein PRUPE_ppa001249mg [Prunus persica] gi|462395713|gb|EMJ01512.1| hypothetical	120	1e-27	-2.3386	-0.686925	0.050769
stevia5_contig_35935	>gi|20977642|gb|AAM28231.1| knotted-1-like protein 1 [Helianthus annuus]	499	5e-173	-2.3386	-0.686925	0.050769
stevia5_contig_27688	>gi|359477226|ref|XP_002276059.2| PREDICTED: uncharacterized protein C757.02c-like [Vitis vinifera]	166	3e-45	-2.34143	2.32709	1.97754e-09
stevia5_contig_36267				-2.34358	1.14411	2.98014e-05
stevia5_contig_30837				-2.34636	2.272	2.61265e-09
stevia5_contig_16147	>gi|388506944|gb|AFK41538.1| unknown [Lotus japonicus]Length=137	94.4	1e-20	-2.34782	0.692827	0.000294112
stevia5_contig_25868	>gi|629095777|gb|KCW61772.1| hypothetical protein EUGRSUZ_H04480 [Eucalyptus grandis]	481	4e-167	-2.34944	2.39069	8.97144e-10
stevia5_contig_20911	>gi|147788164|emb|CAN71595.1| hypothetical protein VITISV_010143 [Vitis vinifera]	333	2e-147	-2.35168	4.09869	1.17264e-16
stevia5_contig_31192	>gi|604305831|gb|EYU24919.1| hypothetical protein MIMGU_mgv1a025903mg [Erythranthe guttata]	96.3	5e-21	-2.35207	2.50048	4.24151e-10
stevia5_contig_10041	>gi|590581041|ref|XP_007014238.1| Kinase [Theobroma cacao] gi|508784601|gb|EOY31857.1| Kinase [Theobroma cacao]	523	0	-2.35209	3.748	2.41828e-15
stevia5_contig_144	>gi|17385638|dbj|BAA87069.2| elicitor-induced DNA-binding protein homolog [Matricaria chamomilla]	77.8	9e-15	-2.35644	5.40619	3.82217e-21
stevia5_contig_27894	>gi|604318464|gb|EYU29956.1| hypothetical protein MIMGU_mgv1a001088mg [Erythranthe guttata]	71.2	7e-12	-2.35687	0.036394	0.00381289
stevia5_contig_34355	>gi|460396284|ref|XP_004243706.1| PREDICTED: uncharacterized protein LOC101251903 [Solanum lycopersicum]	142	3e-65	-2.35687	0.036394	0.00381289
stevia5_contig_32711	>gi|643724671|gb|KDP33872.1| hypothetical protein JCGZ_07443 [Jatropha curcas]	283	1e-92	-2.35687	0.036394	0.00381289
stevia5_contig_18979				-2.36145	1.94626	4.87087e-08
stevia5_contig_10244	>gi|590662297|ref|XP_007035909.1| Phosphatase 2C family protein [Theobroma cacao] gi|508714938|gb|EOY06835.1| Phosphatase	122	5e-30	-2.36326	4.77668	2.43983e-19
stevia5_contig_20600				-2.36501	0.517556	0.000525723
stevia5_contig_29752				-2.36501	0.517556	0.000525723
stevia5_contig_35180	>gi|225444011|ref|XP_002274916.1| PREDICTED: high affinity cationic amino acid transporter 1-like [Vitis vinifera]	833	0	-2.36501	0.517556	0.000525723
stevia5_contig_21411	>gi|332071128|gb|AED99882.1| glycosyltransferase [Panax notoginseng]Length=117	102	4e-25	-2.36514	2.61166	1.32901e-10
stevia5_contig_31306				-2.36962	0.878851	8.37895e-05
stevia5_contig_33147				-2.36962	0.878851	8.37895e-05
stevia5_contig_27948	>gi|590648619|ref|XP_007032206.1| AMP-dependent synthetase and ligase family protein [Theobroma cacao] gi|508711235|gb|EOY03132.1|	919	0	-2.37067	3.38824	4.80036e-14
stevia5_contig_37150	>gi|658013588|ref|XP_008342094.1| PREDICTED: uncharacterized protein LOC103404908 [Malus domestica]	62.8	2e-07	-2.37465	1.40991	4.31107e-06
stevia5_contig_396	>gi|225447596|ref|XP_002272334.1| PREDICTED: scarecrow-like transcription factor PAT1-like [Vitis vinifera]	392	2e-128	-2.37916	6.04549	5.81534e-23
stevia5_contig_20047	>gi|659122686|ref|XP_008461273.1| PREDICTED: zinc finger A20 and AN1 domain-containing stress-associated protein 5 [Cucumis	182	1e-52	-2.38453	4.21046	1.38534e-17
stevia5_contig_4663	>gi|645232764|ref|XP_008223020.1| PREDICTED: endo-1,3;1,4-beta-D-glucanase-like [Prunus mume]	235	2e-73	-2.38668	1.71912	1.98961e-07
stevia5_contig_24167	>gi|661897137|emb|CDO98849.1| unnamed protein product [Coffea canephora]	181	2e-50	-2.38674	1.52669	8.38808e-07
stevia5_contig_35378	>gi|15239196|ref|NP_196183.1| nucleoprotein-like protein [Arabidopsis thaliana] gi|9759089|dbj|BAB09658.1| unnamed protein	112	2e-24	-2.38674	1.52669	8.38808e-07
stevia5_contig_26388				-2.38694	1.04387	3.51994e-05
stevia5_contig_34000	>gi|357457281|ref|XP_003598921.1| F-box family-1 [Medicago truncatula] gi|355487969|gb|AES69172.1| cytochrome C biogenesis	80.5	2e-13	-2.3871	0.725669	0.000204848
stevia5_contig_35356				-2.38791	-0.248827	0.00721029
stevia5_contig_36535				-2.38791	-0.248827	0.00721029
stevia5_contig_36763	>gi|661875626|emb|CDP19994.1| unnamed protein product [Coffea canephora]	79.7	2e-14	-2.38791	-0.248827	0.00721029
stevia5_contig_39106	>gi|590670451|ref|XP_007038060.1| Calmodulin binding protein, putative [Theobroma cacao] gi|508775305|gb|EOY22561.1| Calmodulin	125	5e-33	-2.38791	-0.248827	0.00721029
stevia5_contig_34166	>gi|575472810|ref|XP_006675698.1| hypothetical protein BATDEDRAFT_33939, partial [Batrachochytrium dendrobatidis JAM81] gi|328773000|gb|EGF83037.1|	57.8	2e-07	-2.38791	-0.248827	0.00721029
stevia5_contig_36741	>gi|590608114|ref|XP_007021179.1| Uncharacterized protein TCM_031228 [Theobroma cacao] gi|508720807|gb|EOY12704.1| Uncharacterized	135	4e-33	-2.38791	-0.248827	0.00721029
stevia5_contig_34875				-2.38791	-0.248827	0.00721029
stevia5_contig_26184	>gi|565365988|ref|XP_006349679.1| PREDICTED: ARM REPEAT PROTEIN INTERACTING WITH ABF2-like [Solanum tuberosum]	588	0	-2.38791	-0.248827	0.00721029
stevia5_contig_25535	>gi|590641699|ref|XP_007030304.1| Li-tolerant lipase 1 isoform 1 [Theobroma cacao] gi|590641703|ref|XP_007030305.1| Li-tolerant	566	0	-2.38791	-0.248827	0.00721029
stevia5_contig_36781				-2.38937	-1.191	0.103614
stevia5_contig_35567				-2.38937	-1.191	0.103614
stevia5_contig_38713	>gi|604329462|gb|EYU34793.1| hypothetical protein MIMGU_mgv1a021590mg [Erythranthe guttata]	130	1e-35	-2.38937	-1.191	0.103614
stevia5_contig_39024				-2.38937	-1.191	0.103614
stevia5_contig_33481				-2.38937	-1.191	0.103614
stevia5_contig_39416				-2.38937	-1.191	0.103614
stevia5_contig_32984				-2.38937	-1.191	0.103614
stevia5_contig_38543	>gi|658004619|ref|XP_008337437.1| PREDICTED: putative pentatricopeptide repeat-containing protein At1g69350, mitochondrial	151	1e-39	-2.38937	-1.191	0.103614
stevia5_contig_36597	>gi|587846548|gb|EXB37018.1| Heat stress transcription factor C-1 [Morus notabilis]	113	2e-27	-2.38937	-1.191	0.103614
stevia5_contig_39386				-2.38937	-1.191	0.103614
stevia5_contig_27198				-2.38937	-1.191	0.103614
stevia5_contig_38016				-2.38937	-1.191	0.103614
stevia5_contig_39232	>gi|565362526|ref|XP_006347998.1| PREDICTED: probable pectinesterase/pectinesterase inhibitor 36-like [Solanum tuberosum]	101	1e-22	-2.38937	-1.191	0.103614
stevia5_contig_32317				-2.38937	-1.191	0.103614
stevia5_contig_38781	>gi|460381357|ref|XP_004236417.1| PREDICTED: uncharacterized protein LOC101265423 [Solanum lycopersicum]	205	2e-61	-2.38937	-1.191	0.103614
stevia5_contig_37041	>gi|502109999|ref|XP_004493775.1| PREDICTED: pre-mRNA-splicing factor SLU7-like [Cicer arietinum]	192	1e-55	-2.38937	-1.191	0.103614
stevia5_contig_38449				-2.38937	-1.191	0.103614
stevia5_contig_38314				-2.38937	-1.191	0.103614
stevia5_contig_39154				-2.38937	-1.191	0.103614
stevia5_contig_37403				-2.38937	-1.191	0.103614
stevia5_contig_38714	>gi|225425790|ref|XP_002264326.1| PREDICTED: probable calcium-binding protein CML31 [Vitis vinifera]	138	2e-38	-2.38937	-1.191	0.103614
stevia5_contig_36958				-2.38937	-1.191	0.103614
stevia5_contig_29597				-2.38937	-1.191	0.103614
stevia5_contig_31721	>gi|658041342|ref|XP_008356277.1| PREDICTED: uncharacterized protein LOC103419978 [Malus domestica]	157	7e-41	-2.38937	-1.191	0.103614
stevia5_contig_34425	>gi|297740547|emb|CBI30729.3| unnamed protein product [Vitis vinifera]Length=506	243	1e-74	-2.38937	-1.191	0.103614
stevia5_contig_39509				-2.38937	-1.191	0.103614
stevia5_contig_37974	>gi|296082901|emb|CBI22202.3| unnamed protein product [Vitis vinifera]Length=657	313	1e-99	-2.38937	-1.191	0.103614
stevia5_contig_37195	>gi|147818916|emb|CAN69375.1| hypothetical protein VITISV_008201 [Vitis vinifera] gi|296081566|emb|CBI20571.3| unnamed protein	209	2e-65	-2.38937	-1.191	0.103614
stevia5_contig_39274	>gi|359472983|ref|XP_002281762.2| PREDICTED: uncharacterized protein LOC100257723 isoform 1 [Vitis vinifera]	110	3e-25	-2.38937	-1.191	0.103614
stevia5_contig_32052	>gi|116830503|gb|ABK28209.1| unknown [Arabidopsis thaliana]Length=483	263	6e-82	-2.38937	-1.191	0.103614
stevia5_contig_17313	>gi|460405643|ref|XP_004248285.1| PREDICTED: calcium-binding protein PBP1-like [Solanum lycopersicum]	132	2e-34	-2.38951	3.40411	2.85493e-14
stevia5_contig_28279	>gi|590579073|ref|XP_007013686.1| RING/U-box superfamily protein [Theobroma cacao] gi|508784049|gb|EOY31305.1| RING/U-box	110	1e-27	-2.39237	2.48152	2.58743e-10
stevia5_contig_12624	>gi|502097471|ref|XP_004491001.1| PREDICTED: PRA1 family protein B3-like [Cicer arietinum]	199	7e-60	-2.39334	4.83442	6.48033e-20
stevia5_contig_21875	>gi|661882438|emb|CDP14018.1| unnamed protein product [Coffea canephora]	850	0	-2.39772	3.54721	6.97259e-15
stevia5_contig_23234	>gi|334701791|ref|YP_004564361.1| RNA polymerase beta' subunit (chloroplast) [Ageratina adenophora] gi|334089662|gb|AEG64545.1|	805	0	-2.39969	2.31676	8.95153e-10
stevia5_contig_25523				-2.40401	2.90943	2.76447e-12
stevia5_contig_17580	>gi|255547149|ref|XP_002514632.1| cytochrome P450, putative [Ricinus communis] gi|223546236|gb|EEF47738.1| cytochrome P450,	182	1e-52	-2.40419	0.907824	5.8615e-05
stevia5_contig_32207	>gi|359488983|ref|XP_002277433.2| PREDICTED: probable LRR receptor-like serine/threonine-protein kinase At4g08850-like [Vitis	234	1e-65	-2.40504	2.82717	9.71646e-12
stevia5_contig_10200	>gi|84579420|dbj|BAE72097.1| Lactuca sativa short-chain dehydrogenase/reductase 2	207	3e-63	-2.40639	4.19585	7.81745e-18
stevia5_contig_25525	>gi|590122380|gb|AHL27143.1| putative cell wall xyloglucan endotransglucosylase/hydrolase 23 protein, partial [Crepis hellenica]	260	2e-85	-2.40707	2.26126	2.61265e-09
stevia5_contig_18784	>gi|645261057|ref|XP_008236110.1| PREDICTED: NAC transcription factor 29 [Prunus mume]	331	4e-108	-2.40748	4.66446	1.63457e-19
stevia5_contig_2668	>gi|590719867|ref|XP_007051174.1| Glycerol-3-phosphate acyltransferase 3, putative [Theobroma cacao] gi|508703435|gb|EOX95331.1|	222	2e-65	-2.40777	3.96147	7.18112e-17
stevia5_contig_29235	>gi|470119496|ref|XP_004295850.1| PREDICTED: upstream activation factor subunit UAF30-like [Fragaria vesca subsp. vesca]	167	5e-49	-2.41135	1.98817	2.02121e-08
stevia5_contig_12503	>gi|255557385|ref|XP_002519723.1| leucine-rich repeat transmembrane protein kinase, putative [Ricinus communis] gi|223541140|gb|EEF42696.1|	131	6e-32	-2.41158	3.86286	2.12578e-16
stevia5_contig_6971	>gi|388508852|gb|AFK42492.1| unknown [Lotus japonicus]Length=144	146	2e-41	-2.41396	3.73243	5.59301e-16
stevia5_contig_26597				-2.41767	0.0874879	0.00257169
stevia5_contig_36206				-2.41767	0.0874879	0.00257169
stevia5_contig_34804	>gi|225430428|ref|XP_002285428.1| PREDICTED: uncharacterized protein LOC100266438 [Vitis vinifera]	145	1e-39	-2.41767	0.0874879	0.00257169
stevia5_contig_26130				-2.41781	1.0698	2.49908e-05
stevia5_contig_33844	>gi|388509876|gb|AFK43004.1| unknown [Lotus japonicus] gi|388517563|gb|AFK46843.1| unknown [Lotus japonicus]	198	4e-60	-2.42534	0.757794	0.000141626
stevia5_contig_28441	>gi|568843627|ref|XP_006475703.1| PREDICTED: LRR receptor-like serine/threonine-protein kinase ERL2-like [Citrus sinensis]	154	2e-40	-2.42534	0.757794	0.000141626
stevia5_contig_38138	>gi|661896908|emb|CDP00097.1| unnamed protein product [Coffea canephora]	202	2e-59	-2.42761	2.00188	1.50486e-08
stevia5_contig_13522	>gi|604316530|gb|EYU28722.1| hypothetical protein MIMGU_mgv1a007163mg [Erythranthe guttata]	239	2e-74	-2.42918	2.80416	7.38121e-12
stevia5_contig_17716	>gi|661896030|emb|CDP00608.1| unnamed protein product [Coffea canephora]	99.8	2e-22	-2.43201	4.73288	3.08854e-20
stevia5_contig_9053	>gi|359475624|ref|XP_002267548.2| PREDICTED: wall-associated receptor kinase-like 9-like [Vitis vinifera]	380	9e-128	-2.43513	5.81565	2.17641e-23
stevia5_contig_28548				-2.43657	-0.603956	0.03553
stevia5_contig_35434				-2.43657	-0.603956	0.03553
stevia5_contig_25213				-2.43657	-0.603956	0.03553
stevia5_contig_38857				-2.43657	-0.603956	0.03553
stevia5_contig_39019				-2.43657	-0.603956	0.03553
stevia5_contig_28237				-2.43657	-0.603956	0.03553
stevia5_contig_33903				-2.43657	-0.603956	0.03553
stevia5_contig_37571				-2.43657	-0.603956	0.03553
stevia5_contig_22785				-2.43657	-0.603956	0.03553
stevia5_contig_37274	>gi|629093279|gb|KCW59274.1| hypothetical protein EUGRSUZ_H01949 [Eucalyptus grandis]	94	4e-20	-2.43657	-0.603956	0.03553
stevia5_contig_37196	>gi|147783602|emb|CAN72527.1| hypothetical protein VITISV_009255 [Vitis vinifera]	102	7e-34	-2.4376	0.36059	0.000643302
stevia5_contig_30751				-2.4376	0.36059	0.000643302
stevia5_contig_34247	>gi|225424926|ref|XP_002277342.1| PREDICTED: SNF1-related protein kinase regulatory subunit gamma-1-like [Vitis vinifera]	369	4e-121	-2.4376	0.36059	0.000643302
stevia5_contig_22472	>gi|399105973|gb|AFP19885.1| 14.3 kDa oleosin [Jatropha curcas] gi|643706339|gb|KDP22471.1| hypothetical protein JCGZ_26302	127	3e-33	-2.43833	1.93274	2.08709e-08
stevia5_contig_19825	>gi|296089840|emb|CBI39659.3| unnamed protein product [Vitis vinifera]Length=617	270	2e-81	-2.43846	2.52042	7.56444e-11
stevia5_contig_12175	>gi|351727373|ref|NP_001238694.1| protease inhibitor-like [Glycine max] gi|168259030|gb|ACA23204.1| putative protease inhibitor	107	4e-27	-2.43861	3.88576	9.20279e-17
stevia5_contig_28949	>gi|590647624|ref|XP_007031952.1| Senescence-related gene 3 isoform 1 [Theobroma cacao] gi|508710981|gb|EOY02878.1| Senescence-related	481	9e-164	-2.44321	3.23461	7.26673e-14
stevia5_contig_32447	>gi|213032421|emb|CAS03784.1| gibberellin 2-oxidase1 [Helianthus annuus] gi|213032423|emb|CAS03785.1| gibberellin 2-oxidase1	473	4e-165	-2.44461	1.76791	7.6656e-08
stevia5_contig_33214	>gi|218511958|sp|Q40778.2|C74A2_PARAR RecName: Full=Allene oxide synthase; AltName: Full=Cytochrome P450 74A2; AltName: Full=Rubber	380	1e-125	-2.44461	1.76791	7.6656e-08
stevia5_contig_17357	>gi|359483612|ref|XP_002272319.2| PREDICTED: LRR receptor-like serine/threonine-protein kinase FLS2-like [Vitis vinifera]	611	0	-2.44521	5.08686	1.59155e-21
stevia5_contig_23926				-2.44593	1.46986	6.44203e-07
stevia5_contig_32924				-2.44702	2.94583	7.61715e-13
stevia5_contig_38198				-2.44804	1.09527	1.75262e-05
stevia5_contig_8739	>gi|590563235|ref|XP_007009312.1| Kinase superfamily protein isoform 1 [Theobroma cacao] gi|508726225|gb|EOY18122.1| Kinase	273	1e-87	-2.45015	3.2405	6.03644e-14
stevia5_contig_23909	>gi|567891345|ref|XP_006438193.1| hypothetical protein CICLE_v10031545mg [Citrus clementina] gi|567891347|ref|XP_006438194.1|	133	5e-34	-2.46104	-0.186942	0.00482116
stevia5_contig_29725	>gi|470121222|ref|XP_004296676.1| PREDICTED: 60S ribosomal protein L27a-3-like [Fragaria vesca subsp. vesca]	130	1e-35	-2.46104	-0.186942	0.00482116
stevia5_contig_29546	>gi|567873447|ref|XP_006429313.1| hypothetical protein CICLE_v10013109mg [Citrus clementina] gi|568854733|ref|XP_006480974.1|	70.1	3e-12	-2.46104	-0.186942	0.00482116
stevia5_contig_35534				-2.46104	-0.186942	0.00482116
stevia5_contig_39429	>gi|460392945|ref|XP_004242072.1| PREDICTED: uncharacterized protein LOC101250312 [Solanum lycopersicum]	194	1e-56	-2.46104	-0.186942	0.00482116
stevia5_contig_21926	>gi|594618421|gb|AHM24033.1| parthenolide synthase [Tanacetum parthenium]	501	2e-168	-2.46104	-0.186942	0.00482116
stevia5_contig_19858	>gi|470112450|ref|XP_004292447.1| PREDICTED: glutamyl-tRNA reductase 1, chloroplastic-like [Fragaria vesca subsp. vesca]	653	0	-2.46161	4.71035	2.00992e-20
stevia5_contig_4245	>gi|110083393|dbj|BAE97401.1| mitogen-activated protein kinase 2 [Nicotiana tabacum]	462	1e-157	-2.47214	4.36422	3.16768e-19
stevia5_contig_32795	>gi|512501802|gb|AGO03785.1| lipoxygenase 1 [Tanacetum cinerariifolium]Length=907	127	4e-31	-2.47602	0.136861	0.00115011
stevia5_contig_38492				-2.47602	0.136861	0.00115011
stevia5_contig_32011				-2.47602	0.136861	0.00115011
stevia5_contig_23012	>gi|587946777|gb|EXC33101.1| hypothetical protein L484_014981 [Morus notabilis]	54.7	4e-06	-2.47602	0.136861	0.00115011
stevia5_contig_36757				-2.47602	0.136861	0.00115011
stevia5_contig_36115	>gi|661886965|emb|CDP09374.1| unnamed protein product [Coffea canephora]	189	2e-52	-2.47764	1.12032	1.22472e-05
stevia5_contig_15022				-2.48	3.85624	3.64244e-17
stevia5_contig_29201	>gi|661880853|emb|CDP15547.1| unnamed protein product [Coffea canephora]	321	2e-100	-2.48695	2.6654	9.337e-12
stevia5_contig_12647	>gi|356538813|ref|XP_003537895.1| PREDICTED: UPF0496 protein At4g34320-like [Glycine max]	335	2e-106	-2.48864	5.7575	4.67778e-24
stevia5_contig_30171	>gi|225442210|ref|XP_002277235.1| PREDICTED: uncharacterized protein LOC100254971 [Vitis vinifera] gi|297743041|emb|CBI35908.3|	58.5	2e-08	-2.49088	2.05549	4.71755e-09
stevia5_contig_27967				-2.49325	2.13175	2.66079e-09
stevia5_contig_34663				-2.49341	0.625762	0.000168084
stevia5_contig_36575	>gi|661897069|emb|CDO98781.1| unnamed protein product [Coffea canephora]	220	4e-68	-2.49341	0.625762	0.000168084
stevia5_contig_14394				-2.49735	2.27332	6.77203e-10
stevia5_contig_21356				-2.49891	0.820018	4.71278e-05
stevia5_contig_23314	>gi|661886999|emb|CDP09408.1| unnamed protein product [Coffea canephora]	88.2	4e-17	-2.50141	5.41919	1.92938e-23
stevia5_contig_35885				-2.50949	1.28385	3.90302e-06
stevia5_contig_21174	>gi|25247163|gb|AAN73007.1| NBS-LRR resistance protein RS6-8 [Helianthus annuus]	125	7e-30	-2.51185	1.41071	1.27168e-06
stevia5_contig_39496				-2.51249	-1.97027	0.315063
stevia5_contig_37209				-2.51249	-1.97027	0.315063
stevia5_contig_39441				-2.51249	-1.97027	0.315063
stevia5_contig_39112				-2.51249	-1.97027	0.315063
stevia5_contig_32942				-2.51249	-1.97027	0.315063
stevia5_contig_36277				-2.51249	-1.97027	0.315063
stevia5_contig_38896				-2.51249	-1.97027	0.315063
stevia5_contig_40457	>gi|661874262|emb|CDP20665.1| unnamed protein product, partial [Coffea canephora]	82.4	4e-17	-2.51249	-1.97027	0.315063
stevia5_contig_35138				-2.51249	-1.97027	0.315063
stevia5_contig_36998				-2.51249	-1.97027	0.315063
stevia5_contig_37476				-2.51249	-1.97027	0.315063
stevia5_contig_39052	>gi|587887493|gb|EXB76233.1| Nitrate transporter 1.5 [Morus notabilis]Length=612	155	4e-42	-2.51249	-1.97027	0.315063
stevia5_contig_36232	>gi|224123954|ref|XP_002319205.1| kinesin motor family protein [Populus trichocarpa] gi|222857581|gb|EEE95128.1| kinesin motor	53.1	9e-06	-2.51249	-1.97027	0.315063
stevia5_contig_38503				-2.51249	-1.97027	0.315063
stevia5_contig_39411				-2.51249	-1.97027	0.315063
stevia5_contig_37785				-2.51249	-1.97027	0.315063
stevia5_contig_40947	>gi|661893555|emb|CDP03364.1| unnamed protein product [Coffea canephora]	93.2	2e-19	-2.51249	-1.97027	0.315063
stevia5_contig_39570	>gi|661874793|emb|CDP20440.1| unnamed protein product [Coffea canephora]	118	6e-29	-2.51249	-1.97027	0.315063
stevia5_contig_39103				-2.51249	-1.97027	0.315063
stevia5_contig_30578	>gi|661870309|emb|CDP21452.1| unnamed protein product [Coffea canephora]	71.6	5e-12	-2.51249	-1.97027	0.315063
stevia5_contig_39584				-2.51249	-1.97027	0.315063
stevia5_contig_39025	>gi|587887499|gb|EXB76239.1| putative pectinesterase/pectinesterase inhibitor 36 [Morus notabilis]	210	2e-62	-2.51249	-1.97027	0.315063
stevia5_contig_39012	>gi|645215090|ref|XP_008236794.1| PREDICTED: probable polyamine transporter At3g13620 [Prunus mume]	135	1e-34	-2.51249	-1.97027	0.315063
stevia5_contig_37855				-2.51249	-1.97027	0.315063
stevia5_contig_30935				-2.51249	-1.97027	0.315063
stevia5_contig_32350	>gi|568871400|ref|XP_006488876.1| PREDICTED: uncharacterized protein LOC102628873 [Citrus sinensis]	96.7	4e-20	-2.51249	-1.97027	0.315063
stevia5_contig_39701	>gi|255562926|ref|XP_002522468.1| protein with unknown function [Ricinus communis] gi|223538353|gb|EEF39960.1| protein with	219	1e-65	-2.51249	-1.97027	0.315063
stevia5_contig_34728	>gi|604320476|gb|EYU31418.1| hypothetical protein MIMGU_mgv1a021902mg [Erythranthe guttata]	99.4	9e-22	-2.51249	-1.97027	0.315063
stevia5_contig_39542	>gi|657954325|ref|XP_008367179.1| PREDICTED: LOW QUALITY PROTEIN: homeobox-leucine zipper protein ATHB-52 [Malus domestica]	83.2	6e-17	-2.51249	-1.97027	0.315063
stevia5_contig_31610	>gi|659075834|ref|XP_008438356.1| PREDICTED: probable calcium-binding protein CML22 [Cucumis melo] gi|659075836|ref|XP_008438357.1|	169	2e-49	-2.51249	-1.97027	0.315063
stevia5_contig_33919	>gi|443908754|gb|AGD80160.1| mixta-like 1 protein, partial [Linaria vulgaris]	227	6e-70	-2.51249	-1.97027	0.315063
stevia5_contig_39592	>gi|470126392|ref|XP_004299172.1| PREDICTED: vignain-like [Fragaria vesca subsp. vesca]	159	2e-43	-2.51249	-1.97027	0.315063
stevia5_contig_39740	>gi|604344540|gb|EYU43294.1| hypothetical protein MIMGU_mgv1a020711mg [Erythranthe guttata]	106	2e-25	-2.51249	-1.97027	0.315063
stevia5_contig_39352	>gi|460414223|ref|XP_004252472.1| PREDICTED: uncharacterized protein LOC101268847 [Solanum lycopersicum]	142	3e-36	-2.51249	-1.97027	0.315063
stevia5_contig_39790	>gi|661883761|emb|CDP12594.1| unnamed protein product [Coffea canephora]	306	1e-97	-2.51249	-1.97027	0.315063
stevia5_contig_39252	>gi|658000682|ref|XP_008392797.1| PREDICTED: squamosa promoter-binding-like protein 13A isoform X2 [Malus domestica]	147	1e-37	-2.51249	-1.97027	0.315063
stevia5_contig_35295				-2.51249	-1.97027	0.315063
stevia5_contig_8535				-2.51271	5.27679	4.16608e-23
stevia5_contig_13238	>gi|44890133|gb|AAS48514.1| vicilin-like protein [Fagopyrum esculentum]Length=140	115	1e-28	-2.51423	4.46076	2.88117e-20
stevia5_contig_12160	>gi|587894259|gb|EXB82787.1| CBS domain-containing protein CBSX5 [Morus notabilis]	402	2e-132	-2.51432	7.29821	3.14486e-27
stevia5_contig_17508	>gi|225426102|ref|XP_002276951.1| PREDICTED: uncharacterized protein LOC100244958 isoform 1 [Vitis vinifera]	256	3e-76	-2.5152	3.12038	4.4633e-14
stevia5_contig_29747				-2.52058	2.00259	4.71755e-09
stevia5_contig_24022	>gi|219560134|gb|ACL27275.1| homeodomain leucine-zipper 1 [Capsicum annuum]	149	8e-41	-2.52308	2.22786	6.66017e-10
stevia5_contig_37010	>gi|474216645|gb|EMS59119.1| hypothetical protein TRIUR3_13211 [Triticum urartu]	58.9	4e-09	-2.5239	-1.075	0.071289
stevia5_contig_20870	>gi|460373832|ref|XP_004232717.1| PREDICTED: heat shock 70 kDa protein 16-like [Solanum lycopersicum]	74.7	3e-13	-2.5239	-1.075	0.071289
stevia5_contig_37556				-2.5239	-1.075	0.071289
stevia5_contig_35899				-2.5239	-1.075	0.071289
stevia5_contig_32357				-2.5239	-1.075	0.071289
stevia5_contig_17895				-2.5239	-1.075	0.071289
stevia5_contig_36183	>gi|13540266|gb|AAK29384.1|AF312747_1 MAP kinase phosphatase [Solanum lycopersicum]	208	9e-66	-2.5239	-1.075	0.071289
stevia5_contig_26368	>gi|460377539|ref|XP_004234549.1| PREDICTED: mitochondrial chaperone BCS1-like [Solanum lycopersicum]	115	6e-28	-2.5239	-1.075	0.071289
stevia5_contig_36561	>gi|460401627|ref|XP_004246319.1| PREDICTED: late embryogenesis abundant protein B19.4-like [Solanum lycopersicum]	121	9e-33	-2.5239	-1.075	0.071289
stevia5_contig_39164				-2.5239	-1.075	0.071289
stevia5_contig_34019	>gi|658008129|ref|XP_008339250.1| PREDICTED: uncharacterized protein LOC103402287 [Malus domestica]	111	1e-26	-2.5239	-1.075	0.071289
stevia5_contig_33482				-2.5239	-1.075	0.071289
stevia5_contig_34536	>gi|506458632|gb|AGM15310.1| embryonic flower 1 [Chrysanthemum x morifolium]	117	2e-27	-2.5239	-1.075	0.071289
stevia5_contig_32022	>gi|432332468|gb|AGB07591.1| ethylene-responsive transcription factor 8 [Artemisia annua]	73.2	3e-13	-2.5239	-1.075	0.071289
stevia5_contig_36105				-2.5239	-1.075	0.071289
stevia5_contig_19387				-2.5239	-1.075	0.071289
stevia5_contig_34852	>gi|223948353|gb|ACN28260.1| unknown [Zea mays]Length=181	174	8e-52	-2.5239	-1.075	0.071289
stevia5_contig_38997				-2.5239	-1.075	0.071289
stevia5_contig_39308				-2.5239	-1.075	0.071289
stevia5_contig_39394				-2.5239	-1.075	0.071289
stevia5_contig_30996	>gi|567918552|ref|XP_006451282.1| hypothetical protein CICLE_v10009946mg [Citrus clementina] gi|557554508|gb|ESR64522.1| hypothetical	77.8	4e-15	-2.5239	-1.075	0.071289
stevia5_contig_35797	>gi|590596247|ref|XP_007018285.1| Alpha-glucan water dikinase, chloroplast, putative [Theobroma cacao] gi|508723613|gb|EOY15510.1|	142	3e-35	-2.5239	-1.075	0.071289
stevia5_contig_39469				-2.5239	-1.075	0.071289
stevia5_contig_13367				-2.5239	-1.075	0.071289
stevia5_contig_40492	>gi|661897816|emb|CDO97783.1| unnamed protein product [Coffea canephora]	167	4e-47	-2.5239	-1.075	0.071289
stevia5_contig_38525				-2.5239	-1.075	0.071289
stevia5_contig_35832				-2.5239	-1.075	0.071289
stevia5_contig_24974				-2.52831	-0.525452	0.0243128
stevia5_contig_41103	>gi|460365572|ref|XP_004228675.1| PREDICTED: syntaxin-121-like [Solanum lycopersicum]	102	9e-24	-2.52831	-0.525452	0.0243128
stevia5_contig_40552				-2.52831	-0.525452	0.0243128
stevia5_contig_30041	>gi|37993659|gb|AAR06915.1| UDP-glycosyltransferase 76H1 [Stevia rebaudiana]	143	6e-38	-2.52831	-0.525452	0.0243128
stevia5_contig_32045				-2.52831	-0.525452	0.0243128
stevia5_contig_25092				-2.52831	-0.525452	0.0243128
stevia5_contig_39762	>gi|255583202|ref|XP_002532366.1| 1-aminocyclopropane-1-carboxylate oxidase, putative [Ricinus communis] gi|223527922|gb|EEF30009.1|	230	2e-71	-2.52831	-0.525452	0.0243128
stevia5_contig_39511	>gi|593785051|ref|XP_007155566.1| hypothetical protein PHAVU_003G212700g [Phaseolus vulgaris] gi|561028920|gb|ESW27560.1|	98.6	2e-22	-2.52831	-0.525452	0.0243128
stevia5_contig_28805				-2.52831	-0.525452	0.0243128
stevia5_contig_5080	>gi|255577852|ref|XP_002529799.1| o-methyltransferase, putative [Ricinus communis] gi|223530710|gb|EEF32581.1| o-methyltransferase,	205	4e-61	-2.52831	-0.525452	0.0243128
stevia5_contig_22111	>gi|587847771|gb|EXB38104.1| hypothetical protein L484_021026 [Morus notabilis]	60.8	5e-09	-2.52886	2.93245	1.7194e-13
stevia5_contig_5320	>gi|388500320|gb|AFK38226.1| unknown [Lotus japonicus]Length=214	127	2e-33	-2.53064	-0.127568	0.00319021
stevia5_contig_38624	>gi|388502240|gb|AFK39186.1| unknown [Medicago truncatula]Length=290	354	2e-119	-2.53064	-0.127568	0.00319021
stevia5_contig_31792	>gi|566183858|ref|XP_002312482.2| hypothetical protein POPTR_0008s13870g [Populus trichocarpa] gi|550333020|gb|EEE89849.2|	451	2e-154	-2.5321	3.55366	2.7371e-16
stevia5_contig_26310	>gi|595806960|ref|XP_007202525.1| hypothetical protein PRUPE_ppa010959mg [Prunus persica] gi|462398056|gb|EMJ03724.1| hypothetical	150	6e-41	-2.53307	0.441646	0.000291634
stevia5_contig_22003				-2.53379	0.660132	0.000116219
stevia5_contig_38270	>gi|567163454|ref|XP_006397053.1| hypothetical protein EUTSA_v10029155mg, partial [Eutrema salsugineum] gi|557098070|gb|ESQ38506.1|	181	1e-50	-2.53379	0.660132	0.000116219
stevia5_contig_36046	>gi|224086791|ref|XP_002307963.1| hypothetical protein POPTR_0006s03490g [Populus trichocarpa] gi|222853939|gb|EEE91486.1|	434	3e-146	-2.53379	0.660132	0.000116219
stevia5_contig_30960				-2.53433	0.850172	3.28175e-05
stevia5_contig_30098	>gi|359496164|ref|XP_002269383.2| PREDICTED: uncharacterized protein LOC100253928 [Vitis vinifera]	221	9e-63	-2.53433	0.850172	3.28175e-05
stevia5_contig_13358	>gi|641840768|gb|KDO59686.1| hypothetical protein CISIN_1g0442262mg, partial [Citrus sinensis]	151	1e-41	-2.53509	1.16917	6.03921e-06
stevia5_contig_37797	>gi|255546755|ref|XP_002514436.1| calcium-dependent protein kinase, putative [Ricinus communis] gi|223546432|gb|EEF47932.1|	154	3e-39	-2.53509	1.16917	6.03921e-06
stevia5_contig_11852	>gi|661886965|emb|CDP09374.1| unnamed protein product [Coffea canephora]	136	8e-33	-2.53509	1.16917	6.03921e-06
stevia5_contig_13814	>gi|587876170|gb|EXB65262.1| E3 ubiquitin-protein ligase RING1 [Morus notabilis]	60.8	2e-08	-2.53581	1.54618	1.66338e-07
stevia5_contig_11415	>gi|604335704|gb|EYU39592.1| hypothetical protein MIMGU_mgv1a009423mg [Erythranthe guttata]	188	8e-55	-2.53626	1.8458	1.58919e-08
stevia5_contig_33409	>gi|225458515|ref|XP_002284237.1| PREDICTED: transcriptional activator Myb [Vitis vinifera]	268	9e-86	-2.5368	2.307	3.0297e-10
stevia5_contig_9091	>gi|590667886|ref|XP_007037339.1| Myb-related protein 306, putative isoform 1 [Theobroma cacao] gi|508774584|gb|EOY21840.1|	318	2e-101	-2.53748	3.24733	7.32118e-15
stevia5_contig_17056	>gi|470114505|ref|XP_004293455.1| PREDICTED: scarecrow-like transcription factor PAT1-like [Fragaria vesca subsp. vesca]	216	1e-64	-2.54516	4.78171	7.39063e-22
stevia5_contig_18861	>gi|147788164|emb|CAN71595.1| hypothetical protein VITISV_010143 [Vitis vinifera]	1044	0	-2.54741	3.75069	1.62553e-17
stevia5_contig_24239	>gi|1502353|emb|CAA92273.1| cytochrome oxidase subunit 3 [Magnolia grandiflora]	472	2e-165	-2.54797	2.55894	9.61527e-12
stevia5_contig_34581	>gi|296081795|emb|CBI20800.3| unnamed protein product [Vitis vinifera]Length=174	179	1e-52	-2.55609	1.6702	4.2427e-08
stevia5_contig_28721	>gi|259453|gb|AAB24078.1| lipid body membrane protein [Daucus carota]	124	8e-31	-2.55743	1.56467	1.17895e-07
stevia5_contig_21464	>gi|565350199|ref|XP_006342061.1| PREDICTED: chaperone protein dnaJ 11, chloroplastic-like [Solanum tuberosum]	112	6e-27	-2.56168	3.00278	5.26441e-14
stevia5_contig_22992	>gi|643734642|gb|KDP41312.1| hypothetical protein JCGZ_15719 [Jatropha curcas]	379	1e-118	-2.56229	3.40108	5.69283e-16
stevia5_contig_30460	>gi|359490558|ref|XP_003634111.1| PREDICTED: uncharacterized protein LOC100241527 [Vitis vinifera]	197	5e-55	-2.56364	2.26258	2.93092e-10
stevia5_contig_36461	>gi|27804375|gb|AAO22989.1| MADS-box transcription factor CDM36 [Chrysanthemum x morifolium]	144	5e-39	-2.56563	1.04472	9.62533e-06
stevia5_contig_21745				-2.5666	3.49677	1.79471e-16
stevia5_contig_20330				-2.56663	3.76722	7.6087e-18
stevia5_contig_31606				-2.5689	0.879722	2.27617e-05
stevia5_contig_23692				-2.57307	0.693719	7.91065e-05
stevia5_contig_35859				-2.57307	0.693719	7.91065e-05
stevia5_contig_21388				-2.58372	3.51152	1.0751e-16
stevia5_contig_24524				-2.58607	0.230887	0.000511224
stevia5_contig_37518	>gi|502084732|ref|XP_004487749.1| PREDICTED: uncharacterized protein LOC101506462 [Cicer arietinum]	81.3	6e-15	-2.58607	0.230887	0.000511224
stevia5_contig_10673				-2.59005	2.28529	1.70708e-10
stevia5_contig_36033				-2.59585	1.07064	6.70543e-06
stevia5_contig_34155	>gi|371925888|gb|AEX57689.1| hypothetical protein RasatMp058 (mitochondrion) [Raphanus sativus] gi|662020292|gb|AIE42581.1|	125	9e-43	-2.59704	-0.0705083	0.00208389
stevia5_contig_37029				-2.59704	-0.0705083	0.00208389
stevia5_contig_8171				-2.60246	2.81373	3.00134e-13
stevia5_contig_18076				-2.60462	1.4901	3.26244e-07
stevia5_contig_9017	>gi|460399954|ref|XP_004245501.1| PREDICTED: uncharacterized protein LOC101251606 isoform 2 [Solanum lycopersicum]	89.4	2e-17	-2.6054	4.56852	6.38533e-22
stevia5_contig_32032	>gi|643720740|gb|KDP31004.1| hypothetical protein JCGZ_11380 [Jatropha curcas]	577	0	-2.60965	2.15722	3.52936e-10
stevia5_contig_1377				-2.60991	1.81587	8.35673e-09
stevia5_contig_30381				-2.61131	0.726557	5.37496e-05
stevia5_contig_34828				-2.61456	-0.450953	0.016356
stevia5_contig_22293	>gi|587922314|gb|EXC09714.1| RING-H2 finger protein ATL54 [Morus notabilis]	75.9	9e-14	-2.61456	-0.450953	0.016356
stevia5_contig_34466				-2.61456	-0.450953	0.016356
stevia5_contig_34890	>gi|661892653|emb|CDP03811.1| unnamed protein product [Coffea canephora]	171	1e-51	-2.62262	0.518466	0.000132261
stevia5_contig_36805				-2.62262	0.518466	0.000132261
stevia5_contig_21031	>gi|661896023|emb|CDP00601.1| unnamed protein product [Coffea canephora]	162	1e-41	-2.62544	4.06689	5.76045e-20
stevia5_contig_20928	>gi|147832747|emb|CAN61677.1| hypothetical protein VITISV_018326 [Vitis vinifera]	179	5e-49	-2.63341	5.54768	6.39443e-26
stevia5_contig_20274	>gi|629098817|gb|KCW64582.1| hypothetical protein EUGRSUZ_G02180 [Eucalyptus grandis]	385	2e-130	-2.63408	3.46307	5.58204e-17
stevia5_contig_24660				-2.63451	1.39099	4.85796e-07
stevia5_contig_9896	>gi|661876252|emb|CDP19616.1| unnamed protein product [Coffea canephora]	466	9e-158	-2.63751	3.9469	2.11339e-19
stevia5_contig_35345				-2.6381	0.275733	0.000339168
stevia5_contig_34800				-2.6381	0.275733	0.000339168
stevia5_contig_35974				-2.6381	0.275733	0.000339168
stevia5_contig_33588	>gi|147780475|emb|CAN75757.1| hypothetical protein VITISV_028561 [Vitis vinifera]	109	3e-25	-2.6381	0.275733	0.000339168
stevia5_contig_35912				-2.6381	0.275733	0.000339168
stevia5_contig_36851	>gi|296081735|emb|CBI20740.3| unnamed protein product [Vitis vinifera]Length=1688	219	2e-60	-2.6381	0.275733	0.000339168
stevia5_contig_10873	>gi|359480619|ref|XP_003632502.1| PREDICTED: calcium-transporting ATPase 2, plasma membrane-type-like [Vitis vinifera]	458	4e-153	-2.64119	4.77716	2.85527e-23
stevia5_contig_8463				-2.64221	5.20875	6.19838e-25
stevia5_contig_15577	>gi|255562204|ref|XP_002522110.1| sterol regulatory element-binding protein site 2 protease, putative [Ricinus communis] gi|223538709|gb|EEF40310.1|	803	0	-2.64306	5.31978	2.40188e-25
stevia5_contig_22081	>gi|661890981|emb|CDP05558.1| unnamed protein product [Coffea canephora]	272	4e-79	-2.64355	1.26228	1.47279e-06
stevia5_contig_17255	>gi|604345715|gb|EYU44212.1| hypothetical protein MIMGU_mgv1a020440mg, partial [Erythranthe guttata]	245	9e-67	-2.64531	2.75053	2.98877e-13
stevia5_contig_33202				-2.64696	-0.967567	0.0480449
stevia5_contig_38799				-2.64696	-0.967567	0.0480449
stevia5_contig_29365				-2.64696	-0.967567	0.0480449
stevia5_contig_32928				-2.64696	-0.967567	0.0480449
stevia5_contig_27914				-2.64696	-0.967567	0.0480449
stevia5_contig_36364				-2.64696	-0.967567	0.0480449
stevia5_contig_38510				-2.64696	-0.967567	0.0480449
stevia5_contig_38047				-2.64696	-0.967567	0.0480449
stevia5_contig_37329				-2.64696	-0.967567	0.0480449
stevia5_contig_38672				-2.64696	-0.967567	0.0480449
stevia5_contig_35908				-2.64696	-0.967567	0.0480449
stevia5_contig_38775				-2.64696	-0.967567	0.0480449
stevia5_contig_30299	>gi|643729232|gb|KDP37112.1| hypothetical protein JCGZ_06168 [Jatropha curcas]	103	5e-25	-2.64696	-0.967567	0.0480449
stevia5_contig_34397	>gi|332322201|emb|CCA66222.1| hypothetical protein [Beta vulgaris subsp. vulgaris]	141	2e-35	-2.64696	-0.967567	0.0480449
stevia5_contig_26989				-2.64696	-0.967567	0.0480449
stevia5_contig_13253	>gi|6049841|gb|AAF02775.1|AF190728_1 asparagine synthetase [Helianthus annuus]	134	8e-34	-2.64696	-0.967567	0.0480449
stevia5_contig_37921				-2.64696	-0.967567	0.0480449
stevia5_contig_31540	>gi|568864443|ref|XP_006485608.1| PREDICTED: uncharacterized protein LOC102622390 [Citrus sinensis]	59.7	5e-09	-2.64696	-0.967567	0.0480449
stevia5_contig_33273				-2.64696	-0.967567	0.0480449
stevia5_contig_39286				-2.64696	-0.967567	0.0480449
stevia5_contig_38629	>gi|645291354|ref|XP_008245753.1| PREDICTED: UPF0481 protein At3g47200-like [Prunus mume]	100	7e-22	-2.64696	-0.967567	0.0480449
stevia5_contig_32519	>gi|595818957|ref|XP_007204433.1| hypothetical protein PRUPE_ppa027109mg [Prunus persica] gi|462399964|gb|EMJ05632.1| hypothetical	323	3e-105	-2.64696	-0.967567	0.0480449
stevia5_contig_29404				-2.64696	2.58735	1.47198e-12
stevia5_contig_14842	>gi|661882344|emb|CDP13924.1| unnamed protein product [Coffea canephora]	909	0	-2.653	4.7874	1.85382e-23
stevia5_contig_20053	>gi|167614348|gb|ABZ89746.1| NAC transcription factor ATAF1 [Mikania micrantha] gi|269856428|gb|ACZ51441.1| NAC transcription	251	2e-81	-2.65827	1.41151	3.3916e-07
stevia5_contig_36450				-2.65827	1.41151	3.3916e-07
stevia5_contig_25514	>gi|573014745|ref|NP_001275940.1| protein NDR1-like [Solanum tuberosum] gi|385845638|gb|AFI81517.1| LEA2-like protein [Solanum	258	1e-80	-2.65962	3.8962	1.88736e-19
stevia5_contig_26261	>gi|590646739|ref|XP_007031706.1| Transcription factor bHLH61 isoform 1 [Theobroma cacao] gi|508710735|gb|EOY02632.1| Transcription	206	2e-63	-2.66052	-0.0155886	0.00137083
stevia5_contig_24243	>gi|296089469|emb|CBI39288.3| unnamed protein product [Vitis vinifera]Length=688	157	8e-43	-2.66287	1.86163	3.25326e-09
stevia5_contig_33707				-2.66287	1.86163	3.25326e-09
stevia5_contig_24184	>gi|629104878|gb|KCW70347.1| hypothetical protein EUGRSUZ_F03590 [Eucalyptus grandis]	590	0	-2.66454	4.22052	4.85023e-21
stevia5_contig_18138	>gi|657382331|gb|KEH26250.1| beta-carotene hydroxylase [Medicago truncatula]	73.6	3e-13	-2.6654	0.555422	8.94647e-05
stevia5_contig_21218	>gi|566203919|ref|XP_002320338.2| hypothetical protein POPTR_0014s12300g [Populus trichocarpa] gi|550324050|gb|EEE98653.2|	108	4e-24	-2.6654	0.555422	8.94647e-05
stevia5_contig_38520				-2.6654	0.555422	8.94647e-05
stevia5_contig_34986	>gi|590672739|ref|XP_007038695.1| Disease resistance family protein / LRR family protein, putative [Theobroma cacao] gi|508775940|gb|EOY23196.1|	169	7e-44	-2.6654	0.555422	8.94647e-05
stevia5_contig_18422	>gi|590646788|ref|XP_007031719.1| Calcium-binding site, putative [Theobroma cacao] gi|508710748|gb|EOY02645.1| Calcium-binding	126	2e-31	-2.66643	3.58315	7.08882e-18
stevia5_contig_38577	>gi|502124075|ref|XP_004498373.1| PREDICTED: uncharacterized protein LOC101496539 [Cicer arietinum]	76.6	2e-14	-2.66944	1.28467	7.21962e-07
stevia5_contig_8717	>gi|502160676|ref|XP_004511843.1| PREDICTED: calcium-transporting ATPase 2, plasma membrane-type-like [Cicer arietinum]	1041	0	-2.67064	6.19485	2.86643e-28
stevia5_contig_27392				-2.67121	1.7694	5.88518e-09
stevia5_contig_20245	>gi|255582838|ref|XP_002532192.1| conserved hypothetical protein [Ricinus communis] gi|223528124|gb|EEF30195.1| conserved	147	8e-39	-2.67142	3.4635	2.28724e-17
stevia5_contig_5513	>gi|604329365|gb|EYU34696.1| hypothetical protein MIMGU_mgv11b016964mg [Erythranthe guttata]	271	2e-84	-2.67379	7.70424	9.06638e-31
stevia5_contig_34088	>gi|604314943|gb|EYU27649.1| hypothetical protein MIMGU_mgv1a020618mg, partial [Erythranthe guttata]	203	7e-60	-2.6792	2.21743	8.69056e-11
stevia5_contig_24313	>gi|661881128|emb|CDP15186.1| unnamed protein product [Coffea canephora]	228	8e-67	-2.6801	1.87658	2.37625e-09
stevia5_contig_29460	>gi|297849756|ref|XP_002892759.1| F-box family protein [Arabidopsis lyrata subsp. lyrata] gi|297338601|gb|EFH69018.1| F-box	127	2e-29	-2.6801	1.87658	2.37625e-09
stevia5_contig_20609				-2.68075	1.67097	1.09372e-08
stevia5_contig_38497	>gi|460398633|ref|XP_004244860.1| PREDICTED: phospholipase A1-Igamma1, chloroplastic-like [Solanum lycopersicum]	610	0	-2.68487	0.790115	2.51191e-05
stevia5_contig_29072				-2.68832	0.31925	0.000221565
stevia5_contig_29683	>gi|565368079|ref|XP_006350681.1| PREDICTED: uncharacterized protein At4g14450, chloroplastic-like [Solanum tuberosum]	95.9	1e-21	-2.68832	0.31925	0.000221565
stevia5_contig_25783	>gi|460372102|ref|XP_004231871.1| PREDICTED: probable WRKY transcription factor 7 [Solanum lycopersicum]	103	8e-23	-2.68832	0.31925	0.000221565
stevia5_contig_15030	>gi|664806987|gb|AIF73142.1| ubiquitin carboxyl-terminal hydrolase family protein [Camellia sinensis var. sinensis]	488	8e-166	-2.69177	1.56545	8.3757e-08
stevia5_contig_2306				-2.69227	5.11189	2.40729e-25
stevia5_contig_27299	>gi|661888245|emb|CDP08362.1| unnamed protein product [Coffea canephora]	738	0	-2.6945	3.23748	2.71716e-16
stevia5_contig_33206				-2.69595	-0.380071	0.0108684
stevia5_contig_37241				-2.69595	-0.380071	0.0108684
stevia5_contig_36827				-2.69595	-0.380071	0.0108684
stevia5_contig_11360	>gi|5821136|dbj|BAA83710.1| heat shock factor [Nicotiana tabacum]Length=292	3e-36	0	-2.69917	3.551	4.09192e-18
stevia5_contig_27430	>gi|470138973|ref|XP_004305226.1| PREDICTED: uncharacterized protein LOC101298051 [Fragaria vesca subsp. vesca]	68.9	4e-09	-2.69946	0.992335	5.02661e-06
stevia5_contig_9150	>gi|590689599|ref|XP_007043272.1| DNAJ heat shock N-terminal domain-containing protein, putative [Theobroma cacao] gi|508707207|gb|EOX99103.1|	471	4e-158	-2.69975	3.12238	8.02346e-16
stevia5_contig_20166	>gi|225433017|ref|XP_002284642.1| PREDICTED: 1-aminocyclopropane-1-carboxylate oxidase homolog 1 [Vitis vinifera] gi|147807864|emb|CAN66433.1|	459	1e-157	-2.70256	4.70985	9.05068e-24
stevia5_contig_35194	>gi|359491033|ref|XP_002278671.2| PREDICTED: zinc finger protein VAR3, chloroplastic-like [Vitis vinifera] gi|297734333|emb|CBI15580.3|	478	7e-163	-2.7108	1.17	1.5578e-06
stevia5_contig_6501	>gi|470146075|ref|XP_004308655.1| PREDICTED: glutamate receptor 1.4-like [Fragaria vesca subsp. vesca]	376	4e-118	-2.71948	2.004	3.89787e-10
stevia5_contig_10761				-2.72132	0.0373467	0.00089524
stevia5_contig_30364	>gi|565401073|ref|XP_006366040.1| PREDICTED: putative F-box protein At3g58860-like [Solanum tuberosum]	58.9	2e-08	-2.72132	0.0373467	0.00089524
stevia5_contig_29900				-2.72132	0.0373467	0.00089524
stevia5_contig_38507				-2.72132	0.0373467	0.00089524
stevia5_contig_33023				-2.72132	0.0373467	0.00089524
stevia5_contig_1781				-2.72337	3.87835	3.79152e-20
stevia5_contig_39497				-2.72722	-1.77708	0.216877
stevia5_contig_39390	>gi|629080497|gb|KCW46942.1| hypothetical protein EUGRSUZ_K00756 [Eucalyptus grandis]	100	1e-24	-2.72722	-1.77708	0.216877
stevia5_contig_38501				-2.72722	-1.77708	0.216877
stevia5_contig_35683				-2.72722	-1.77708	0.216877
stevia5_contig_36772	>gi|590574083|ref|XP_007012302.1| Glycosyl hydrolases family 32 protein, putative [Theobroma cacao] gi|508782665|gb|EOY29921.1|	117	2e-28	-2.72722	-1.77708	0.216877
stevia5_contig_36065				-2.72722	-1.77708	0.216877
stevia5_contig_33411				-2.72722	-1.77708	0.216877
stevia5_contig_38780	>gi|296090345|emb|CBI40164.3| unnamed protein product [Vitis vinifera]Length=423	67.8	8e-11	-2.72722	-1.77708	0.216877
stevia5_contig_39504				-2.72722	-1.77708	0.216877
stevia5_contig_36467				-2.72722	-1.77708	0.216877
stevia5_contig_39679				-2.72722	-1.77708	0.216877
stevia5_contig_39765				-2.72722	-1.77708	0.216877
stevia5_contig_36211	>gi|590572993|ref|XP_007011996.1| Cysteine-rich RLK 34, putative isoform 3 [Theobroma cacao] gi|508782359|gb|EOY29615.1| Cysteine-rich	145	3e-38	-2.72722	-1.77708	0.216877
stevia5_contig_37910				-2.72722	-1.77708	0.216877
stevia5_contig_37892				-2.72722	-1.77708	0.216877
stevia5_contig_36268				-2.72722	-1.77708	0.216877
stevia5_contig_36471	>gi|297814281|ref|XP_002875024.1| beta-amylase 9 [Arabidopsis lyrata subsp. lyrata] gi|297320861|gb|EFH51283.1| beta-amylase	149	2e-39	-2.72722	-1.77708	0.216877
stevia5_contig_39150				-2.72722	-1.77708	0.216877
stevia5_contig_39066	>gi|587981921|gb|EXC66440.1| Xyloglucan galactosyltransferase KATAMARI1 [Morus notabilis]	216	6e-66	-2.72722	-1.77708	0.216877
stevia5_contig_40083	>gi|56544474|gb|AAV92902.1| Avr9/Cf-9 rapidly elicited protein 197, partial [Nicotiana tabacum]	123	2e-32	-2.72722	-1.77708	0.216877
stevia5_contig_39831	>gi|565374185|ref|XP_006353644.1| PREDICTED: 3-ketoacyl-CoA synthase 11-like [Solanum tuberosum]	130	3e-32	-2.72722	-1.77708	0.216877
stevia5_contig_39280	>gi|661884668|emb|CDP11734.1| unnamed protein product [Coffea canephora]	182	3e-50	-2.72722	-1.77708	0.216877
stevia5_contig_40652				-2.72722	-1.77708	0.216877
stevia5_contig_37144	>gi|41052474|dbj|BAD07484.1| PDR-type ABC transporter 2 [Nicotiana tabacum]	356	2e-111	-2.72722	-1.77708	0.216877
stevia5_contig_32781	>gi|645220608|ref|XP_008240986.1| PREDICTED: kinesin-like protein KIF22-A [Prunus mume]	358	6e-116	-2.72722	-1.77708	0.216877
stevia5_contig_40390	>gi|661884460|emb|CDP12017.1| unnamed protein product [Coffea canephora]	398	2e-126	-2.72722	-1.77708	0.216877
stevia5_contig_11997	>gi|661886965|emb|CDP09374.1| unnamed protein product [Coffea canephora]	116	6e-26	-2.72866	2.18228	5.95323e-11
stevia5_contig_26327				-2.73033	1.0192	3.46276e-06
stevia5_contig_38311	>gi|566210951|ref|XP_006372549.1| hypothetical protein POPTR_0017s02700g [Populus trichocarpa] gi|550319178|gb|ERP50346.1|	202	4e-63	-2.73033	1.0192	3.46276e-06
stevia5_contig_18113	>gi|604346744|gb|EYU45124.1| hypothetical protein MIMGU_mgv1a0121942mg, partial [Erythranthe guttata]	83.2	1e-16	-2.73184	3.06481	8.43029e-16
stevia5_contig_33584	>gi|225455447|ref|XP_002279586.1| PREDICTED: F-box protein PP2-A13 [Vitis vinifera]	329	1e-107	-2.73184	3.06481	8.43029e-16
stevia5_contig_7384	>gi|661893083|emb|CDP02892.1| unnamed protein product [Coffea canephora]	122	9e-29	-2.73265	5.69999	5.95362e-28
stevia5_contig_16618	>gi|568214982|ref|NP_001275116.1| glucan endo-1,3-beta-glucosidase 14-like precursor [Solanum tuberosum] gi|407947966|gb|AFU52638.1|	507	5e-170	-2.73466	4.98173	1.76189e-25
stevia5_contig_36373				-2.73684	0.361515	0.000147032
stevia5_contig_36390				-2.73684	0.361515	0.000147032
stevia5_contig_39060	>gi|604302763|gb|EYU22320.1| hypothetical protein MIMGU_mgv1a012158mg [Erythranthe guttata]	320	1e-106	-2.73684	0.361515	0.000147032
stevia5_contig_35264				-2.73684	0.361515	0.000147032
stevia5_contig_35973	>gi|147797902|emb|CAN69607.1| hypothetical protein VITISV_009561 [Vitis vinifera]	215	1e-78	-2.73684	0.361515	0.000147032
stevia5_contig_18483				-2.73816	1.19383	1.07894e-06
stevia5_contig_26001				-2.74443	1.34987	2.4465e-07
stevia5_contig_7800	>gi|470144003|ref|XP_004307656.1| PREDICTED: zinc finger CCCH domain-containing protein 29-like isoform 1 [Fragaria vesca	651	0	-2.74495	8.10762	5.13353e-33
stevia5_contig_33886	>gi|657376484|gb|KEH21562.1| receptor-like kinase [Medicago truncatula]Length=123	107	2e-26	-2.74703	1.9349	4.87285e-10
stevia5_contig_37658	>gi|345101743|gb|AEN69739.1| gibberellin 2-oxidase [Helianthus annuus] gi|345101745|gb|AEN69740.1| gibberellin 2-oxidase [Helianthus	145	2e-42	-2.74732	0.626661	4.03245e-05
stevia5_contig_34544	>gi|308190438|gb|ADO16184.1| cytochrome P450 mono-oxygenase [Artemisia annua]	237	6e-72	-2.74732	0.626661	4.03245e-05
stevia5_contig_27663	>gi|645228617|ref|XP_008221081.1| PREDICTED: GEM-like protein 4 [Prunus mume]	153	2e-42	-2.74732	0.626661	4.03245e-05
stevia5_contig_17691	>gi|565388087|ref|XP_006359811.1| PREDICTED: uncharacterized protein LOC102586098 [Solanum tuberosum]	491	4e-167	-2.74765	5.74854	1.97192e-28
stevia5_contig_4863	>gi|224142445|ref|XP_002324568.1| hypothetical protein POPTR_0018s12170g [Populus trichocarpa] gi|222866002|gb|EEF03133.1|	93.2	2e-20	-2.74867	6.30625	5.63617e-30
stevia5_contig_6156	>gi|460388460|ref|XP_004239885.1| PREDICTED: probable protein phosphatase 2C 49-like [Solanum lycopersicum]	354	2e-115	-2.75017	6.84924	4.15206e-31
stevia5_contig_13824	>gi|604335807|gb|EYU39695.1| hypothetical protein MIMGU_mgv1a013322mg [Erythranthe guttata]	114	1e-28	-2.75035	3.36099	2.21186e-17
stevia5_contig_25274	>gi|5734442|emb|CAB52690.1| hexose transporter [Solanum lycopersicum]Length=235	195	1e-58	-2.7515	3.20864	1.02254e-16
stevia5_contig_24205	>gi|512126367|gb|AGN95658.1| WRKY3 [Chrysanthemum x morifolium]Length=314	99	1e-21	-2.75201	4.47672	1.81918e-23
stevia5_contig_23243	>gi|13183177|gb|AAK15089.1|AF240006_1 7S globulin [Sesamum indicum]Length=585	316	5e-99	-2.753	4.8088	7.6448e-25
stevia5_contig_34212	>gi|661881181|emb|CDP15239.1| unnamed protein product [Coffea canephora]	552	0	-2.75304	2.79162	2.40632e-14
stevia5_contig_37146	>gi|661882425|emb|CDP14005.1| unnamed protein product [Coffea canephora]	248	2e-73	-2.75385	1.61954	7.34154e-09
stevia5_contig_23392				-2.75486	0.851046	7.74805e-06
stevia5_contig_15280	>gi|643706198|gb|KDP22330.1| hypothetical protein JCGZ_26161 [Jatropha curcas]	62.8	7e-10	-2.76033	-0.867515	0.0325678
stevia5_contig_30903				-2.76033	-0.867515	0.0325678
stevia5_contig_38935				-2.76033	-0.867515	0.0325678
stevia5_contig_37496				-2.76033	-0.867515	0.0325678
stevia5_contig_35658	>gi|147785835|emb|CAN73071.1| hypothetical protein VITISV_032383 [Vitis vinifera]	155	9e-41	-2.76033	-0.867515	0.0325678
stevia5_contig_38811				-2.76033	-0.867515	0.0325678
stevia5_contig_38363				-2.76033	-0.867515	0.0325678
stevia5_contig_39799				-2.76033	-0.867515	0.0325678
stevia5_contig_12954				-2.76033	-0.867515	0.0325678
stevia5_contig_31878	>gi|604321352|gb|EYU31928.1| hypothetical protein MIMGU_mgv1a0074592mg, partial [Erythranthe guttata]	190	1e-56	-2.76033	-0.867515	0.0325678
stevia5_contig_26528	>gi|590687350|ref|XP_007042639.1| Uncharacterized protein TCM_007226 [Theobroma cacao] gi|508706574|gb|EOX98470.1| Uncharacterized	87.8	8e-19	-2.76033	-0.867515	0.0325678
stevia5_contig_38898				-2.76033	-0.867515	0.0325678
stevia5_contig_36614	>gi|629123547|gb|KCW87972.1| hypothetical protein EUGRSUZ_A00379 [Eucalyptus grandis]	336	7e-108	-2.76033	-0.867515	0.0325678
stevia5_contig_35677	>gi|224143306|ref|XP_002324910.1| hypothetical protein POPTR_0018s02560g [Populus trichocarpa] gi|222866344|gb|EEF03475.1|	228	2e-68	-2.76033	-0.867515	0.0325678
stevia5_contig_5802	>gi|225439060|ref|XP_002266077.1| PREDICTED: protein LURP-one-related 8 [Vitis vinifera] gi|147770903|emb|CAN65231.1| hypothetical	166	1e-46	-2.76092	5.26357	7.02357e-27
stevia5_contig_25261				-2.76484	2.90583	5.37366e-15
stevia5_contig_2669	>gi|598324125|ref|YP_009020743.1| photosystem I P700 apoprotein A1 (chloroplast) [Praxelis clematidea] gi|651514790|ref|YP_009040800.1|	1450	0	-2.76541	10.8471	3.71204e-34
stevia5_contig_24262				-2.76827	3.05199	1.0364e-15
stevia5_contig_12163	>gi|584478824|gb|AHJ08575.1| DREB6-like protein [Cichorium intybus]Length=314	258	6e-78	-2.77139	6.15969	4.61377e-30
stevia5_contig_34462				-2.77299	-0.312468	0.00721029
stevia5_contig_22305	>gi|661888946|emb|CDP07389.1| unnamed protein product [Coffea canephora]	246	4e-74	-2.77299	-0.312468	0.00721029
stevia5_contig_13597	>gi|566146379|ref|XP_006368208.1| hypothetical protein POPTR_0001s00520g [Populus trichocarpa] gi|550346107|gb|ERP64777.1|	92.4	8e-19	-2.77324	2.91321	4.30498e-15
stevia5_contig_3468	>gi|595943647|ref|XP_007215982.1| hypothetical protein PRUPE_ppa011701mg [Prunus persica] gi|462412132|gb|EMJ17181.1| hypothetical	155	9e-43	-2.77324	2.91321	4.30498e-15
stevia5_contig_37128				-2.77967	0.0884366	0.000374167
stevia5_contig_30852	>gi|658033116|ref|XP_008352066.1| PREDICTED: dehydrin COR47-like [Malus domestica]	112	1e-27	-2.77967	0.0884366	0.000374167
stevia5_contig_36946				-2.77967	0.0884366	0.000374167
stevia5_contig_30416				-2.77967	0.0884366	0.000374167
stevia5_contig_33876				-2.77967	0.0884366	0.000374167
stevia5_contig_28008				-2.77967	0.0884366	0.000374167
stevia5_contig_33192	>gi|590661976|ref|XP_007035821.1| GDSL esterase/lipase isoform 2 [Theobroma cacao] gi|508714850|gb|EOY06747.1| GDSL esterase/lipase	205	8e-60	-2.77967	0.0884366	0.000374167
stevia5_contig_25309				-2.78132	4.09506	8.50508e-22
stevia5_contig_26112				-2.78379	0.402598	9.82575e-05
stevia5_contig_22201				-2.7866	0.661028	2.69782e-05
stevia5_contig_9992	>gi|604327659|gb|EYU33416.1| hypothetical protein MIMGU_mgv1a009604mg [Erythranthe guttata]	417	6e-140	-2.78813	5.51535	2.73517e-28
stevia5_contig_25317	>gi|359491991|ref|XP_002283222.2| PREDICTED: isoflavone 2'-hydroxylase-like [Vitis vinifera]	553	0	-2.78859	2.76801	1.57826e-14
stevia5_contig_12976	>gi|661877793|emb|CDP18410.1| unnamed protein product [Coffea canephora]	227	8e-68	-2.78863	0.880592	5.25956e-06
stevia5_contig_5045	>gi|470109809|ref|XP_004291182.1| PREDICTED: dehydration-responsive element-binding protein 3-like [Fragaria vesca subsp.	213	3e-63	-2.79096	3.07194	5.49491e-16
stevia5_contig_29619	>gi|643734732|gb|KDP41402.1| hypothetical protein JCGZ_15809 [Jatropha curcas]	240	2e-75	-2.79137	1.24037	5.12016e-07
stevia5_contig_16517	>gi|311976585|gb|ADQ20114.1| NAC domain-containing protein [Chrysanthemum x morifolium]	146	3e-40	-2.79219	5.49339	2.59273e-28
stevia5_contig_28920	>gi|661884609|emb|CDP11675.1| unnamed protein product [Coffea canephora]	135	4e-38	-2.79313	1.52904	4.18192e-08
stevia5_contig_34006	>gi|3334261|sp|O24058.1|MT2_MALDO RecName: Full=Metallothionein-like protein type 2 gi|1655851|gb|AAC23697.1| metallothionein-like	111	8e-28	-2.79697	2.46542	1.2936e-12
stevia5_contig_4734	>gi|297743986|emb|CBI36956.3| unnamed protein product [Vitis vinifera]Length=242	177	2e-50	-2.79717	2.53305	2.0223e-13
stevia5_contig_31298	>gi|225458523|ref|XP_002282303.1| PREDICTED: uncharacterized protein LOC100243808 [Vitis vinifera]	106	2e-22	-2.811	1.99101	1.41429e-10
stevia5_contig_10317				-2.8157	4.6465	5.51262e-25
stevia5_contig_38394	>gi|590580780|ref|XP_007014165.1| Xyloglucan endotransglucosylase/hydrolase family protein [Theobroma cacao] gi|508784528|gb|EOY31784.1|	88.6	1e-18	-2.81571	1.41232	8.29362e-08
stevia5_contig_20510	>gi|571501267|ref|XP_006594783.1| PREDICTED: beta-glucosidase 18-like isoform X2 [Glycine max]	112	4e-26	-2.81726	1.2631	2.44007e-07
stevia5_contig_29448	>gi|659102031|ref|XP_008451916.1| PREDICTED: LOW QUALITY PROTEIN: protein NLP7-like [Cucumis melo]	103	1e-22	-2.81918	1.09696	1.0993e-06
stevia5_contig_33611	>gi|657371805|gb|KEH17777.1| DUF247 domain protein [Medicago truncatula]Length=464	106	3e-24	-2.81918	1.09696	1.0993e-06
stevia5_contig_28209				-2.81918	1.09696	1.0993e-06
stevia5_contig_10295	>gi|225463022|ref|XP_002266038.1| PREDICTED: E3 ubiquitin-protein ligase arkadia-like isoform 1 [Vitis vinifera]	84.7	3e-17	-2.82184	4.13076	1.7499e-22
stevia5_contig_35521	>gi|297817840|ref|XP_002876803.1| hypothetical protein ARALYDRAFT_484144 [Arabidopsis lyrata subsp. lyrata] gi|297322641|gb|EFH53062.1|	64.7	3e-10	-2.82926	0.442563	6.47873e-05
stevia5_contig_31313	>gi|390430855|gb|AFL91245.1| WRKY 5 transcription factor, partial [Helianthus annuus]	164	4e-48	-2.82975	3.01229	4.55938e-16
stevia5_contig_1695	>gi|84579408|dbj|BAE72091.1| Lactuca sativa 9-cis-epoxycarotenoid dioxygenase 2	830	0	-2.8321	4.32854	1.02036e-23
stevia5_contig_23023	>gi|255540813|ref|XP_002511471.1| two-component sensor protein histidine protein kinase, putative [Ricinus communis] gi|223550586|gb|EEF52073.1|	65.5	9e-11	-2.83285	2.86187	2.89603e-15
stevia5_contig_34023				-2.83574	0.137806	0.000241448
stevia5_contig_38278				-2.83574	0.137806	0.000241448
stevia5_contig_3618	>gi|566149358|ref|XP_006369086.1| hypothetical protein POPTR_0001s16330g [Populus trichocarpa] gi|550347445|gb|ERP65655.1|	88.2	3e-18	-2.83796	4.07621	1.91016e-22
stevia5_contig_30560				-2.84163	2.5048	3.41032e-13
stevia5_contig_25974				-2.84195	2.01828	7.64669e-11
stevia5_contig_34079				-2.84612	-0.247853	0.00482116
stevia5_contig_36707				-2.84612	-0.247853	0.00482116
stevia5_contig_32619	>gi|641855360|gb|KDO74146.1| hypothetical protein CISIN_1g012716mg [Citrus sinensis]	100	6e-23	-2.84612	-0.247853	0.00482116
stevia5_contig_32285				-2.84612	-0.247853	0.00482116
stevia5_contig_29003				-2.84612	-0.247853	0.00482116
stevia5_contig_33978	>gi|6049841|gb|AAF02775.1|AF190728_1 asparagine synthetase [Helianthus annuus]	613	0	-2.84612	-0.247853	0.00482116
stevia5_contig_36658	>gi|604306601|gb|EYU25397.1| hypothetical protein MIMGU_mgv1a000678mg [Erythranthe guttata]	608	0	-2.84612	-0.247853	0.00482116
stevia5_contig_37538	>gi|30039240|gb|AAP14019.1|AF380836_1 putative ACC synthase 1 [Lactuca sativa]	787	0	-2.84612	-0.247853	0.00482116
stevia5_contig_23650	>gi|566163196|ref|XP_002303814.2| hypothetical protein POPTR_0003s17460g [Populus trichocarpa] gi|550343390|gb|EEE78793.2|	919	0	-2.85377	3.55743	1.83599e-19
stevia5_contig_33018	>gi|629084012|gb|KCW50369.1| hypothetical protein EUGRSUZ_J00128 [Eucalyptus grandis]	219	2e-65	-2.85387	0.937967	2.40425e-06
stevia5_contig_30032	>gi|296085297|emb|CBI29029.3| unnamed protein product [Vitis vinifera]Length=175	105	5e-25	-2.85387	0.937967	2.40425e-06
stevia5_contig_28117	>gi|590672739|ref|XP_007038695.1| Disease resistance family protein / LRR family protein, putative [Theobroma cacao] gi|508775940|gb|EOY23196.1|	244	4e-70	-2.86083	2.29848	2.47076e-12
stevia5_contig_34940				-2.86545	-0.773895	0.0214652
stevia5_contig_39208	>gi|571457125|ref|XP_006580592.1| PREDICTED: probable copper-transporting ATPase HMA5-like [Glycine max]	128	3e-35	-2.86545	-0.773895	0.0214652
stevia5_contig_38509	>gi|148366073|gb|ABQ59737.1| class I low-molecular-weight heat-shock protein [Ageratina adenophora]	148	1e-42	-2.86545	-0.773895	0.0214652
stevia5_contig_24374				-2.86545	-0.773895	0.0214652
stevia5_contig_34823				-2.86545	-0.773895	0.0214652
stevia5_contig_38434				-2.86545	-0.773895	0.0214652
stevia5_contig_32572				-2.86545	-0.773895	0.0214652
stevia5_contig_37352	>gi|359478300|ref|XP_003632104.1| PREDICTED: LOW QUALITY PROTEIN: probably inactive leucine-rich repeat receptor-like protein	74.3	4e-13	-2.86545	-0.773895	0.0214652
stevia5_contig_37022	>gi|502162127|ref|XP_004512401.1| PREDICTED: replication protein A 70 kDa DNA-binding subunit-like [Cicer arietinum]	194	5e-55	-2.86545	-0.773895	0.0214652
stevia5_contig_29157	>gi|21105757|gb|AAM34777.1|AF509877_1 nam-like protein 14, partial [Petunia x hybrida]	107	2e-24	-2.86545	-0.773895	0.0214652
stevia5_contig_37045	>gi|496526990|dbj|BAN19725.1| polyprotein [Nilaparvata lugens honeydew virus 1]	82.8	1e-14	-2.86545	-0.773895	0.0214652
stevia5_contig_38705	>gi|356529971|ref|XP_003533559.1| PREDICTED: pentatricopeptide repeat-containing protein At4g19890-like isoform X1 [Glycine	417	7e-138	-2.86545	-0.773895	0.0214652
stevia5_contig_39398	>gi|645236602|ref|XP_008224815.1| PREDICTED: uncharacterized protein LOC103324524 [Prunus mume] gi|645236604|ref|XP_008224816.1|	116	6e-26	-2.86545	-0.773895	0.0214652
stevia5_contig_31839				-2.86545	-0.773895	0.0214652
stevia5_contig_35433	>gi|567922310|ref|XP_006453161.1| hypothetical protein CICLE_v10007279mg [Citrus clementina] gi|568840791|ref|XP_006474349.1|	441	3e-140	-2.86768	1.30754	1.16556e-07
stevia5_contig_11169	>gi|629086868|gb|KCW53225.1| hypothetical protein EUGRSUZ_J02491 [Eucalyptus grandis]	227	5e-71	-2.87269	5.3219	5.8643e-29
stevia5_contig_31791	>gi|565386887|ref|XP_006359239.1| PREDICTED: ethylene-responsive transcription factor 2-like [Solanum tuberosum]	71.2	1e-12	-2.87334	0.481471	4.24139e-05
stevia5_contig_19591	>gi|298108803|gb|ADI56655.1| WRKY transcription factor [Artemisia annua]	459	2e-155	-2.87471	5.10493	3.69372e-28
stevia5_contig_13028	>gi|565363561|ref|XP_006348503.1| PREDICTED: tobamovirus multiplication protein 3-like [Solanum tuberosum]	247	8e-75	-2.8755	1.14662	5.10222e-07
stevia5_contig_19143	>gi|661898799|emb|CDO96793.1| unnamed protein product [Coffea canephora]	57.8	3e-06	-2.8771	1.94984	9.06683e-11
stevia5_contig_2854	>gi|399525594|gb|AFP44109.1| tubulin-alpha, partial [Lycoris longituba]Length=196	283	1e-94	-2.88278	3.96775	1.71182e-22
stevia5_contig_30727	>gi|595874825|ref|XP_007212141.1| hypothetical protein PRUPE_ppa012223mg [Prunus persica] gi|645236888|ref|XP_008224951.1|	141	2e-38	-2.88363	1.47223	2.81318e-08
stevia5_contig_24855	>gi|298108803|gb|ADI56655.1| WRKY transcription factor [Artemisia annua]	489	6e-169	-2.88804	4.37807	1.12371e-24
stevia5_contig_17440				-2.8888	4.56313	9.9656e-26
stevia5_contig_18620	>gi|604345715|gb|EYU44212.1| hypothetical protein MIMGU_mgv1a020440mg, partial [Erythranthe guttata]	190	4e-50	-2.88909	1.73857	6.70367e-10
stevia5_contig_30007	>gi|5381321|gb|AAD42942.1|AF091840_1 15 kDa oleosin [Sesamum indicum] gi|198250341|gb|ACH85187.1| main allergen 15 kDa oleosin	115	1e-29	-2.88972	0.185568	0.00015633
stevia5_contig_36676				-2.88972	0.185568	0.00015633
stevia5_contig_39415	>gi|661869761|emb|CDP21525.1| unnamed protein product [Coffea canephora]	432	2e-147	-2.88972	0.185568	0.00015633
stevia5_contig_21858	>gi|643704260|gb|KDP21324.1| hypothetical protein JCGZ_21795 [Jatropha curcas]	322	2e-102	-2.895	3.52468	9.19236e-20
stevia5_contig_32226				-2.8984	0.759563	7.95545e-06
stevia5_contig_31002	>gi|224093419|ref|XP_002309917.1| hypothetical protein POPTR_0007s04191g [Populus trichocarpa] gi|222852820|gb|EEE90367.1|	110	5e-26	-2.89856	3.78736	2.01274e-21
stevia5_contig_16319	>gi|604302572|gb|EYU22129.1| hypothetical protein MIMGU_mgv1a022290mg [Erythranthe guttata]	139	2e-34	-2.89881	4.62305	3.92041e-26
stevia5_contig_24881				-2.90026	2.92163	3.64012e-16
stevia5_contig_34302	>gi|568871715|ref|XP_006489027.1| PREDICTED: phospholipase D p1-like isoform X2 [Citrus sinensis]	834	0	-2.90193	2.07138	2.19577e-11
stevia5_contig_21215				-2.90286	1.17084	3.45516e-07
stevia5_contig_25830	>gi|15418742|gb|AAK13029.1| ribonuclease-like PR-10c [Malus domestica] gi|60460594|gb|AAX20917.1| Mal d 1.0109 [Malus domestica]	323	1e-109	-2.90286	1.17084	3.45516e-07
stevia5_contig_18811	>gi|567899860|ref|XP_006442418.1| hypothetical protein CICLE_v10023471mg, partial [Citrus clementina] gi|557544680|gb|ESR55658.1|	222	2e-64	-2.90782	2.81652	1.16319e-15
stevia5_contig_7253				-2.91218	3.79948	1.07973e-21
stevia5_contig_39301	>gi|641805006|gb|KDO35886.1| hypothetical protein CISIN_1g042755mg, partial [Citrus sinensis]	65.9	3e-11	-2.91408	-1.60661	0.146347
stevia5_contig_35562				-2.91408	-1.60661	0.146347
stevia5_contig_36305				-2.91408	-1.60661	0.146347
stevia5_contig_38303				-2.91408	-1.60661	0.146347
stevia5_contig_31934				-2.91408	-1.60661	0.146347
stevia5_contig_36086				-2.91408	-1.60661	0.146347
stevia5_contig_38374				-2.91408	-1.60661	0.146347
stevia5_contig_38939	>gi|604343025|gb|EYU42049.1| hypothetical protein MIMGU_mgv1a003860mg [Erythranthe guttata]	63.5	4e-09	-2.91408	-1.60661	0.146347
stevia5_contig_29232	>gi|593685742|ref|XP_007143556.1| hypothetical protein PHAVU_007G081500g [Phaseolus vulgaris] gi|561016746|gb|ESW15550.1|	122	3e-30	-2.91408	-1.60661	0.146347
stevia5_contig_33961				-2.91408	-1.60661	0.146347
stevia5_contig_39430	>gi|590706144|ref|XP_007047641.1| Uncharacterized protein isoform 1 [Theobroma cacao] gi|590706148|ref|XP_007047642.1| Uncharacterized	87.4	8e-19	-2.91408	-1.60661	0.146347
stevia5_contig_40659				-2.91408	-1.60661	0.146347
stevia5_contig_35055	>gi|474009439|gb|EMS52533.1| ATP-citrate synthase [Triticum urartu]Length=589	88.2	1e-24	-2.91408	-1.60661	0.146347
stevia5_contig_34534				-2.91408	-1.60661	0.146347
stevia5_contig_32990				-2.91408	-1.60661	0.146347
stevia5_contig_34619	>gi|255586158|ref|XP_002533739.1| Indole-3-acetic acid-amido synthetase GH3.6, putative [Ricinus communis] gi|223526345|gb|EEF28642.1|	518	4e-178	-2.91408	-1.60661	0.146347
stevia5_contig_30865	>gi|225425762|ref|XP_002277256.1| PREDICTED: protein kinase 2B, chloroplastic [Vitis vinifera] gi|296086406|emb|CBI31995.3|	183	2e-51	-2.91498	4.19074	6.32613e-24
stevia5_contig_37738				-2.91572	-0.185972	0.00319021
stevia5_contig_9450	>gi|388507608|gb|AFK41870.1| unknown [Lotus japonicus]Length=68	103	3e-26	-2.91572	-0.185972	0.00319021
stevia5_contig_38734	>gi|645274786|ref|XP_008242504.1| PREDICTED: uncharacterized protein LOC103340828 isoform X2 [Prunus mume]	58.9	6e-08	-2.91572	-0.185972	0.00319021
stevia5_contig_39005				-2.91572	-0.185972	0.00319021
stevia5_contig_30254	>gi|643706231|gb|KDP22363.1| hypothetical protein JCGZ_26194 [Jatropha curcas]	110	4e-25	-2.91572	-0.185972	0.00319021
stevia5_contig_35359				-2.91612	0.519376	2.79653e-05
stevia5_contig_33150				-2.91657	2.26522	2.0637e-12
stevia5_contig_31756	>gi|590684047|ref|XP_007041748.1| Uncharacterized protein TCM_006565 [Theobroma cacao] gi|508705683|gb|EOX97579.1| Uncharacterized	79.7	7e-15	-2.91664	2.9362	2.28427e-16
stevia5_contig_32062				-2.92206	2.50542	9.74592e-14
stevia5_contig_30982	>gi|571512154|ref|XP_003545007.2| PREDICTED: prolyl endopeptidase-like [Glycine max]	855	0	-2.92295	3.31925	6.67204e-19
stevia5_contig_26639				-2.92428	1.99171	3.47835e-11
stevia5_contig_35735	>gi|590690296|ref|XP_007043471.1| Wound-responsive family protein [Theobroma cacao] gi|508707406|gb|EOX99302.1| Wound-responsive	112	1e-28	-2.92971	1.19466	2.36816e-07
stevia5_contig_37305				-2.92971	1.19466	2.36816e-07
stevia5_contig_20338	>gi|512126367|gb|AGN95658.1| WRKY3 [Chrysanthemum x morifolium]Length=314	175	3e-49	-2.93565	5.56766	4.90725e-31
stevia5_contig_3098	>gi|661892848|emb|CDP04006.1| unnamed protein product [Coffea canephora]	221	2e-67	-2.93688	2.19566	3.09525e-12
stevia5_contig_22210				-2.93967	2.00541	2.52737e-11
stevia5_contig_37462				-2.94175	0.231824	0.000102222
stevia5_contig_33943	>gi|587891303|gb|EXB79936.1| hypothetical protein L484_002190 [Morus notabilis]	109	1e-24	-2.94175	0.231824	0.000102222
stevia5_contig_38440	>gi|224062932|ref|XP_002300935.1| glycolipid transfer family protein [Populus trichocarpa] gi|222842661|gb|EEE80208.1| glycolipid	62.8	2e-08	-2.94175	0.231824	0.000102222
stevia5_contig_14953				-2.94558	3.94349	8.63463e-23
stevia5_contig_31833	>gi|404503290|emb|CCJ09763.1| putative heat shock protein-70kDa, partial [Hirudo medicinalis]	127	9e-32	-2.9485	1.52982	9.59971e-09
stevia5_contig_34189				-2.95074	2.45666	1.36595e-13
stevia5_contig_10441	>gi|658034962|ref|XP_008353001.1| PREDICTED: uncharacterized protein LOC103416533 [Malus domestica]	248	3e-78	-2.95967	5.46845	5.03661e-31
stevia5_contig_22394				-2.96342	-0.685925	0.0140289
stevia5_contig_35191				-2.96342	-0.685925	0.0140289
stevia5_contig_39079				-2.96342	-0.685925	0.0140289
stevia5_contig_30760				-2.96342	-0.685925	0.0140289
stevia5_contig_39566	>gi|641828136|gb|KDO47297.1| hypothetical protein CISIN_1g020174mg [Citrus sinensis]	141	1e-38	-2.96342	-0.685925	0.0140289
stevia5_contig_39089				-2.96342	-0.685925	0.0140289
stevia5_contig_39643				-2.96342	-0.685925	0.0140289
stevia5_contig_33340	>gi|225442541|ref|XP_002284183.1| PREDICTED: VHS domain-containing protein At3g16270 [Vitis vinifera] gi|297743233|emb|CBI36100.3|	109	1e-24	-2.96342	-0.685925	0.0140289
stevia5_contig_12549	>gi|514774617|ref|XP_004968024.1| PREDICTED: 16.9 kDa class I heat shock protein 1-like [Setaria italica]	169	4e-50	-2.96342	-0.685925	0.0140289
stevia5_contig_38064				-2.96342	-0.685925	0.0140289
stevia5_contig_34346				-2.96342	-0.685925	0.0140289
stevia5_contig_39295	>gi|590695723|ref|XP_007044970.1| HXXXD-type acyl-transferase family protein, putative [Theobroma cacao] gi|508708905|gb|EOY00802.1|	80.5	4e-22	-2.96342	-0.685925	0.0140289
stevia5_contig_40993	>gi|661897069|emb|CDO98781.1| unnamed protein product [Coffea canephora]	209	7e-64	-2.96342	-0.685925	0.0140289
stevia5_contig_39151	>gi|646227263|ref|NP_001280180.1| uncharacterized protein LOC103342359 [Prunus mume] gi|284437809|gb|ADB85561.1| O-methyltransferase-like	332	2e-109	-2.96342	-0.685925	0.0140289
stevia5_contig_39651	>gi|629112828|gb|KCW77788.1| hypothetical protein EUGRSUZ_D02081 [Eucalyptus grandis]	132	7e-31	-2.96342	-0.685925	0.0140289
stevia5_contig_21911	>gi|225433620|ref|XP_002263700.1| PREDICTED: UDP-glycosyltransferase 75D1-like [Vitis vinifera]	382	3e-125	-2.96808	5.39641	8.07662e-31
stevia5_contig_5531				-2.97155	7.76355	5.63404e-37
stevia5_contig_8542	>gi|356516718|ref|XP_003527040.1| PREDICTED: two-component response regulator ARR6-like [Glycine max]	59.3	5e-08	-2.97271	5.27238	2.4088e-30
stevia5_contig_34313				-2.97613	1.04643	4.92625e-07
stevia5_contig_25024				-2.97847	1.81809	1.26546e-10
stevia5_contig_26378	>gi|643722605|gb|KDP32355.1| hypothetical protein JCGZ_13280 [Jatropha curcas]	116	8e-29	-2.97954	3.41081	5.86988e-20
stevia5_contig_30855	>gi|643714803|gb|KDP27158.1| hypothetical protein JCGZ_19857 [Jatropha curcas]	116	3e-27	-2.98124	4.31653	2.07584e-25
stevia5_contig_30290	>gi|147860277|emb|CAN82914.1| hypothetical protein VITISV_031085 [Vitis vinifera]	77	1e-14	-2.98212	-0.126603	0.00208389
stevia5_contig_29416				-2.98212	-0.126603	0.00208389
stevia5_contig_34597	>gi|661894209|emb|CDP02650.1| unnamed protein product [Coffea canephora]	288	5e-94	-2.98212	-0.126603	0.00208389
stevia5_contig_27639	>gi|255554704|ref|XP_002518390.1| glutamate receptor 2 plant, putative [Ricinus communis] gi|223542485|gb|EEF44026.1| glutamate	132	1e-31	-2.98212	-0.126603	0.00208389
stevia5_contig_39028	>gi|402536100|gb|AFQ62613.1| phosphatidylinositol-4-phosphate 5-kinase [Nicotiana tabacum]	340	2e-106	-2.98212	-0.126603	0.00208389
stevia5_contig_7009				-2.98489	2.04577	9.80574e-12
stevia5_contig_21512				-2.98595	3.19899	1.82429e-18
stevia5_contig_16706				-2.98971	2.24285	9.41826e-13
stevia5_contig_32401				-2.99196	0.276666	6.59936e-05
stevia5_contig_1095	>gi|567922764|ref|XP_006453388.1| hypothetical protein CICLE_v10009891mg [Citrus clementina] gi|568840433|ref|XP_006474172.1|	103	2e-23	-2.99433	4.01431	8.87524e-24
stevia5_contig_20939				-2.99804	0.592375	1.19304e-05
stevia5_contig_36228				-2.99804	0.592375	1.19304e-05
stevia5_contig_21842	>gi|657380175|gb|AES82182.2| RING/FYVE/PHD zinc finger protein [Medicago truncatula]	144	9e-40	-2.99861	3.16265	2.5803e-18
stevia5_contig_27106	>gi|645267350|ref|XP_008239031.1| PREDICTED: uncharacterized protein LOC103337641 [Prunus mume]	86.7	3e-18	-3.00514	1.07234	3.29272e-07
stevia5_contig_26152				-3.01737	2.66138	1.11476e-15
stevia5_contig_385	>gi|661895417|emb|CDP01222.1| unnamed protein product [Coffea canephora]	365	5e-120	-3.02082	5.87346	1.24244e-33
stevia5_contig_18249	>gi|115353971|gb|ABI95805.1| C-repeat binding factor [Ageratina adenophora]	215	4e-67	-3.02762	2.44721	4.73755e-14
stevia5_contig_36428				-3.02785	2.3647	1.14539e-13
stevia5_contig_34465				-3.02873	2.08505	3.79407e-12
stevia5_contig_27753				-3.02955	1.86383	3.29996e-11
stevia5_contig_14216	>gi|565400100|ref|XP_006365570.1| PREDICTED: LRR receptor-like serine/threonine-protein kinase FLS2-like [Solanum tuberosum]	112	1e-25	-3.03025	3.6807	5.02842e-22
stevia5_contig_20000				-3.03238	1.2863	3.48636e-08
stevia5_contig_36442	>gi|314998884|gb|ADT65356.1| succinate dehydrogenase subunit 4 (mitochondrion) [Antirrhinum majus] gi|314998886|gb|ADT65357.1|	179	5e-55	-3.03358	1.09781	2.22488e-07
stevia5_contig_38328				-3.03732	0.62756	7.81674e-06
stevia5_contig_36182				-3.03732	0.62756	7.81674e-06
stevia5_contig_24193	>gi|604345990|gb|EYU44487.1| hypothetical protein MIMGU_mgv1a000692mg [Erythranthe guttata]	120	5e-28	-3.0377	4.58829	9.20577e-28
stevia5_contig_21393	>gi|225433467|ref|XP_002263384.1| PREDICTED: uncharacterized protein LOC100245254 [Vitis vinifera] gi|298205214|emb|CBI17273.3|	312	8e-95	-3.0397	2.37535	8.62299e-14
stevia5_contig_27060	>gi|356532261|ref|XP_003534692.1| PREDICTED: splicing factor 3B subunit 4-like [Glycine max]	102	1e-23	-3.04049	0.320179	4.22836e-05
stevia5_contig_39289				-3.04049	0.320179	4.22836e-05
stevia5_contig_39335				-3.04049	0.320179	4.22836e-05
stevia5_contig_33776				-3.04049	0.320179	4.22836e-05
stevia5_contig_2121				-3.04049	0.320179	4.22836e-05
stevia5_contig_32033				-3.0456	-0.0695472	0.00137083
stevia5_contig_17502	>gi|566150057|ref|XP_006369296.1| adhesion of calyx edges family protein [Populus trichocarpa] gi|550347757|gb|ERP65865.1|	69.3	3e-09	-3.04588	5.7937	9.00254e-34
stevia5_contig_14395	>gi|147789492|emb|CAN76136.1| hypothetical protein VITISV_034276 [Vitis vinifera]	130	8e-32	-3.05138	6.07906	6.36399e-35
stevia5_contig_13772	>gi|587850040|gb|EXB40233.1| UDP-galactose/UDP-glucose transporter 4 [Morus notabilis]	576	0	-3.0515	5.03275	2.14547e-30
stevia5_contig_30781				-3.05516	-0.602961	0.00905515
stevia5_contig_37381				-3.05516	-0.602961	0.00905515
stevia5_contig_38905				-3.05516	-0.602961	0.00905515
stevia5_contig_38973				-3.05516	-0.602961	0.00905515
stevia5_contig_36024				-3.05516	-0.602961	0.00905515
stevia5_contig_39037	>gi|565373680|ref|XP_006353398.1| PREDICTED: leucine-rich repeat receptor protein kinase EXS-like [Solanum tuberosum]	82	4e-22	-3.05516	-0.602961	0.00905515
stevia5_contig_1552				-3.05516	-0.602961	0.00905515
stevia5_contig_31848				-3.05516	-0.602961	0.00905515
stevia5_contig_39267	>gi|657943720|ref|XP_008370590.1| PREDICTED: uncharacterized protein LOC103434057 isoform X1 [Malus domestica]	202	3e-58	-3.05516	-0.602961	0.00905515
stevia5_contig_27828	>gi|657948673|ref|XP_008338869.1| PREDICTED: uncharacterized protein LOC103401919 [Malus domestica]	250	5e-77	-3.05516	-0.602961	0.00905515
stevia5_contig_37164	>gi|399769475|emb|CCA94610.1| polyphenol oxidase precursor (chloroplast) (chloroplast) [Taraxacum officinale]	316	1e-98	-3.05516	-0.602961	0.00905515
stevia5_contig_29861	>gi|590663026|ref|XP_007036095.1| CDP-diacylglycerolglycerol-3-phosphate 3-phosphatidyltransferase, putative, partial [Theobroma	64.7	3e-10	-3.05695	1.30835	2.37938e-08
stevia5_contig_20485				-3.05718	4.76457	4.04216e-29
stevia5_contig_18262	>gi|661890121|emb|CDP06343.1| unnamed protein product [Coffea canephora]	67.8	1e-11	-3.05841	4.60691	3.5963e-28
stevia5_contig_33414	>gi|590645511|ref|XP_007031364.1| Zinc finger family protein [Theobroma cacao] gi|508710393|gb|EOY02290.1| Zinc finger family	252	6e-79	-3.0617	2.83328	5.98479e-17
stevia5_contig_7066	>gi|359492381|ref|XP_002285870.2| PREDICTED: NAC domain-containing protein 2-like [Vitis vinifera]	127	3e-32	-3.06539	4.10488	1.81601e-25
stevia5_contig_19969	>gi|255581968|ref|XP_002531782.1| monoxygenase, putative [Ricinus communis] gi|223528575|gb|EEF30596.1| monoxygenase, putative	172	7e-49	-3.06604	1.77164	7.38645e-11
stevia5_contig_18328	>gi|460384978|ref|XP_004238183.1| PREDICTED: uncharacterized protein LOC101262614 [Solanum lycopersicum]	137	3e-33	-3.06611	6.06518	4.79617e-35
stevia5_contig_20383	>gi|661875095|emb|CDP20273.1| unnamed protein product [Coffea canephora]	389	9e-122	-3.06725	2.63552	1.84559e-15
stevia5_contig_26568	>gi|332071121|gb|AED99879.1| cytochrome P450, partial [Panax notoginseng]Length=535	717	0	-3.06851	5.2298	1.34553e-31
stevia5_contig_27726	>gi|567886480|ref|XP_006435762.1| hypothetical protein CICLE_v10032088mg [Citrus clementina] gi|568865891|ref|XP_006486301.1|	414	2e-142	-3.07502	1.49247	4.20271e-09
stevia5_contig_10192	>gi|661874295|emb|CDP20654.1| unnamed protein product [Coffea canephora]	85.1	1e-16	-3.07556	0.661923	5.13994e-06
stevia5_contig_34894				-3.07556	0.661923	5.13994e-06
stevia5_contig_31062				-3.0795	-1.45407	0.0643074
stevia5_contig_39450				-3.0795	-1.45407	0.0643074
stevia5_contig_39664				-3.0795	-1.45407	0.0643074
stevia5_contig_39323				-3.0795	-1.45407	0.0643074
stevia5_contig_38370	>gi|359472674|ref|XP_002279652.2| PREDICTED: probable receptor-like protein kinase At1g67000-like [Vitis vinifera]	112	2e-26	-3.0795	-1.45407	0.0643074
stevia5_contig_39375	>gi|571450116|ref|XP_006578342.1| PREDICTED: uncharacterized protein LOC102663993 [Glycine max]	67.8	2e-11	-3.0795	-1.45407	0.0643074
stevia5_contig_39707				-3.0795	-1.45407	0.0643074
stevia5_contig_38840				-3.0795	-1.45407	0.0643074
stevia5_contig_34955	>gi|661887317|emb|CDP09097.1| unnamed protein product [Coffea canephora]	43.5	1e-08	-3.0795	-1.45407	0.0643074
stevia5_contig_40903				-3.0795	-1.45407	0.0643074
stevia5_contig_40092				-3.0795	-1.45407	0.0643074
stevia5_contig_33896				-3.0795	-1.45407	0.0643074
stevia5_contig_34043	>gi|661893545|emb|CDP03354.1| unnamed protein product [Coffea canephora]	193	2e-55	-3.0795	-1.45407	0.0643074
stevia5_contig_37335				-3.0795	-1.45407	0.0643074
stevia5_contig_39018				-3.0795	-1.45407	0.0643074
stevia5_contig_36900				-3.0795	-1.45407	0.0643074
stevia5_contig_32947	>gi|659120412|ref|XP_008460180.1| PREDICTED: NAD-dependent malic enzyme 2, mitochondrial isoform X2 [Cucumis melo]	194	5e-56	-3.0795	-1.45407	0.0643074
stevia5_contig_32299				-3.0795	-1.45407	0.0643074
stevia5_contig_38533	>gi|502112407|ref|XP_004494321.1| PREDICTED: probable indole-3-pyruvate monooxygenase YUCCA10-like [Cicer arietinum]	196	2e-57	-3.0795	-1.45407	0.0643074
stevia5_contig_35493	>gi|604317895|gb|EYU29647.1| hypothetical protein MIMGU_mgv1a022724mg [Erythranthe guttata]	69.3	7e-12	-3.0795	-1.45407	0.0643074
stevia5_contig_35215				-3.0795	-1.45407	0.0643074
stevia5_contig_17690	>gi|661897964|emb|CDO97931.1| unnamed protein product [Coffea canephora]	384	1e-129	-3.08137	5.33583	2.187e-32
stevia5_contig_21781	>gi|171854681|dbj|BAG16530.1| putative phosphate-induced protein [Capsicum chinense]	248	5e-78	-3.08321	3.82886	8.90133e-24
stevia5_contig_20747	>gi|565401644|ref|XP_006366307.1| PREDICTED: putative late blight resistance protein homolog R1B-14-like isoform X1 [Solanum	268	2e-77	-3.08369	1.78753	5.23402e-11
stevia5_contig_34356				-3.08616	2.41721	2.77418e-14
stevia5_contig_23352				-3.09384	3.59236	3.23765e-22
stevia5_contig_33655				-3.09632	1.51166	2.93639e-09
stevia5_contig_4002	>gi|147777381|emb|CAN67198.1| hypothetical protein VITISV_001853 [Vitis vinifera]	97.8	9e-21	-3.09655	2.66197	8.63138e-16
stevia5_contig_32537	>gi|539755825|emb|CCO62016.1| HSFA4a protein [Helianthus annuus]Length=387	665	0	-3.10431	2.51633	5.26788e-15
stevia5_contig_38129	>gi|661876252|emb|CDP19616.1| unnamed protein product [Coffea canephora]	120	7e-29	-3.1064	-0.0146315	0.00089524
stevia5_contig_26820	>gi|663156867|gb|AIF27226.1| polygalacturonase-inhibiting protein 3 [Helianthus annuus]	333	7e-111	-3.1126	2.16062	4.28498e-13
stevia5_contig_5872	>gi|218511958|sp|Q40778.2|C74A2_PARAR RecName: Full=Allene oxide synthase; AltName: Full=Cytochrome P450 74A2; AltName: Full=Rubber	174	3e-49	-3.11836	1.81882	2.59199e-11
stevia5_contig_22553	>gi|596035904|ref|XP_007219665.1| hypothetical protein PRUPE_ppa025228mg, partial [Prunus persica] gi|462416127|gb|EMJ20864.1|	344	4e-104	-3.12808	5.12912	3.107e-32
stevia5_contig_24561				-3.12983	0.966699	3.01651e-07
stevia5_contig_20507	>gi|308097099|gb|ADO14118.1| fusion protein [Blueberry latent virus]	70.5	5e-18	-3.12983	0.966699	3.01651e-07
stevia5_contig_5844				-3.13291	0.403519	1.75258e-05
stevia5_contig_34160	>gi|301154648|emb|CBJ21249.1| AMP-2 precursor [Stellaria media]Length=163	202	6e-64	-3.13356	2.07277	1.14474e-12
stevia5_contig_32930				-3.138	1.54931	1.41654e-09
stevia5_contig_8597	>gi|590646788|ref|XP_007031719.1| Calcium-binding site, putative [Theobroma cacao] gi|508710748|gb|EOY02645.1| Calcium-binding	73.6	1e-12	-3.1414	6.36588	1.7469e-37
stevia5_contig_34959	>gi|604329494|gb|EYU34825.1| hypothetical protein MIMGU_mgv1a004613mg [Erythranthe guttata]	160	8e-44	-3.14141	-0.524461	0.00578877
stevia5_contig_39035				-3.14141	-0.524461	0.00578877
stevia5_contig_39468				-3.14141	-0.524461	0.00578877
stevia5_contig_38571	>gi|5679322|gb|AAD46920.1|AF167986_1 putative cysteine proteinase GmPM33 [Glycine max]	154	3e-41	-3.14141	-0.524461	0.00578877
stevia5_contig_40030	>gi|658009879|ref|XP_008340165.1| PREDICTED: deacetylvindoline O-acetyltransferase-like [Malus domestica]	81.6	6e-19	-3.14141	-0.524461	0.00578877
stevia5_contig_32071	>gi|495025571|gb|AGL39685.1| NAC transcription factor 029 [Jatropha curcas] gi|643703859|gb|KDP20923.1| hypothetical protein	288	1e-89	-3.14857	4.15337	1.81352e-26
stevia5_contig_33808	>gi|661885947|emb|CDP10564.1| unnamed protein product [Coffea canephora]	85.9	5e-17	-3.16005	0.99405	2.00053e-07
stevia5_contig_7513	>gi|575074842|dbj|BAO45898.1| purple acid phosphatase [Acacia mangium]	558	0	-3.16075	2.39707	1.17088e-14
stevia5_contig_9148	>gi|255558368|ref|XP_002520211.1| Metalloendoproteinase 1 precursor, putative [Ricinus communis] gi|223540703|gb|EEF42266.1|	439	2e-148	-3.16274	6.15215	3.91805e-37
stevia5_contig_34704	>gi|661891499|emb|CDP05381.1| unnamed protein product [Coffea canephora]	110	6e-28	-3.16474	0.0382998	0.000581822
stevia5_contig_38996	>gi|604304223|gb|EYU23556.1| hypothetical protein MIMGU_mgv1a001012mg [Erythranthe guttata]	276	8e-83	-3.16474	0.0382998	0.000581822
stevia5_contig_32960	>gi|565370464|ref|XP_006351840.1| PREDICTED: L-type lectin-domain containing receptor kinase IX.1-like [Solanum tuberosum]	161	1e-41	-3.16792	1.21894	3.05062e-08
stevia5_contig_30971				-3.16885	1.86456	6.59688e-12
stevia5_contig_37254	>gi|565364993|ref|XP_006349202.1| PREDICTED: uncharacterized protein LOC102604741 [Solanum tuberosum]	124	2e-28	-3.17387	1.41392	3.5779e-09
stevia5_contig_34159	>gi|585087478|gb|AHJ25975.1| dehydration responsive element binding transcription factor [Morus notabilis] gi|587888018|gb|EXB76737.1|	171	4e-48	-3.17387	1.41392	3.5779e-09
stevia5_contig_27229				-3.17699	0.443481	1.116e-05
stevia5_contig_39015	>gi|661890813|emb|CDP05667.1| unnamed protein product [Coffea canephora]	58.9	1e-07	-3.17699	0.443481	1.116e-05
stevia5_contig_23069				-3.17699	0.443481	1.116e-05
stevia5_contig_26186				-3.17896	2.22078	9.15192e-14
stevia5_contig_34052	>gi|661890382|emb|CDP05879.1| unnamed protein product [Coffea canephora]	286	4e-90	-3.18454	0.760449	9.34711e-07
stevia5_contig_16078	>gi|3929333|sp|O23976.1|C76B1_HELTU RecName: Full=7-ethoxycoumarin O-deethylase; Short=ECOD; AltName: Full=Cytochrome P450	346	7e-113	-3.18454	0.760449	9.34711e-07
stevia5_contig_7417	>gi|527195118|gb|EPS64483.1| hypothetical protein M569_10301, partial [Genlisea aurea]	64.7	9e-11	-3.18891	6.26201	4.97378e-38
stevia5_contig_38776	>gi|593701849|ref|XP_007151334.1| hypothetical protein PHAVU_004G037500g [Phaseolus vulgaris] gi|561024643|gb|ESW23328.1|	71.6	2e-11	-3.19615	1.43416	2.46847e-09
stevia5_contig_31099	>gi|255560679|ref|XP_002521353.1| protein binding protein, putative [Ricinus communis] gi|223539431|gb|EEF41021.1| protein	322	4e-100	-3.21661	4.13206	3.62521e-27
stevia5_contig_27745				-3.21977	0.482385	7.16547e-06
stevia5_contig_36019				-3.22082	0.0893857	6.11038e-05
stevia5_contig_39791				-3.22082	0.0893857	6.11038e-05
stevia5_contig_23760	>gi|641833332|gb|KDO52347.1| hypothetical protein CISIN_1g017269mg [Citrus sinensis]	56.6	1e-06	-3.22141	3.70823	2.67243e-24
stevia5_contig_26457	>gi|255555651|ref|XP_002518861.1| transcription factor, putative [Ricinus communis] gi|223541848|gb|EEF43394.1| transcription	72.8	3e-12	-3.2228	-0.449967	0.00375708
stevia5_contig_38836	>gi|565363421|ref|XP_006348435.1| PREDICTED: calcium-dependent protein kinase 1-like [Solanum tuberosum]	176	8e-50	-3.2228	-0.449967	0.00375708
stevia5_contig_39573	>gi|661885433|emb|CDP10944.1| unnamed protein product [Coffea canephora]	143	1e-38	-3.2228	-0.449967	0.00375708
stevia5_contig_38504	>gi|460385209|ref|XP_004238297.1| PREDICTED: uncharacterized protein LOC101245645 [Solanum lycopersicum]	138	3e-36	-3.2228	-0.449967	0.00375708
stevia5_contig_28764				-3.2228	-0.449967	0.00375708
stevia5_contig_38697				-3.22788	-1.31604	0.0420083
stevia5_contig_21593	>gi|661894777|emb|CDP01776.1| unnamed protein product [Coffea canephora]	69.3	3e-11	-3.22788	-1.31604	0.0420083
stevia5_contig_34606	>gi|298205132|emb|CBI40653.3| unnamed protein product [Vitis vinifera]Length=597	170	2e-47	-3.22788	-1.31604	0.0420083
stevia5_contig_38244	>gi|587908942|gb|EXB96872.1| Blue copper protein [Morus notabilis]Length=284	61.6	4e-09	-3.22788	-1.31604	0.0420083
stevia5_contig_39563				-3.22788	-1.31604	0.0420083
stevia5_contig_38659				-3.22788	-1.31604	0.0420083
stevia5_contig_27461				-3.22788	-1.31604	0.0420083
stevia5_contig_40915	>gi|661882230|emb|CDP14206.1| unnamed protein product [Coffea canephora]	108	3e-24	-3.22788	-1.31604	0.0420083
stevia5_contig_40508	>gi|298205169|emb|CBI17228.3| unnamed protein product [Vitis vinifera]Length=590	285	6e-90	-3.22788	-1.31604	0.0420083
stevia5_contig_38531	>gi|225462023|ref|XP_002268040.1| PREDICTED: uncharacterized protein LOC100263435 [Vitis vinifera] gi|296089980|emb|CBI39799.3|	389	5e-124	-3.22788	-1.31604	0.0420083
stevia5_contig_16634	>gi|661888178|emb|CDP08295.1| unnamed protein product [Coffea canephora]	710	0	-3.23123	5.08014	1.69002e-33
stevia5_contig_10627	>gi|659086035|ref|XP_008443732.1| PREDICTED: 23 kDa jasmonate-induced protein-like [Cucumis melo]	80.9	5e-15	-3.23562	7.16906	1.43e-41
stevia5_contig_3233	>gi|460384791|ref|XP_004238092.1| PREDICTED: U-box domain-containing protein 4-like [Solanum lycopersicum]	472	2e-162	-3.23628	5.82896	2.60659e-37
stevia5_contig_19386	>gi|359489880|ref|XP_002272967.2| PREDICTED: bark storage protein A-like [Vitis vinifera]	207	4e-59	-3.24137	3.64778	4.04085e-24
stevia5_contig_26299				-3.25288	0.822651	3.93427e-07
stevia5_contig_12303				-3.26092	2.07346	1.68905e-13
stevia5_contig_37513				-3.26131	0.520286	4.64101e-06
stevia5_contig_37322	>gi|470137048|ref|XP_004304290.1| PREDICTED: probable calcium-binding protein CML45-like [Fragaria vesca subsp. vesca]	145	2e-39	-3.26131	0.520286	4.64101e-06
stevia5_contig_37996	>gi|330318802|gb|AEC11061.1| ribonucleotide reductase large subunit a, partial [Camellia sinensis]	149	2e-41	-3.26131	0.520286	4.64101e-06
stevia5_contig_28224	>gi|643716661|gb|KDP28287.1| hypothetical protein JCGZ_14058 [Jatropha curcas]	389	2e-129	-3.2689	4.51011	1.97868e-30
stevia5_contig_40596				-3.27009	-3.77936	0.731765
stevia5_contig_40923	>gi|643718041|gb|KDP29397.1| hypothetical protein JCGZ_18318 [Jatropha curcas]	241	2e-73	-3.27009	-3.77936	0.731765
stevia5_contig_41086				-3.27009	-3.77936	0.731765
stevia5_contig_40179				-3.27009	-3.77936	0.731765
stevia5_contig_40748	>gi|565360687|ref|XP_006347098.1| PREDICTED: internal alternative NAD(P)H-ubiquinone oxidoreductase A2, mitochondrial-like	590	0	-3.27009	-3.77936	0.731765
stevia5_contig_41177	>gi|18652398|gb|AAL77102.1|AF472608_1 carbohydrate oxidase [Lactuca sativa]	174	5e-49	-3.27009	-3.77936	0.731765
stevia5_contig_40898	>gi|147843564|emb|CAN79884.1| hypothetical protein VITISV_002539 [Vitis vinifera]	69.3	3e-12	-3.27009	-3.77936	0.731765
stevia5_contig_37682	>gi|661877793|emb|CDP18410.1| unnamed protein product [Coffea canephora]	146	2e-39	-3.27009	-3.77936	0.731765
stevia5_contig_35695				-3.27009	-3.77936	0.731765
stevia5_contig_38914	>gi|21672050|gb|AAM74412.1|AC120497_12 Putative retroelement [Oryza sativa Japonica Group]	117	3e-33	-3.27009	-3.77936	0.731765
stevia5_contig_40761	>gi|356547575|ref|XP_003542186.1| PREDICTED: zinc finger protein CONSTANS-LIKE 9-like isoform X1 [Glycine max] gi|571497349|ref|XP_006593876.1|	89.7	8e-19	-3.27009	-3.77936	0.731765
stevia5_contig_41176	>gi|255583202|ref|XP_002532366.1| 1-aminocyclopropane-1-carboxylate oxidase, putative [Ricinus communis] gi|223527922|gb|EEF30009.1|	85.5	1e-17	-3.27009	-3.77936	0.731765
stevia5_contig_40946				-3.27009	-3.77936	0.731765
stevia5_contig_41022				-3.27009	-3.77936	0.731765
stevia5_contig_39879	>gi|596237495|ref|XP_007224412.1| hypothetical protein PRUPE_ppa021718mg, partial [Prunus persica] gi|462421348|gb|EMJ25611.1|	104	2e-23	-3.27009	-3.77936	0.731765
stevia5_contig_39884	>gi|327397102|dbj|BAK14368.1| flowering locus T [Lactuca sativa] gi|327397104|dbj|BAK14369.1| flowering locus T [Lactuca sativa]	171	1e-50	-3.27009	-3.77936	0.731765
stevia5_contig_39917				-3.27009	-3.77936	0.731765
stevia5_contig_40213				-3.27009	-3.77936	0.731765
stevia5_contig_40694	>gi|587881716|gb|EXB70651.1| hypothetical protein L484_023837 [Morus notabilis]	195	6e-54	-3.27009	-3.77936	0.731765
stevia5_contig_40835				-3.27009	-3.77936	0.731765
stevia5_contig_40913				-3.27009	-3.77936	0.731765
stevia5_contig_40928				-3.27009	-3.77936	0.731765
stevia5_contig_39601				-3.27009	-3.77936	0.731765
stevia5_contig_39945	>gi|604329158|gb|EYU34519.1| hypothetical protein MIMGU_mgv1a0001481mg, partial [Erythranthe guttata]	165	2e-44	-3.27009	-3.77936	0.731765
stevia5_contig_40007	>gi|658013769|ref|XP_008342194.1| PREDICTED: pentatricopeptide repeat-containing protein At2g29760, chloroplastic-like [Malus	171	2e-47	-3.27009	-3.77936	0.731765
stevia5_contig_40285	>gi|147774299|emb|CAN76945.1| hypothetical protein VITISV_002430 [Vitis vinifera]	49.7	4e-11	-3.27009	-3.77936	0.731765
stevia5_contig_40433				-3.27009	-3.77936	0.731765
stevia5_contig_40888				-3.27009	-3.77936	0.731765
stevia5_contig_39619	>gi|195970481|gb|ACG60709.1| HcrVf2-like protein [Malus domestica] gi|195970485|gb|ACG60711.1| HcrVf2-like protein [Malus	81.3	2e-16	-3.27009	-3.77936	0.731765
stevia5_contig_40129				-3.27009	-3.77936	0.731765
stevia5_contig_40330	>gi|225457769|ref|XP_002278218.1| PREDICTED: pentatricopeptide repeat-containing protein At3g09040, mitochondrial [Vitis vinifera]	155	6e-41	-3.27009	-3.77936	0.731765
stevia5_contig_40918	>gi|661895803|emb|CDP00381.1| unnamed protein product [Coffea canephora]	140	2e-37	-3.27009	-3.77936	0.731765
stevia5_contig_41113				-3.27009	-3.77936	0.731765
stevia5_contig_40139				-3.27009	-3.77936	0.731765
stevia5_contig_40273	>gi|387965705|gb|AFK13834.1| putative PIF1 DNA helicase/replication protein A1-like protein [Beta vulgaris subsp. vulgaris]	219	4e-62	-3.27009	-3.77936	0.731765
stevia5_contig_40325				-3.27009	-3.77936	0.731765
stevia5_contig_40398	>gi|565393241|ref|XP_006362290.1| PREDICTED: phosphatidylinositol 4-phosphate 5-kinase 5-like [Solanum tuberosum]	247	7e-74	-3.27009	-3.77936	0.731765
stevia5_contig_40631				-3.27009	-3.77936	0.731765
stevia5_contig_40883				-3.27009	-3.77936	0.731765
stevia5_contig_31282	>gi|460373561|ref|XP_004232585.1| PREDICTED: RING-H2 finger protein ATL80-like [Solanum lycopersicum]	181	9e-53	-3.27158	2.49815	5.29847e-16
stevia5_contig_34752				-3.2748	0.138751	3.8386e-05
stevia5_contig_35489				-3.2748	0.138751	3.8386e-05
stevia5_contig_38700	>gi|596296081|ref|XP_007227112.1| hypothetical protein PRUPE_ppa026551mg [Prunus persica] gi|462424048|gb|EMJ28311.1| hypothetical	321	1e-105	-3.2748	0.138751	3.8386e-05
stevia5_contig_28346	>gi|357515747|ref|XP_003628162.1| hypothetical protein MTR_8g044990 [Medicago truncatula]	85.9	1e-15	-3.27916	2.31222	6.0767e-15
stevia5_contig_20299	>gi|571522697|ref|XP_003546410.2| PREDICTED: G-type lectin S-receptor-like serine/threonine-protein kinase At1g34300-like	491	6e-169	-3.28568	5.23096	4.61147e-35
stevia5_contig_31186	>gi|225462507|ref|XP_002269087.1| PREDICTED: protein SRG1 [Vitis vinifera] gi|297740615|emb|CBI30797.3| unnamed protein product	383	1e-128	-3.28628	1.83496	1.30774e-11
stevia5_contig_36964				-3.29984	-0.379089	0.00239595
stevia5_contig_29411	>gi|645252297|ref|XP_008232057.1| PREDICTED: uncharacterized protein LOC103331218 [Prunus mume]	98.2	5e-21	-3.29984	-0.379089	0.00239595
stevia5_contig_25494				-3.29984	-0.379089	0.00239595
stevia5_contig_28855				-3.29984	-0.379089	0.00239595
stevia5_contig_37107				-3.29984	-0.379089	0.00239595
stevia5_contig_35767				-3.29984	-0.379089	0.00239595
stevia5_contig_36140				-3.29984	-0.379089	0.00239595
stevia5_contig_35173				-3.29984	-0.379089	0.00239595
stevia5_contig_36894				-3.29984	-0.379089	0.00239595
stevia5_contig_37424				-3.29984	-0.379089	0.00239595
stevia5_contig_34777	>gi|645250904|ref|XP_008231432.1| PREDICTED: uncharacterized protein LOC103330614 [Prunus mume]	245	2e-74	-3.29984	-0.379089	0.00239595
stevia5_contig_31806				-3.30169	0.557235	2.97105e-06
stevia5_contig_19876	>gi|604320428|gb|EYU31385.1| hypothetical protein MIMGU_mgv1a022787mg, partial [Erythranthe guttata]	112	3e-26	-3.30236	1.12368	2.54184e-08
stevia5_contig_38329	>gi|643706687|gb|KDP22670.1| hypothetical protein JCGZ_02512 [Jatropha curcas]	92.4	7e-20	-3.3027	1.53139	3.8299e-10
stevia5_contig_19735	>gi|645274786|ref|XP_008242504.1| PREDICTED: uncharacterized protein LOC103340828 isoform X2 [Prunus mume]	77.8	1e-13	-3.3027	1.53139	3.8299e-10
stevia5_contig_1714	>gi|565393805|ref|XP_006362561.1| PREDICTED: uncharacterized protein LOC102592415 [Solanum tuberosum]	241	2e-70	-3.32508	3.30613	3.16766e-22
stevia5_contig_33757				-3.32683	0.186509	2.41837e-05
stevia5_contig_7327				-3.32683	0.186509	2.41837e-05
stevia5_contig_23019	>gi|629098754|gb|KCW64519.1| hypothetical protein EUGRSUZ_G02120 [Eucalyptus grandis]	90.9	3e-18	-3.32921	1.1483	1.67372e-08
stevia5_contig_31931	>gi|42601216|gb|AAS21305.1| mitogen-activated protein kinase kinase 5 [Petroselinum crispum]	437	3e-148	-3.33798	3.14686	3.13511e-21
stevia5_contig_12495				-3.34081	5.07145	5.28568e-35
stevia5_contig_26577				-3.34097	0.593278	1.89455e-06
stevia5_contig_39515	>gi|354803999|gb|AER40963.1| UDP-glucose glucosyltransferase [Saussurea involucrata]	254	2e-78	-3.34097	0.593278	1.89455e-06
stevia5_contig_26095	>gi|604301265|gb|EYU20969.1| hypothetical protein MIMGU_mgv1a023745mg, partial [Erythranthe guttata]	72	8e-12	-3.34219	4.86482	1.03683e-33
stevia5_contig_13225				-3.3512	3.62196	4.58972e-25
stevia5_contig_27841	>gi|147852113|emb|CAN82266.1| hypothetical protein VITISV_009284 [Vitis vinifera]	180	7e-52	-3.35941	3.53859	1.36005e-24
stevia5_contig_30733	>gi|350535679|ref|NP_001233951.1| cytosolic NADP-malic enzyme [Solanum lycopersicum] gi|2150029|gb|AAB58728.1| cytosolic NADP-malic	193	3e-56	-3.36241	-1.18998	0.0265466
stevia5_contig_33986				-3.36241	-1.18998	0.0265466
stevia5_contig_39495	>gi|661896852|emb|CDP00041.1| unnamed protein product [Coffea canephora]	96.3	9e-22	-3.36241	-1.18998	0.0265466
stevia5_contig_39574	>gi|147791808|emb|CAN68348.1| hypothetical protein VITISV_032025 [Vitis vinifera]	57.4	6e-07	-3.36241	-1.18998	0.0265466
stevia5_contig_39146				-3.36241	-1.18998	0.0265466
stevia5_contig_38527				-3.36241	-1.18998	0.0265466
stevia5_contig_38516	>gi|568848456|ref|XP_006478024.1| PREDICTED: pentatricopeptide repeat-containing protein At3g16010-like isoform X1 [Citrus	160	2e-43	-3.36241	-1.18998	0.0265466
stevia5_contig_39572				-3.36241	-1.18998	0.0265466
stevia5_contig_39549				-3.36241	-1.18998	0.0265466
stevia5_contig_40190	>gi|568824067|ref|XP_006466427.1| PREDICTED: growth-regulating factor 1-like [Citrus sinensis]	128	1e-31	-3.36241	-1.18998	0.0265466
stevia5_contig_39843	>gi|255576503|ref|XP_002529143.1| conserved hypothetical protein [Ricinus communis] gi|223531422|gb|EEF33256.1| conserved	72	1e-12	-3.36241	-1.18998	0.0265466
stevia5_contig_35250				-3.36241	-1.18998	0.0265466
stevia5_contig_39645				-3.36241	-1.18998	0.0265466
stevia5_contig_22378	>gi|629104878|gb|KCW70347.1| hypothetical protein EUGRSUZ_F03590 [Eucalyptus grandis]	634	0	-3.36806	3.39858	2.91677e-23
stevia5_contig_33152	>gi|566244303|ref|XP_006371631.1| hypothetical protein POPTR_0019s13910g, partial [Populus trichocarpa] gi|550317512|gb|ERP49428.1|	64.3	9e-11	-3.37297	-0.31149	0.00152529
stevia5_contig_34132				-3.37297	-0.31149	0.00152529
stevia5_contig_30828				-3.37297	-0.31149	0.00152529
stevia5_contig_32394	>gi|629088580|gb|KCW54833.1| hypothetical protein EUGRSUZ_I007772, partial [Eucalyptus grandis]	182	3e-53	-3.37297	-0.31149	0.00152529
stevia5_contig_32855	>gi|442803159|gb|AGC78894.1| hypothetical protein (mitochondrion) [Vicia faba] gi|442803272|gb|AGC79007.1| hypothetical protein	106	1e-23	-3.37297	-0.31149	0.00152529
stevia5_contig_39796	>gi|359478310|ref|XP_002280863.2| PREDICTED: nucleoside-triphosphatase [Vitis vinifera]	114	1e-25	-3.37297	-0.31149	0.00152529
stevia5_contig_28412	>gi|537016012|gb|AGU36451.1| hypothetical protein, partial [Helianthus annuus] gi|537016013|gb|AGU36452.1| hypothetical protein,	198	2e-59	-3.37297	-0.31149	0.00152529
stevia5_contig_39388	>gi|449529080|ref|XP_004171529.1| PREDICTED: uncharacterized protein LOC101227165 [Cucumis sativus]	196	3e-58	-3.37297	-0.31149	0.00152529
stevia5_contig_39039				-3.37297	-0.31149	0.00152529
stevia5_contig_37199	>gi|661899159|emb|CDO97153.1| unnamed protein product [Coffea canephora]	167	5e-46	-3.37297	-0.31149	0.00152529
stevia5_contig_39002	>gi|449433249|ref|XP_004134410.1| PREDICTED: pre-mRNA-splicing factor SLU7-like [Cucumis sativus]	226	2e-74	-3.37297	-0.31149	0.00152529
stevia5_contig_36444				-3.37704	0.232761	1.50215e-05
stevia5_contig_9819	>gi|590581041|ref|XP_007014238.1| Kinase [Theobroma cacao] gi|508784601|gb|EOY31857.1| Kinase [Theobroma cacao]	128	3e-32	-3.37921	0.62846	1.20739e-06
stevia5_contig_29081				-3.37921	0.62846	1.20739e-06
stevia5_contig_29080				-3.38054	0.939695	7.06131e-08
stevia5_contig_20099				-3.38262	1.60482	6.23277e-11
stevia5_contig_13860	>gi|84578877|dbj|BAE72881.1| benzoyl CoA benzoic acid benzoyltransferase [Verbena x hybrida]	178	3e-51	-3.39424	2.61098	1.43904e-17
stevia5_contig_32245				-3.39777	2.07416	3.11576e-14
stevia5_contig_18750	>gi|301154646|emb|CBJ21248.1| AMP-1 precursor [Stellaria media]Length=167	117	1e-30	-3.39888	1.93849	2.13367e-13
stevia5_contig_23667				-3.40689	1.21977	3.33969e-09
stevia5_contig_12659				-3.40689	1.21977	3.33969e-09
stevia5_contig_29177				-3.41727	1.80474	4.82077e-12
stevia5_contig_9328	>gi|38683264|gb|AAR26657.1| WRKY transcription factor-a [Capsicum annuum]	295	3e-91	-3.42044	4.84052	8.09447e-35
stevia5_contig_18524	>gi|587885735|gb|EXB74592.1| hypothetical protein L484_026289 [Morus notabilis]	84.7	2e-17	-3.4223	4.45685	2.90829e-32
stevia5_contig_11943	>gi|224056681|ref|XP_002298970.1| hypothetical protein POPTR_0001s45400g [Populus trichocarpa] gi|222846228|gb|EEE83775.1|	67.4	3e-11	-3.42387	6.18488	3.5831e-42
stevia5_contig_22404	>gi|657373018|gb|KEH18788.1| Rpp4C1 [Medicago truncatula]Length=2314	73.2	2e-11	-3.42557	0.2776	9.35784e-06
stevia5_contig_39527				-3.42557	0.2776	9.35784e-06
stevia5_contig_29959				-3.42573	2.54682	2.78631e-17
stevia5_contig_8928	>gi|568867565|ref|XP_006487107.1| PREDICTED: ferredoxinnitrite reductase, chloroplastic-like [Citrus sinensis]	60.8	2e-08	-3.4295	1.96679	1.07405e-13
stevia5_contig_29909	>gi|604302620|gb|EYU22177.1| hypothetical protein MIMGU_mgv1a013453mg [Erythranthe guttata]	178	3e-51	-3.43915	2.9757	5.86446e-21
stevia5_contig_8314	>gi|661876886|emb|CDP19182.1| unnamed protein product [Coffea canephora]	190	4e-54	-3.44011	4.08911	9.74479e-30
stevia5_contig_25287	>gi|167832332|ref|YP_001686783.1| putative RNA dependent RNA polymerse [Raphanus sativus cryptic virus 2] gi|77863174|gb|ABB04855.1|	665	0	-3.44021	3.984	1.26451e-28
stevia5_contig_38615	>gi|661893933|emb|CDP02374.1| unnamed protein product [Coffea canephora]	89.7	6e-21	-3.44257	-0.246879	0.000970143
stevia5_contig_39113	>gi|643706687|gb|KDP22670.1| hypothetical protein JCGZ_02512 [Jatropha curcas]	96.7	3e-21	-3.44257	-0.246879	0.000970143
stevia5_contig_37590	>gi|77553519|gb|ABA96315.1| retrotransposon protein, putative, Ty1-copia subclass [Oryza sativa Japonica Group]	77.8	1e-13	-3.44257	-0.246879	0.000970143
stevia5_contig_38301	>gi|502136106|ref|XP_004502562.1| PREDICTED: 2-oxoisovalerate dehydrogenase subunit alpha, mitochondrial-like [Cicer arietinum]	319	1e-102	-3.44257	-0.246879	0.000970143
stevia5_contig_13999	>gi|225431211|ref|XP_002272351.1| PREDICTED: transmembrane and coiled-coil domain-containing protein 4 [Vitis vinifera] gi|297735050|emb|CBI17412.3|	637	0	-3.45012	2.46979	5.56044e-17
stevia5_contig_33946				-3.45277	0.696395	4.91837e-07
stevia5_contig_36631	>gi|661897717|emb|CDO99429.1| unnamed protein product [Coffea canephora]	108	2e-22	-3.45277	0.696395	4.91837e-07
stevia5_contig_22056	>gi|460378806|ref|XP_004235159.1| PREDICTED: putative glycerol-3-phosphate transporter 1-like [Solanum lycopersicum]	471	7e-160	-3.45833	1.67477	1.43516e-11
stevia5_contig_32195	>gi|661899214|emb|CDO97208.1| unnamed protein product [Coffea canephora]	234	7e-74	-3.46939	1.02176	1.9603e-08
stevia5_contig_37296	>gi|388522329|gb|AFK49226.1| unknown [Lotus japonicus]Length=122	143	3e-41	-3.47252	0.321109	5.86416e-06
stevia5_contig_11522	>gi|470118239|ref|XP_004295241.1| PREDICTED: uncharacterized protein LOC101312236 [Fragaria vesca subsp. vesca]	82	7e-15	-3.47252	0.321109	5.86416e-06
stevia5_contig_12918	>gi|590597466|ref|XP_007018618.1| Calcium-binding EF-hand family protein, putative [Theobroma cacao] gi|508723946|gb|EOY15843.1|	58.5	5e-08	-3.47265	3.59566	3.61794e-26
stevia5_contig_32679	>gi|565342933|ref|XP_006338595.1| PREDICTED: oleosin 5-like [Solanum tuberosum]	165	2e-46	-3.47972	3.08413	4.72308e-22
stevia5_contig_484	>gi|571460152|ref|XP_006581617.1| PREDICTED: WAT1-related protein At3g28050-like [Glycine max]	105	9e-25	-3.48201	2.49938	2.32784e-17
stevia5_contig_31961				-3.48547	-1.07398	0.0167531
stevia5_contig_39698	>gi|302798130|ref|XP_002980825.1| hypothetical protein SELMODRAFT_34595, partial [Selaginella moellendorffii] gi|300151364|gb|EFJ18010.1|	87.4	3e-18	-3.48547	-1.07398	0.0167531
stevia5_contig_40979				-3.48547	-1.07398	0.0167531
stevia5_contig_33889	>gi|460408995|ref|XP_004249926.1| PREDICTED: very-long-chain enoyl-CoA reductase-like [Solanum lycopersicum]	126	8e-33	-3.48547	-1.07398	0.0167531
stevia5_contig_32278				-3.48547	-1.07398	0.0167531
stevia5_contig_41247				-3.48547	-1.07398	0.0167531
stevia5_contig_37634	>gi|470120293|ref|XP_004296240.1| PREDICTED: GDSL esterase/lipase At4g16230-like [Fragaria vesca subsp. vesca]	240	2e-74	-3.48547	-1.07398	0.0167531
stevia5_contig_38793				-3.48547	-1.07398	0.0167531
stevia5_contig_17537	>gi|641842224|gb|KDO61131.1| hypothetical protein CISIN_1g026914mg [Citrus sinensis]	157	2e-42	-3.48547	-1.07398	0.0167531
stevia5_contig_28951				-3.48819	0.729223	3.13671e-07
stevia5_contig_37997				-3.48819	0.729223	3.13671e-07
stevia5_contig_24047	>gi|225456262|ref|XP_002283422.1| PREDICTED: brain protein 44-like protein isoform 1 [Vitis vinifera] gi|359491059|ref|XP_003634213.1|	136	2e-38	-3.48867	1.51323	9.41826e-11
stevia5_contig_32025				-3.49552	2.61158	3.03823e-18
stevia5_contig_16705	>gi|565382493|ref|XP_006357572.1| PREDICTED: uncharacterized protein LOC102599307 [Solanum tuberosum]	147	8e-70	-3.49764	4.07317	2.37856e-30
stevia5_contig_38726				-3.50897	-0.185003	0.000614976
stevia5_contig_33233				-3.50897	-0.185003	0.000614976
stevia5_contig_36303	>gi|604312421|gb|EYU26101.1| hypothetical protein MIMGU_mgv1a026253mg [Erythranthe guttata]	97.8	4e-23	-3.50897	-0.185003	0.000614976
stevia5_contig_36328	>gi|590584873|ref|XP_007015297.1| Uncharacterized protein TCM_040942 [Theobroma cacao] gi|508785660|gb|EOY32916.1| Uncharacterized	155	7e-44	-3.50897	-0.185003	0.000614976
stevia5_contig_37568	>gi|657981778|ref|XP_008382919.1| PREDICTED: uncharacterized protein LOC103445683 [Malus domestica]	342	1e-113	-3.50897	-0.185003	0.000614976
stevia5_contig_37037	>gi|629118638|gb|KCW83128.1| hypothetical protein EUGRSUZ_B00089 [Eucalyptus grandis]	391	7e-132	-3.50897	-0.185003	0.000614976
stevia5_contig_39471	>gi|460369996|ref|XP_004230841.1| PREDICTED: myosin heavy chain kinase B-like [Solanum lycopersicum]	504	8e-171	-3.50897	-0.185003	0.000614976
stevia5_contig_13249				-3.51799	0.363366	3.71211e-06
stevia5_contig_22995	>gi|645235676|ref|XP_008224381.1| PREDICTED: 1-aminocyclopropane-1-carboxylate oxidase homolog 1-like [Prunus mume]	58.2	2e-07	-3.51799	0.363366	3.71211e-06
stevia5_contig_24622				-3.51799	0.363366	3.71211e-06
stevia5_contig_17130	>gi|460372895|ref|XP_004232258.1| PREDICTED: probable galacturonosyltransferase-like 10-like [Solanum lycopersicum]	128	5e-33	-3.51949	2.18701	1.68961e-15
stevia5_contig_13160	>gi|296084832|emb|CBI27714.3| unnamed protein product [Vitis vinifera]Length=483	343	2e-113	-3.51949	2.18701	1.68961e-15
stevia5_contig_22950				-3.53465	2.91178	1.19756e-20
stevia5_contig_24954	>gi|567852699|ref|XP_006419513.1| hypothetical protein CICLE_v10005780mg [Citrus clementina] gi|568871740|ref|XP_006489038.1|	142	5e-38	-3.54862	3.89049	3.61576e-29
stevia5_contig_34107	>gi|645225782|ref|XP_008219734.1| PREDICTED: probable LRR receptor-like serine/threonine-protein kinase At4g08850 [Prunus	362	2e-113	-3.55072	1.35311	3.05017e-10
stevia5_contig_5472	>gi|661884122|emb|CDP12039.1| unnamed protein product [Coffea canephora]	613	0	-3.55702	6.00204	6.48921e-44
stevia5_contig_31185	>gi|565402626|ref|XP_006366774.1| PREDICTED: protein kinase PVPK-1-like [Solanum tuberosum]	553	0	-3.5582	2.93376	5.7558e-21
stevia5_contig_32970	>gi|357443629|ref|XP_003592092.1| hypothetical protein MTR_1g098630 [Medicago truncatula]	92.8	3e-19	-3.56207	0.404442	2.31626e-06
stevia5_contig_12979	>gi|568830220|ref|XP_006469401.1| PREDICTED: uncharacterized protein LOC102626749 isoform X2 [Citrus sinensis]	68.9	5e-12	-3.56751	6.30948	2.02043e-45
stevia5_contig_30803				-3.56934	2.77368	6.65658e-20
stevia5_contig_16452				-3.57245	-0.125637	0.00038322
stevia5_contig_38156				-3.57245	-0.125637	0.00038322
stevia5_contig_17082	>gi|255563885|ref|XP_002522942.1| conserved hypothetical protein [Ricinus communis] gi|223537754|gb|EEF39372.1| conserved	69.3	7e-12	-3.57246	3.53547	3.15224e-26
stevia5_contig_24740	>gi|167832344|ref|YP_001686788.1| putative coat protein [Rose cryptic virus 1] gi|157849944|gb|ABV89763.1| unknown [Rosa multiflora	217	3e-62	-3.57762	5.00588	3.4859e-38
stevia5_contig_35162				-3.58952	0.82353	5.18628e-08
stevia5_contig_27861	>gi|604347454|gb|EYU45691.1| hypothetical protein MIMGU_mgv1a002973mg [Erythranthe guttata] gi|604347455|gb|EYU45692.1| hypothetical	303	4e-94	-3.59408	4.87687	1.14132e-37
stevia5_contig_21001	>gi|460409790|ref|XP_004250321.1| PREDICTED: auxin-induced protein 5NG4-like [Solanum lycopersicum]	452	3e-153	-3.59807	3.5594	1.0125e-26
stevia5_contig_39548	>gi|225427252|ref|XP_002278650.1| PREDICTED: leucine-rich repeat protein soc-2 [Vitis vinifera]	143	5e-38	-3.59884	-0.966554	0.0103941
stevia5_contig_37442				-3.59884	-0.966554	0.0103941
stevia5_contig_34656				-3.59884	-0.966554	0.0103941
stevia5_contig_37502				-3.59884	-0.966554	0.0103941
stevia5_contig_24532	>gi|1032372|gb|AAA79778.1| homeodomain protein [Helianthus annuus]Length=236	2e-90	0	-3.60485	0.4444	1.44003e-06
stevia5_contig_33742	>gi|359482285|ref|XP_003632749.1| PREDICTED: uncharacterized protein LOC100267578 [Vitis vinifera]	75.1	1e-14	-3.60694	1.62339	6.73688e-12
stevia5_contig_25344	>gi|567168700|ref|XP_006398455.1| hypothetical protein EUTSA_v10001074mg [Eutrema salsugineum] gi|557099544|gb|ESQ39908.1|	107	4e-27	-3.60771	2.50974	3.32098e-18
stevia5_contig_15505	>gi|565370571|ref|XP_006351893.1| PREDICTED: ethylene-responsive transcription factor ERF014-like [Solanum tuberosum]	113	2e-26	-3.60771	2.50974	3.32098e-18
stevia5_contig_21571	>gi|565353217|ref|XP_006343529.1| PREDICTED: uncharacterized protein LOC102603587 [Solanum tuberosum]	261	1e-78	-3.61292	4.75811	6.92482e-37
stevia5_contig_38613				-3.62177	0.85367	3.33989e-08
stevia5_contig_23225				-3.62434	2.41003	1.115e-17
stevia5_contig_37862				-3.63325	-0.0685855	0.000241827
stevia5_contig_35877				-3.63325	-0.0685855	0.000241827
stevia5_contig_36937	>gi|11497574|ref|NP_054981.1| hypothetical protein SpolCp077 [Spinacia oleracea] gi|11497591|ref|NP_054998.1| hypothetical	86.3	4e-19	-3.63325	-0.0685855	0.000241827
stevia5_contig_36443				-3.63325	-0.0685855	0.000241827
stevia5_contig_32466	>gi|590664700|ref|XP_007036544.1| BR enhanced expression 1 [Theobroma cacao] gi|508773789|gb|EOY21045.1| BR enhanced expression	206	1e-60	-3.64053	2.16334	5.35076e-16
stevia5_contig_19333	>gi|643717665|gb|KDP29108.1| hypothetical protein JCGZ_16497 [Jatropha curcas]	111	1e-26	-3.64639	0.4833	8.99841e-07
stevia5_contig_24953				-3.65365	3.31409	2.53462e-25
stevia5_contig_12794	>gi|167832334|ref|YP_001686784.1| unknown [Raphanus sativus cryptic virus 2] gi|77863176|gb|ABB04856.1| unknown [Raphanus	174	4e-46	-3.6595	5.56206	3.83384e-43
stevia5_contig_14337	>gi|50058092|dbj|BAD27392.1| dehydroascorbate reductase [Zinnia elegans]	101	2e-23	-3.66332	3.03221	1.58537e-22
stevia5_contig_25172				-3.66647	2.18768	2.77214e-16
stevia5_contig_16691	>gi|38564725|gb|AAR23802.1| hypothetical protein, partial [Helianthus annuus]	73.9	2e-13	-3.67206	4.81337	4.05601e-38
stevia5_contig_33525	>gi|590596863|ref|XP_007018454.1| Carbohydrate-binding protein, putative [Theobroma cacao] gi|508723782|gb|EOY15679.1| Carbohydrate-binding	283	2e-87	-3.68263	3.46762	8.09255e-27
stevia5_contig_11238	>gi|7417006|gb|AAF62403.1|AF212183_1 harpin inducing protein [Nicotiana tabacum] gi|22830759|dbj|BAC15623.1| hin1 [Nicotiana	238	1e-74	-3.68334	7.55168	4.32272e-52
stevia5_contig_30088	>gi|661885976|emb|CDP10593.1| unnamed protein product [Coffea canephora]	328	2e-106	-3.68419	0.912162	1.3675e-08
stevia5_contig_20552				-3.68556	5.68172	1.97299e-44
stevia5_contig_27028				-3.68677	0.521197	5.57574e-07
stevia5_contig_38408				-3.68677	0.521197	5.57574e-07
stevia5_contig_37633				-3.69159	-0.0136739	0.000152929
stevia5_contig_33497	>gi|645253408|ref|XP_008232560.1| PREDICTED: TMV resistance protein N-like [Prunus mume]	54.7	4e-06	-3.69159	-0.0136739	0.000152929
stevia5_contig_33752				-3.69159	-0.0136739	0.000152929
stevia5_contig_21061	>gi|604311861|gb|EYU25855.1| hypothetical protein MIMGU_mgv11b019386mg, partial [Erythranthe guttata]	75.9	7e-14	-3.69159	-0.0136739	0.000152929
stevia5_contig_21441	>gi|147811533|emb|CAN67638.1| hypothetical protein VITISV_044257 [Vitis vinifera]	132	3e-34	-3.69539	4.48696	7.94981e-36
stevia5_contig_39715				-3.70396	-0.866507	0.00644959
stevia5_contig_14581				-3.70396	-0.866507	0.00644959
stevia5_contig_39238	>gi|377806996|ref|YP_005090428.1| orf1 gene product (mitochondrion) [Boea hygrometrica] gi|340549501|gb|AEK53322.1| hypothetical	119	2e-29	-3.70396	-0.866507	0.00644959
stevia5_contig_33686				-3.70396	-0.866507	0.00644959
stevia5_contig_39032				-3.70396	-0.866507	0.00644959
stevia5_contig_36974				-3.70396	-0.866507	0.00644959
stevia5_contig_26511				-3.70396	-0.866507	0.00644959
stevia5_contig_3403	>gi|460388580|ref|XP_004239945.1| PREDICTED: zinc finger CCCH domain-containing protein 29-like isoform 3 [Solanum lycopersicum]	660	0	-3.70997	8.78375	7.52012e-55
stevia5_contig_38475	>gi|225435062|ref|XP_002284384.1| PREDICTED: zinc finger protein ZAT11 [Vitis vinifera]	149	2e-41	-3.71442	0.94056	8.74827e-09
stevia5_contig_24311				-3.71453	2.71696	1.66849e-20
stevia5_contig_34613	>gi|225451243|ref|XP_002276425.1| PREDICTED: uncharacterized protein LOC100253879 [Vitis vinifera]	182	2e-50	-3.71453	2.71696	1.66849e-20
stevia5_contig_11619	>gi|390430511|gb|AFL91073.1| WRKY 7 transcription factor, partial [Helianthus annuus]	243	2e-76	-3.72117	4.4493	6.90082e-36
stevia5_contig_1835	>gi|568870831|ref|XP_006488599.1| PREDICTED: exocyst complex component EXO70B1-like [Citrus sinensis]	381	4e-123	-3.72132	5.72825	2.72541e-45
stevia5_contig_28980	>gi|658013504|ref|XP_008342050.1| PREDICTED: vegetative cell wall protein gp1-like [Malus domestica]	229	3e-71	-3.72679	1.92558	3.37273e-14
stevia5_contig_22341				-3.74403	0.968422	5.67434e-09
stevia5_contig_35679				-3.75507	1.28876	1.36126e-10
stevia5_contig_36194	>gi|3759184|dbj|BAA33810.1| phi-1 [Nicotiana tabacum]Length=313	415	6e-141	-3.75507	1.28876	1.36126e-10
stevia5_contig_9057	>gi|357123310|ref|XP_003563354.1| PREDICTED: probable homogentisate phytyltransferase 1, chloroplastic-like [Brachypodium	82.4	5e-16	-3.75532	2.64853	3.46839e-20
stevia5_contig_27118	>gi|255582838|ref|XP_002532192.1| conserved hypothetical protein [Ricinus communis] gi|223528124|gb|EEF30195.1| conserved	175	1e-48	-3.75777	4.68953	1.6237e-38
stevia5_contig_22905	>gi|83722769|gb|ABC41657.1| carbonic anhydrase 2 [Flaveria pringlei]Length=281	435	6e-150	-3.75964	5.09532	1.11358e-41
stevia5_contig_35140	>gi|566176387|ref|XP_006381619.1| kinase family protein [Populus trichocarpa] gi|550336327|gb|ERP59416.1| kinase family protein	166	1e-46	-3.77304	0.995766	3.66999e-09
stevia5_contig_21337	>gi|661890981|emb|CDP05558.1| unnamed protein product [Coffea canephora]	269	1e-78	-3.77304	0.995766	3.66999e-09
stevia5_contig_24059	>gi|372323921|gb|AET99098.2| ethylene response factor ERF6 [Solanum tuberosum]	63.5	2e-09	-3.80129	5.44994	8.98444e-45
stevia5_contig_11614				-3.80134	2.99187	2.83725e-23
stevia5_contig_30967	>gi|590691177|ref|XP_007043710.1| Glutaredoxin, putative [Theobroma cacao] gi|508707645|gb|EOX99541.1| Glutaredoxin, putative	157	3e-45	-3.80135	2.69203	6.64341e-21
stevia5_contig_39282				-3.80148	1.02261	2.38409e-09
stevia5_contig_31819	>gi|643740103|gb|KDP45789.1| hypothetical protein JCGZ_17396 [Jatropha curcas]	219	1e-65	-3.80148	1.02261	2.38409e-09
stevia5_contig_34718	>gi|590645926|ref|XP_007031479.1| Uncharacterized protein TCM_016889 [Theobroma cacao] gi|508710508|gb|EOY02405.1| Uncharacterized	92.4	2e-18	-3.80148	1.02261	2.38409e-09
stevia5_contig_29180	>gi|350538565|ref|NP_001234349.1| zinc transporter-like precursor [Solanum lycopersicum] gi|119214944|gb|ABL61268.1| putative	223	4e-66	-3.80148	1.02261	2.38409e-09
stevia5_contig_37229	>gi|571485815|ref|XP_006590046.1| PREDICTED: uncharacterized protein LOC102666665 [Glycine max]	74.3	3e-13	-3.80154	0.62936	1.35967e-07
stevia5_contig_35321				-3.80154	0.62936	1.35967e-07
stevia5_contig_30627				-3.80165	0.0903353	3.8386e-05
stevia5_contig_38637				-3.80165	0.0903353	3.8386e-05
stevia5_contig_28536				-3.80193	-0.77289	0.00398958
stevia5_contig_29478				-3.80193	-0.77289	0.00398958
stevia5_contig_29488				-3.80193	-0.77289	0.00398958
stevia5_contig_39731				-3.80193	-0.77289	0.00398958
stevia5_contig_39871				-3.80193	-0.77289	0.00398958
stevia5_contig_40987				-3.80193	-0.77289	0.00398958
stevia5_contig_39753	>gi|590651180|ref|XP_007032832.1| Malectin/receptor-like protein kinase family protein, putative [Theobroma cacao] gi|508711861|gb|EOY03758.1|	104	4e-23	-3.80193	-0.77289	0.00398958
stevia5_contig_38640				-3.80193	-0.77289	0.00398958
stevia5_contig_39717	>gi|460396073|ref|XP_004243604.1| PREDICTED: uncharacterized membrane protein At3g27390-like [Solanum lycopersicum]	140	7e-36	-3.80193	-0.77289	0.00398958
stevia5_contig_39734				-3.80193	-0.77289	0.00398958
stevia5_contig_14332				-3.80193	-0.77289	0.00398958
stevia5_contig_33700				-3.80432	-3.19383	0.484362
stevia5_contig_40651				-3.80432	-3.19383	0.484362
stevia5_contig_37539				-3.80432	-3.19383	0.484362
stevia5_contig_39961				-3.80432	-3.19383	0.484362
stevia5_contig_40965	>gi|566168101|ref|XP_006384977.1| hypothetical protein POPTR_0004s22750g, partial [Populus trichocarpa] gi|550341745|gb|ERP62774.1|	227	7e-71	-3.80432	-3.19383	0.484362
stevia5_contig_40393				-3.80432	-3.19383	0.484362
stevia5_contig_40640	>gi|449487297|ref|XP_004157557.1| PREDICTED: LOW QUALITY PROTEIN: uncharacterized LOC101203081 [Cucumis sativus]	250	5e-78	-3.80432	-3.19383	0.484362
stevia5_contig_39937	>gi|566148745|ref|XP_002297859.2| hypothetical protein POPTR_0001s13390g [Populus trichocarpa] gi|550347159|gb|EEE82664.2|	242	8e-75	-3.80432	-3.19383	0.484362
stevia5_contig_40757				-3.80432	-3.19383	0.484362
stevia5_contig_41009				-3.80432	-3.19383	0.484362
stevia5_contig_40025				-3.80432	-3.19383	0.484362
stevia5_contig_40565				-3.80432	-3.19383	0.484362
stevia5_contig_40598	>gi|336238977|gb|AEI27415.1| TIR_2 [Helianthus annuus]Length=1055	57	3e-15	-3.80432	-3.19383	0.484362
stevia5_contig_41068				-3.80432	-3.19383	0.484362
stevia5_contig_39514				-3.80432	-3.19383	0.484362
stevia5_contig_40782	>gi|502167534|ref|XP_004514168.1| PREDICTED: uncharacterized protein LOC101515410 [Cicer arietinum]	94.7	8e-20	-3.80432	-3.19383	0.484362
stevia5_contig_34298	>gi|641842565|gb|KDO61470.1| hypothetical protein CISIN_1g048800mg [Citrus sinensis]	91.7	2e-18	-3.80432	-3.19383	0.484362
stevia5_contig_39839				-3.80432	-3.19383	0.484362
stevia5_contig_40431				-3.80432	-3.19383	0.484362
stevia5_contig_40844				-3.80432	-3.19383	0.484362
stevia5_contig_38530				-3.80432	-3.19383	0.484362
stevia5_contig_40082				-3.80432	-3.19383	0.484362
stevia5_contig_40564				-3.80432	-3.19383	0.484362
stevia5_contig_40628	>gi|658021197|ref|XP_008345988.1| PREDICTED: two pore potassium channel c-like, partial [Malus domestica]	130	2e-36	-3.80432	-3.19383	0.484362
stevia5_contig_41084				-3.80432	-3.19383	0.484362
stevia5_contig_25629	>gi|565389884|ref|XP_006360678.1| PREDICTED: uncharacterized protein LOC102595713 [Solanum tuberosum]	128	1e-33	-3.81585	2.00966	4.33548e-15
stevia5_contig_37118				-3.82047	1.60636	1.32877e-12
stevia5_contig_33302	>gi|460409068|ref|XP_004249962.1| PREDICTED: uncharacterized protein LOC101266780 [Solanum lycopersicum]	71.6	1e-11	-3.82047	1.60636	1.32877e-12
stevia5_contig_34831	>gi|661899569|emb|CDO97563.1| unnamed protein product [Coffea canephora]	589	0	-3.83301	2.48159	2.17444e-19
stevia5_contig_22599	>gi|604297462|gb|EYU17675.1| hypothetical protein MIMGU_mgv1a009219mg [Erythranthe guttata]	159	9e-45	-3.83573	3.11217	1.61904e-24
stevia5_contig_39072	>gi|359482580|ref|XP_002278844.2| PREDICTED: uncharacterized protein LOC100258390 [Vitis vinifera]	139	3e-35	-3.83785	0.663716	8.4422e-08
stevia5_contig_37726				-3.83927	1.62416	9.14106e-13
stevia5_contig_9074	>gi|17385636|dbj|BAA87068.2| ethylene-responsive element binding protein1 homolog [Matricaria chamomilla]	184	3e-54	-3.84435	2.03665	1.55024e-15
stevia5_contig_10023	>gi|590629528|ref|XP_007027015.1| Kinase superfamily protein [Theobroma cacao] gi|508715620|gb|EOY07517.1| Kinase superfamily	54.3	3e-06	-3.85216	3.04003	4.24621e-24
stevia5_contig_35440	>gi|590581398|ref|XP_007014336.1| S-adenosyl-L-methionine-dependent methyltransferases superfamily protein isoform 3 [Theobroma	71.6	7e-13	-3.85367	0.139697	2.41837e-05
stevia5_contig_40771				-3.85367	0.139697	2.41837e-05
stevia5_contig_39434				-3.85367	0.139697	2.41837e-05
stevia5_contig_38988				-3.85367	0.139697	2.41837e-05
stevia5_contig_23613				-3.85673	1.07488	9.97811e-10
stevia5_contig_6571	>gi|2981167|gb|AAC06242.1| late embryogenis abundant protein 5 [Nicotiana tabacum]	81.3	7e-17	-3.85782	5.76189	9.18524e-48
stevia5_contig_26028				-3.85952	3.50837	9.34934e-29
stevia5_contig_33354	>gi|15218828|ref|NP_176758.1| putative glutathione S-transferase [Arabidopsis thaliana] gi|25991925|gb|AAN76990.1|AF461148_1	201	9e-61	-3.8708	3.38086	8.29956e-28
stevia5_contig_18792	>gi|643716618|gb|KDP28244.1| hypothetical protein JCGZ_14015 [Jatropha curcas]	102	4e-23	-3.8759	3.87399	1.23382e-32
stevia5_contig_37786	>gi|661889477|emb|CDP07064.1| unnamed protein product [Coffea canephora]	265	7e-83	-3.88358	1.10034	6.51094e-10
stevia5_contig_17764	>gi|109676362|gb|ABG37663.1| CCHC-type integrase [Populus trichocarpa]Length=2037	284	2e-83	-3.88428	2.53024	5.00082e-20
stevia5_contig_23207				-3.88993	1.41632	1.19048e-11
stevia5_contig_21289				-3.89211	2.40089	3.60654e-19
stevia5_contig_39551				-3.89367	-0.684925	0.00247147
stevia5_contig_25960	>gi|641854085|gb|KDO72893.1| hypothetical protein CISIN_1g036208mg, partial [Citrus sinensis]	133	4e-35	-3.89367	-0.684925	0.00247147
stevia5_contig_38361				-3.89367	-0.684925	0.00247147
stevia5_contig_39766	>gi|629088280|gb|KCW54533.1| hypothetical protein EUGRSUZ_I004851, partial [Eucalyptus grandis]	102	2e-24	-3.89367	-0.684925	0.00247147
stevia5_contig_39364				-3.89367	-0.684925	0.00247147
stevia5_contig_23099	>gi|587944080|gb|EXC30579.1| Ethylene-responsive transcription factor 4 [Morus notabilis]	113	2e-25	-3.89401	5.9912	4.65095e-50
stevia5_contig_39404				-3.90389	0.187451	1.50215e-05
stevia5_contig_35945	>gi|566161601|ref|XP_006385603.1| hypothetical protein POPTR_0003s08530g [Populus trichocarpa] gi|550342732|gb|ERP63400.1|	281	9e-92	-3.90389	0.187451	1.50215e-05
stevia5_contig_38413				-3.90389	0.187451	1.50215e-05
stevia5_contig_39834				-3.90389	0.187451	1.50215e-05
stevia5_contig_1878				-3.90389	0.187451	1.50215e-05
stevia5_contig_35651	>gi|514237334|dbj|BAN58168.1| ethylene response factor 163 [Nicotiana tabacum]	108	3e-26	-3.90994	1.12537	4.21452e-10
stevia5_contig_36567	>gi|242066488|ref|XP_002454533.1| hypothetical protein SORBIDRAFT_04g032840 [Sorghum bicolor] gi|241934364|gb|EES07509.1|	179	8e-52	-3.90994	1.12537	4.21452e-10
stevia5_contig_14599	>gi|659122686|ref|XP_008461273.1| PREDICTED: zinc finger A20 and AN1 domain-containing stress-associated protein 5 [Cucumis	201	9e-61	-3.91172	7.41171	9.79687e-57
stevia5_contig_10443	>gi|147789492|emb|CAN76136.1| hypothetical protein VITISV_034276 [Vitis vinifera]	142	1e-36	-3.92733	6.39595	7.73391e-53
stevia5_contig_30106				-3.93582	1.14997	2.77278e-10
stevia5_contig_27394				-3.95242	0.233699	9.35784e-06
stevia5_contig_19420				-3.95321	3.83985	1.17747e-32
stevia5_contig_38140	>gi|388514061|gb|AFK45092.1| unknown [Lotus japonicus]Length=161	92	7e-21	-3.96126	1.17418	1.81928e-10
stevia5_contig_8969	>gi|401834491|gb|AFQ23178.1| HSPRO [Nicotiana attenuata]Length=478	413	2e-138	-3.97255	4.74858	1.11358e-41
stevia5_contig_35834				-3.9746	0.793643	8.20397e-09
stevia5_contig_36572				-3.9746	0.793643	8.20397e-09
stevia5_contig_33663				-3.9746	0.793643	8.20397e-09
stevia5_contig_39498				-3.97992	-0.601965	0.00152396
stevia5_contig_39161				-3.97992	-0.601965	0.00152396
stevia5_contig_28700				-3.97992	-0.601965	0.00152396
stevia5_contig_37384				-3.97992	-0.601965	0.00152396
stevia5_contig_23932	>gi|595848724|ref|XP_007209585.1| hypothetical protein PRUPE_ppa011223mg [Prunus persica] gi|462405320|gb|EMJ10784.1| hypothetical	127	1e-30	-3.99426	4.39126	1.6237e-38
stevia5_contig_7616				-3.99829	1.77537	3.11576e-14
stevia5_contig_32617				-3.99937	0.278534	5.86416e-06
stevia5_contig_39522				-3.99937	0.278534	5.86416e-06
stevia5_contig_39674				-3.99937	0.278534	5.86416e-06
stevia5_contig_25853	>gi|604305902|gb|EYU24959.1| hypothetical protein MIMGU_mgv1a004558mg [Erythranthe guttata]	321	2e-102	-3.99937	0.278534	5.86416e-06
stevia5_contig_28037				-3.99987	6.25221	1.54222e-53
stevia5_contig_27362				-4.00685	0.824409	5.18363e-09
stevia5_contig_36421				-4.00685	0.824409	5.18363e-09
stevia5_contig_31601				-4.00961	2.64971	9.04359e-22
stevia5_contig_11351	>gi|38564735|gb|AAR23807.1| putative syringolide-induced protein 14-1-1 [Helianthus annuus]	215	7e-64	-4.026	5.23937	6.85299e-47
stevia5_contig_7400				-4.02952	2.21297	1.50659e-17
stevia5_contig_29949	>gi|645272147|ref|XP_008241255.1| PREDICTED: probable purple acid phosphatase 20 [Prunus mume]	504	9e-174	-4.04427	2.80801	1.95907e-23
stevia5_contig_33165	>gi|572938555|gb|AHF58598.1| proline transporter 1 [Chrysanthemum lavandulifolium]	815	0	-4.05087	2.40153	4.85387e-20
stevia5_contig_29270	>gi|255585488|ref|XP_002533436.1| glycosyltransferase, putative [Ricinus communis] gi|223526710|gb|EEF28943.1| glycosyltransferase,	446	7e-151	-4.05773	4.76783	5.0269e-43
stevia5_contig_28629	>gi|470114347|ref|XP_004293377.1| PREDICTED: U-box domain-containing protein 4-like [Fragaria vesca subsp. vesca]	98.6	4e-22	-4.05872	1.26721	2.20435e-11
stevia5_contig_39324				-4.06131	-0.52347	0.000934363
stevia5_contig_33832				-4.06131	-0.52347	0.000934363
stevia5_contig_39681	>gi|590631250|ref|XP_007027511.1| UDP-Glycosyltransferase superfamily protein, putative [Theobroma cacao] gi|508716116|gb|EOY08013.1|	72.8	1e-12	-4.06131	-0.52347	0.000934363
stevia5_contig_39269	>gi|645239838|ref|XP_008226320.1| PREDICTED: probable LRR receptor-like serine/threonine-protein kinase At1g34110 [Prunus	81.3	4e-15	-4.06131	-0.52347	0.000934363
stevia5_contig_38351	>gi|225454936|ref|XP_002277185.1| PREDICTED: ribosome biogenesis GTPase A [Vitis vinifera] gi|297744953|emb|CBI38545.3| unnamed	196	8e-58	-4.06131	-0.52347	0.000934363
stevia5_contig_38333				-4.06131	-0.52347	0.000934363
stevia5_contig_40345	>gi|50557453|ref|NP_734007.2| RNA-dependent RNA polymerase [Tomato ringspot virus]	87.4	2e-16	-4.06131	-0.52347	0.000934363
stevia5_contig_33420				-4.06758	3.33314	5.2578e-29
stevia5_contig_37543				-4.07118	1.58913	2.26138e-13
stevia5_contig_33583	>gi|645244499|ref|XP_008228457.1| PREDICTED: ankyrin repeat-containing protein At3g12360-like [Prunus mume]	146	6e-41	-4.07833	2.25972	3.01308e-18
stevia5_contig_24632				-4.07961	1.85314	3.49031e-15
stevia5_contig_32647				-4.08892	0.364292	2.31626e-06
stevia5_contig_36884	>gi|566171575|ref|XP_006383438.1| hypothetical protein POPTR_0005s15510g [Populus trichocarpa] gi|550339049|gb|ERP61235.1|	56.6	3e-07	-4.08892	0.364292	2.31626e-06
stevia5_contig_36139				-4.08892	0.364292	2.31626e-06
stevia5_contig_24892	>gi|297745875|emb|CBI15931.3| unnamed protein product [Vitis vinifera]Length=243	171	2e-50	-4.09058	3.59052	1.16388e-31
stevia5_contig_3775	>gi|590663042|ref|XP_007036100.1| Transducin/WD40 repeat-like superfamily protein [Theobroma cacao] gi|508773345|gb|EOY20601.1|	94	4e-20	-4.09312	2.85483	4.12234e-24
stevia5_contig_10896	>gi|225447596|ref|XP_002272334.1| PREDICTED: scarecrow-like transcription factor PAT1-like [Vitis vinifera]	573	0	-4.09722	6.08265	3.34606e-54
stevia5_contig_16476	>gi|593781439|ref|XP_007153760.1| hypothetical protein PHAVU_003G062900g [Phaseolus vulgaris] gi|561027114|gb|ESW25754.1|	163	5e-44	-4.09921	2.08991	5.40894e-17
stevia5_contig_23438	>gi|629098198|gb|KCW63963.1| hypothetical protein EUGRSUZ_G01643 [Eucalyptus grandis]	261	4e-81	-4.10855	1.62493	1.03979e-13
stevia5_contig_1694	>gi|84579408|dbj|BAE72091.1| Lactuca sativa 9-cis-epoxycarotenoid dioxygenase 2	666	0	-4.10917	3.53404	2.81018e-31
[truncated: 714 more rows]

## Sheet: Up-regulated in LV (LV&LF)
Original Research Article
[truncated: 3,461 more rows]

## Sheet: Up-regulated in LF (LV&LF)
Original Research Article
[truncated: 1,829 more rows]

[truncated: 2 more sheets: Up-regulated in LB (LB&LF), Up-regulated in LF (LB&LF)]
