# Supplementary material for: Molecular dissection of transcriptional reprogramming of steviol glycosides synthesis in leaf tissue during developmental phase transitions in Stevia rebaudiana Bert
Source: Sci Rep. 2017 Sep 19;7:11835. doi: 10.1038/s41598-017-12025-y (PMC5605536; doi:10.1038/s41598-017-12025-y)
Supplement: Supplementary file 6 — Table S6 [file 41598_2017_12025_MOESM6_ESM.xls]

## Sheet: Sheet1
Original Research Article
Molecular dissection of transcriptional reprogramming of steviol glycosides synthesis in leaf tissue during developmental phase transitions in Stevia rebaudiana Bert
Gopal Singh1,2, Gagandeep Singh1, Pradeep Singh1, Rajni Parmar1,2, Navgeet Paul1, Radhika Vashist1, Mohit Kumar Swarnkar1, Ashok Kumar3, Sanatsujat Singh3, Anil Kumar Singh1†, Ram Kumar Sharma1,2*
1Biotechnology Department, CSIR-Institute of Himalayan Bioresource Technology, Palampur, Himachal Pradesh, India, 2Academy of Scientific and Innovative Research, New Delhi, India, 3Agrotechnology of Medicinal, Aromatic and Commercially Important Plants, CSIR-Institute of Himalayan Bioresource Technology, Palampur, Himachal Pradesh, India, †Present address: ICAR-Indian Institute of Agricultural Bi…
Table S6 Identification and functional annotation for all the SGs and GAs synthesis specific genes with different databases
Pathway	Abbribation	Cellular localization	EC Number	Transcript ID	NCBI's NR annotation		Swiss-prot annotation		TAIR annotation		KEGG annotation
					NR ID	Discription	Swiss-prot ID	Discription	TAIR ID	Discription	KEGG ID	Discription
Mevalonate Pathway	AACT	Cytosolic	EC 2.3.1.9	stevia5_contig_7539	gi|224129210|	acetyl Co-A acetyltransferase-like family protein [Populus trichocarpa]	Q8S4Y1	Acetyl-CoA acetyltransferase, cytosolic 1	AT5G48230.1	ACETOACETYL-COA THIOLASE 2	K00626	acetyl-CoA C-acetyltransferase
Mevalonate Pathway	AACT			stevia5_contig_10986	gi|225447510|	probable acetyl-CoA acetyltransferase, cytosolic 2 [Vitis vinifera]	Q9FIK7	Acetyl-CoA acetyltransferase, cytosolic 2	AT5G47720.5	ACETOACETYL-COA THIOLASE 1	_	_
Mevalonate Pathway	AACT			stevia5_contig_11697	gi|224129210|	acetyl Co-A acetyltransferase-like family protein [Populus trichocarpa]	Q8S4Y1	Acetyl-CoA acetyltransferase, cytosolic 1	AT5G48230.1	ACETOACETYL-COA THIOLASE 2	_	_
Mevalonate Pathway	AACT			stevia5_contig_11782			Q8S4Y1	Acetyl-CoA acetyltransferase, cytosolic 1	AT5G48230.2	ACETOACETYL-COA THIOLASE 2	_	_
Mevalonate Pathway	AACT			stevia5_contig_18812			Q8S4Y1	Acetyl-CoA acetyltransferase, cytosolic 1	AT5G47720.5	ACETOACETYL-COA THIOLASE 1	K00626	acetyl-CoA C-acetyltransferase
Mevalonate Pathway	HMGS	Cytosolic	EC 2.3.3.10	stevia5_contig_6727	gi|264688598|	HMG-CoA synthase 1 [Artemisia annua]	P54873	Hydroxymethylglutaryl-CoA synthase	AT4G11820.2	HYDROXYMETHYLGLUTARYL-COA SYNTHASE	K01641	hydroxymethylglutaryl-CoA synthase
Mevalonate Pathway	HMGS			stevia5_contig_7666	gi|264688600|	HMG-CoA synthase 2 [Artemisia annua]	P54873	Hydroxymethylglutaryl-CoA synthase	AT4G11820.2	HYDROXYMETHYLGLUTARYL-COA SYNTHASE	K01641	hydroxymethylglutaryl-CoA synthase
Mevalonate Pathway	HMGR	Cytosolic	EC 1.1.1.34	stevia5_contig_1202	gi|634007861|	3-hydroxy-3-methylglutaryl coenzyme A reductase [Panax notoginseng]	P29057	3-hydroxy-3-methylglutaryl-coenzyme A reductase 1	AT1G76490.1	3-HYDROXY-3-METHYLGLUTARYL COA REDUCTASE 1	K00021	hydroxymethylglutaryl-CoA reductase (NADPH)
Mevalonate Pathway	HMGR			stevia5_contig_12961	gi|634007861|	3-hydroxy-3-methylglutaryl coenzyme A reductase [Panax notoginseng]	P29057	3-hydroxy-3-methylglutaryl-coenzyme A reductase 1	AT1G76490.1	3-HYDROXY-3-METHYLGLUTARYL COA REDUCTASE 1	K00021	hydroxymethylglutaryl-CoA reductase (NADPH)
Mevalonate Pathway	HMGR			stevia5_contig_18595	gi|118422503|	3-hydroxy-3-methylglutaryl coenzyme A reductase [Atractylodes lancea]	P48020	3-hydroxy-3-methylglutaryl-coenzyme A reductase 1	AT1G76490.1	3-HYDROXY-3-METHYLGLUTARYL COA REDUCTASE 1	K00021	hydroxymethylglutaryl-CoA reductase (NADPH)
Mevalonate Pathway	HMGR			stevia5_contig_23700	gi|118422503|	3-hydroxy-3-methylglutaryl coenzyme A reductase [Atractylodes lancea]	Q41438	3-hydroxy-3-methylglutaryl-coenzyme A reductase 3	AT1G76490.1	3-HYDROXY-3-METHYLGLUTARYL COA REDUCTASE 1	K00021	hydroxymethylglutaryl-CoA reductase (NADPH)
Mevalonate Pathway	MK	Cytosolic	EC 2.7.1.36	stevia5_contig_14136	gi|565392334|	mevalonate kinase-like [Solanum tuberosum]	P46086	Mevalonate kinase	AT5G27450.3	MEVALONATE KINASE	K00869	mevalonate kinase
Mevalonate Pathway	MPK	Cytosolic	EC 2.7.4.2	stevia5_contig_6604	gi|225427072|	phosphomevalonate kinase [Vitis vinifera]	P24521	Phosphomevalonate kinase	AT1G31910.1	PHOSPHOMEVALONATE KINASE	K00938	phosphomevalonate kinase
Mevalonate Pathway	MPK	Cytosolic	EC 2.7.4.2	stevia5_contig_18804	_	_	Q9UT88	Probable phosphomevalonate kinase	AT1G31910.1	PHOSPHOMEVALONATE KINASE	K00938	phosphomevalonate kinase
Mevalonate Pathway	MDD	Cytosolic	EC 4.1.1.33	stevia5_contig_3311	gi|555431993|	mevalonate decarboxylase [Platycodon grandiflorus]	Q99JF5	Diphosphomevalonate decarboxylase	AT3G54250.1	DIPHOSPHOMEVALONATE DECARBOXYLASE	K01597	diphosphomevalonate decarboxylase
Methyl erythritol phosphate pathway	DXS	chloroplastic	EC 2.2.1.7	stevia5_contig_670	gi|209360747|	1-deoxy-D-xylulose 5-phosphate synthase [Stevia rebaudiana]	Q6YU51	Probable 1-deoxy-D-xylulose-5-phosphate synthase 2	AT4G15560.1	1-DEOXY-D-XYLULOSE 5-PHOSPHATE SYNTHASE	K01662	1-deoxy-D-xylulose-5-phosphate synthase
Methyl erythritol phosphate pathway	DXS			stevia5_contig_1208	gi|8000868|	1-deoxy-D-xylulose-5-phosphate synthase [Artemisia annua]	O78328	Probable 1-deoxy-D-xylulose-5-phosphate synthase	AT4G15560.1	1-DEOXY-D-XYLULOSE 5-PHOSPHATE SYNTHASE	K01662	1-deoxy-D-xylulose-5-phosphate synthase
Methyl erythritol phosphate pathway	DXS			stevia5_contig_10912	gi|9971824|	1-deoxy-D-xylulose-5-phosphate synthase [Tagetes erecta]	Q6YU51	Probable 1-deoxy-D-xylulose-5-phosphate synthase 2	AT4G15560.1	1-DEOXY-D-XYLULOSE 5-PHOSPHATE SYNTHASE	K01662	1-deoxy-D-xylulose-5-phosphate synthase
Methyl erythritol phosphate pathway	DXS			stevia5_contig_11013	_	_	O78328	Probable 1-deoxy-D-xylulose-5-phosphate synthase	AT5G11380.1	1-DEOXY-D-XYLULOSE 5-PHOSPHATE SYNTHASE 3	_	_
Methyl erythritol phosphate pathway	DXR	Chloroplastic	EC 1.1.1.267	stevia5_contig_535	gi|9800656|	1-deoxy-D-xylulose-5-phosphate reductoisomerase [Artemisia annua]	Q9XFS9	1-deoxy-D-xylulose 5-phosphate reductoisomerase	AT5G62790.1	1-DEOXY-D-XYLULOSE 5-PHOSPHATE REDUCTOISOMERASE	K00099	1-deoxy-D-xylulose-5-phosphate reductoisomerase
Methyl erythritol phosphate pathway	DXR			stevia5_contig_1613	gi|22797429|	1-deoxy-D-xylulose 5-phosphate reductoisomerase [Stevia rebaudiana]	Q9XES0	1-deoxy-D-xylulose 5-phosphate reductoisomerase	AT5G62790.1	1-DEOXY-D-XYLULOSE 5-PHOSPHATE REDUCTOISOMERASE	K00099	1-deoxy-D-xylulose-5-phosphate reductoisomerase
Methyl erythritol phosphate pathway	CMS	Chloroplastic	EC 2.7.7.60	stevia5_contig_5316	gi|87201352|	4-diphosphocytidyl-2-C-methyl-D-erythritol synthase [Stevia rebaudiana]	P69834	2-C-methyl-D-erythritol 4-phosphate cytidylyltransferase	AT2G02500.1	2-C-METHYL-D-ERYTHRITOL 4-PHOSPHATE CYTIDYLTRANSFERASE	K00991	2-C-methyl-D-erythritol 4-phosphate cytidylyltransferase
Methyl erythritol phosphate pathway	CMK	Chloroplastic/chromoplastic	EC 2.7.1.148	stevia5_contig_2079	gi|148540971|	4-diphosphocytidyl-2-C-methyl-D-erythritol kinase [Stevia rebaudiana]	P93841	4-diphosphocytidyl-2-C-methyl-D-erythritol kinase	AT2G26930.1	4-(CYTIDINE 5′-DIPHOSPHO)-2-C-METHYL-D-ERYTHRITOL KINASE	K00919	4-diphosphocytidyl-2-C-methyl-D-erythritol kinase
Methyl erythritol phosphate pathway	MCS	Chloroplastic	EC 4.6.1.12	stevia5_contig_502	gi|110083911|	2C-methyl-D-erythritol 2,4-cyclodiphosphate synthase [Stevia rebaudiana]	Q9M4W3	2-C-methyl-D-erythritol 2,4-cyclodiphosphate synthase	AT1G63970.1	2C-METHYL-D-ERYTHRITOL 2,4-CYCLODIPHOSPHATE SYNTHASE	K01770	2-C-methyl-D-erythritol 2,4-cyclodiphosphate synthase
Methyl erythritol phosphate pathway	HDS	Chloroplastic	EC 1.17.7.1	stevia5_contig_247	gi|112258871|	(E)-4-hydroxy-3-methylbut-2-enyl diphosphate synthase [Stevia rebaudiana]	F4K0E8	4-hydroxy-3-methylbut-2-en-1-yl diphosphate synthase (ferredoxin)	AT5G60600.1	4-HYDROXY-3-METHYLBUT-2-ENYL DIPHOSPHATE SYNTHASE	K03526	(E)-4-hydroxy-3-methylbut-2-enyl-diphosphate synthase
Methyl erythritol phosphate pathway	HDS			stevia5_contig_29014	gi|502082281|	4-hydroxy-3-methylbut-2-en-1-yl diphosphate synthase	F4K0E8	4-hydroxy-3-methylbut-2-en-1-yl diphosphate synthase (ferredoxin)	AT5G60600.1	4-HYDROXY-3-METHYLBUT-2-ENYL DIPHOSPHATE SYNTHASE	_	_
Methyl erythritol phosphate pathway	HDR	Chloroplastic	EC 1.17.1.2	stevia5_contig_253	gi|353453158|	1-hydroxy-2-methyl-2-(E)-butenyl 4-diphosphate reductase [Tanacetum parthenium]	Q94B35	4-hydroxy-3-methylbut-2-enyl diphosphate reductase	AT4G34350.1	4-HYDROXY-3-METHYLBUT-2-ENYL DIPHOSPHATE REDUCTASE	K03527	4-hydroxy-3-methylbut-2-enyl diphosphate reductase
Methyl erythritol phosphate pathway	HDR			stevia5_contig_951	_	_	Q94B35	4-hydroxy-3-methylbut-2-enyl diphosphate reductase	AT4G34350.1	4-HYDROXY-3-METHYLBUT-2-ENYL DIPHOSPHATE REDUCTASE	K03527	4-hydroxy-3-methylbut-2-enyl diphosphate reductase
Methyl erythritol phosphate pathway	HDR			stevia5_contig_20984	_	_	Q6AVG6	4-hydroxy-3-methylbut-2-enyl diphosphate reductase	AT4G34350.1	4-HYDROXY-3-METHYLBUT-2-ENYL DIPHOSPHATE REDUCTASE	_	_
Methyl erythritol phosphate pathway	HDR			stevia5_contig_34710	gi|353453158|	1-hydroxy-2-methyl-2-(E)-butenyl 4-diphosphate reductase [Tanacetum parthenium]	Q94B35	4-hydroxy-3-methylbut-2-enyl diphosphate reductase	AT4G34350.1	4-HYDROXY-3-METHYLBUT-2-ENYL DIPHOSPHATE REDUCTASE	_	_
Methyl erythritol phosphate pathway	IDI	Chloroplastic	EC 5.3.3.2	stevia5_contig_6334	gi|110227022|	isopenteyl diphosphate isomerase [Artemisia annua]	O48964	Isopentenyl-diphosphate Delta-isomerase I	AT5G16440.1	ISOPENTENYL DIPHOSPHATE ISOMERASE 1	K01823	isopentenyl-diphosphate delta-isomerase
Methyl erythritol phosphate pathway	IDI			stevia5_contig_11328	gi|120561032|	isopentenyl pyrophosphate:dimethyllallylpyrophosphate isomerase [Stevia rebaudiana]	O48964	Isopentenyl-diphosphate Delta-isomerase I	AT3G02780.1	ATISOPENTENYL DIPHOSPHE ISOMERASE 2	K01823	isopentenyl-diphosphate delta-isomerase
Gebberillic acid/Stevioside glycosides biosynhtesis	GGPPS	Chloroplastic	EC 2.5.1.-	stevia5_contig_282	_	_	P80042	Geranylgeranyl pyrophosphate synthase	AT4G36810.1	GERANYLGERANYL PYROPHOSPHATE SYNTHASE 1	K13789	geranylgeranyl diphosphate synthase, type II
Gebberillic acid/Stevioside glycosides biosynhtesis	GGPPS			stevia5_contig_686	gi|374639383|	geranylgeranyl diphosphate synthase [Salvia miltiorrhiza]	Q39108	Heterodimeric geranylgeranyl pyrophosphate synthase small subunit	AT4G38460.1	GERANYL(GERANYL)DIPHOSPHATE SYNTHASE 12	K13789	geranylgeranyl diphosphate synthase, type II
Gebberillic acid/Stevioside glycosides biosynhtesis	GGPPS			stevia5_contig_3139	gi|3885426|	geranylgeranyl pyrophosphate synthase [Helianthus annuus]	P80042	Geranylgeranyl pyrophosphate synthase	AT4G36810.1	GERANYLGERANYL PYROPHOSPHATE SYNTHASE 1	_	_
Gebberillic acid/Stevioside glycosides biosynhtesis	GGPPS			stevia5_contig_4753	gi|529484856|	geranylgeranyl pyrophosphate synthase [Ipomoea batatas]	P34802	Heterodimeric geranylgeranyl pyrophosphate synthase large subunit 1	AT4G36810.1	GERANYLGERANYL PYROPHOSPHATE SYNTHASE 1	_	_
Gebberillic acid/Stevioside glycosides biosynhtesis	GGPPS			stevia5_contig_24282	gi|158104429|	geranylgeranyl diphosphate synthase [Stevia rebaudiana]	Q94ID7	Geranylgeranyl pyrophosphate synthase	AT4G36810.1	GERANYLGERANYL PYROPHOSPHATE SYNTHASE 1	K13789	geranylgeranyl diphosphate synthase, type II
Gebberillic acid/Stevioside glycosides biosynhtesis	GGPPS			stevia5_contig_25158	_	_	Q94ID7	Geranylgeranyl pyrophosphate synthase	AT4G38460.1	GERANYL(GERANYL)DIPHOSPHATE SYNTHASE 12	_	_
Gebberillic acid/Stevioside glycosides biosynhtesis	CPPS	Chloroplastic	EC 5.5.1.13	stevia5_contig_634	gi|2642661|	copalyl pyrophosphate synthase [Stevia rebaudiana]	O04408	Ent-copalyl diphosphate synthase	AT4G02780.1	ENT-COPALYL DIPHOSPHATE SYNTHETASE 1	K04120	ent-copalyl diphosphate synthase
Gebberillic acid/Stevioside glycosides biosynhtesis	CPPS			stevia5_contig_6923	gi|355340445|	copalyl pyrophosphate synthase 1 [Stevia ovata]	O04408	Ent-copalyl diphosphate synthase	AT4G02780.1	ENT-COPALYL DIPHOSPHATE SYNTHETASE 1	K17811	halimadienyl-diphosphate synthase
Gebberillic acid/Stevioside glycosides biosynhtesis	CPPS			stevia5_contig_13876	gi|355340445|	copalyl pyrophosphate synthase 1 [Stevia ovata]	Q38802	Ent-copalyl diphosphate synthase	AT4G02780.1	ENT-COPALYL DIPHOSPHATE SYNTHETASE 1	_	_
Gebberillic acid/Stevioside glycosides biosynhtesis	KS	Chloroplastic	EC 4.2.3.19	stevia5_contig_3222	gi|4959239|	kaurene synthase [Stevia rebaudiana]	Q39548	Ent-kaur-16-ene synthase	AT1G79460.1	ENT-KAURENE SYNTHASE 1	K04121	ent-kaurene synthase
Gebberillic acid/Stevioside glycosides biosynhtesis	KS			stevia5_contig_18227	gi|4959239|	kaurene synthase [Stevia rebaudiana]	Q9SAK2	Ent-kaur-16-ene synthase	AT1G79460.1	ENT-KAURENE SYNTHASE 1	_	_
Gebberillic acid/Stevioside glycosides biosynhtesis	KS			stevia5_contig_18758	gi|4959241|	kaurene synthase [Stevia rebaudiana]	_	_	_	_	_	_
Gebberillic acid/Stevioside glycosides biosynhtesis	KS			stevia5_contig_38674	gi|9971225|	ent-kaurene synthase 1 [Lactuca sativa]	Q9SAK2	Ent-kaur-16-ene synthase	AT1G79460.1	ENT-KAURENE SYNTHASE 1	_	_
Gebberillic acid/Stevioside glycosides biosynhtesis	KO (Cytochrome P450 701A6)	Endoplasmic Reticulum Membrane	EC 1.14.13.78	stevia5_contig_295	gi|34304722|	ent-kaurene oxidase CYP701A5 [Stevia rebaudiana]	Q93ZB2	Ent-kaurene oxidase	AT5G25900.1	ENT-KAURENE OXIDASE 1	K04122	ent-kaurene oxidase
Gebberillic acid/Stevioside glycosides biosynhtesis	KO (Cytochrome P450 701A6)			stevia5_contig_440	gi|204022224|	ent-kaurene oxidase 1 [Lactuca sativa]	Q93ZB2	Ent-kaurene oxidase	AT5G25900.1	ENT-KAURENE OXIDASE 1	_	_
Gebberillic acid/Stevioside glycosides biosynhtesis	KO (Cytochrome P450 701A6)			stevia5_contig_8055	gi|204022224|	ent-kaurene oxidase 1 [Lactuca sativa]	Q5Z5R4	Ent-kaurene oxidase 2	AT5G25900.1	ENT-KAURENE OXIDASE 1	_	_
Gebberillic acid/Stevioside glycosides biosynhtesis	KAH	Endoplasmic Reticulum Membrane	EC 1.14.13.79	stevia5_contig_4029	gi|89242710|	ent-kaurenoic acid 13-hydroxylase [Stevia rebaudiana]	_	_	AT2G29090.2	CYP707A2	_	_
GAs biosynthesis	KAH			stevia5_contig_29139	gi|89242710|	ent-kaurenoic acid 13-hydroxylase [Stevia rebaudiana]	Q0NZP1	Ent-kaurenoic acid 13-hydroxylase	AT5G36110.1	CYP716A1	_	_
GAs biosynthesis	KAH			stevia5_contig_40104	gi|89242710|	ent-kaurenoic acid 13-hydroxylase [Stevia rebaudiana]	_	_	AT3G50660.1	CYTOCHROME P450 90B1	_	_
GAs biosynthesis	KAH			stevia5_contig_40861	gi|89242710|	ent-kaurenoic acid 13-hydroxylase [Stevia rebaudiana]	Q0NZP1	Ent-kaurenoic acid 13-hydroxylase	AT3G19270.1	CYP707A4	K04123	ent-kaurenoic acid hydroxylase
Steviol glycosides biosynthesis	UGT 85C2	Cytosolic	EC 2.4.1.324	stevia5_contig_742	gi|37993661|	UDP-glycosyltransferase 85C2 [Stevia rebaudiana]	Q6VAB0	UDP-glycosyltransferase 85C2	AT1G22380.1	UDP-GLUCOSYL TRANSFERASE 85A3	_	_
Steviol glycosides biosynthesis	UGT 85C2			stevia5_contig_743	gi|37993661|	UDP-glycosyltransferase 85C2 [Stevia rebaudiana]	Q6VAB0	UDP-glycosyltransferase 85C2	AT1G22380.1	UDP-GLUCOSYL TRANSFERASE 85A3	_	_
Steviol glycosides biosynthesis	UGT 85C2			stevia5_contig_9907	gi|37993661|	UDP-glycosyltransferase 85C2 [Stevia rebaudiana]	Q9LMF1	UDP-glycosyltransferase 85A3	AT1G22370.2	UDP-GLUCOSYL TRANSFERASE 85A5	_	_
Steviol glycosides biosynthesis	UGT 85C2			stevia5_contig_10515	gi|37993661|	UDP-glycosyltransferase 85C2 [Stevia rebaudiana]	Q9M9E7	UDP-glycosyltransferase 85A4	AT1G78270.1	UDP-GLUCOSYL TRANSFERASE 85A4	_	_
Steviol glycosides biosynthesis	UGT 85C2			stevia5_contig_20496	gi|37993661|	UDP-glycosyltransferase 85C2 [Stevia rebaudiana]	Q9M9E7	UDP-glycosyltransferase 85A4	AT1G78270.1	UDP-GLUCOSYL TRANSFERASE 85A4	_	_
Steviol glycosides biosynthesis	UGT 85C2			stevia5_contig_26343	gi|37993661|	UDP-glycosyltransferase 85C2 [Stevia rebaudiana]	Q6VAB0	UDP-glycosyltransferase 85C2	AT1G22340.1	UDP-GLUCOSYL TRANSFERASE 85A7	_	_
Steviol glycosides biosynthesis	UGT 74 G1	Cytosolic	EC 2.4.1.-	stevia5_contig_301	gi|37993669|	UDP-glycosyltransferase 74G1 [Stevia rebaudiana]	O22820	UDP-glycosyltransferase 74F1	AT2G43840.2	UDP-GLYCOSYLTRANSFERASE 74 F1	_	_
Steviol glycosides biosynthesis	UGT 74 G1			stevia5_contig_5166	gi|37993669|	UDP-glycosyltransferase 74G1 [Stevia rebaudiana]	Q9SYK9	UDP-glycosyltransferase 74E2	AT1G05680.1	URIDINE DIPHOSPHATE GLYCOSYLTRANSFERASE 74E2	_	_
Steviol glycosides biosynthesis	UGT 74 G1			stevia5_contig_9152	gi|37993669|	UDP-glycosyltransferase 74G1 [Stevia rebaudiana]	Q6VAA6	UDP-glycosyltransferase 74G1	AT1G05680.1	URIDINE DIPHOSPHATE GLYCOSYLTRANSFERASE 74E2	K13691	pathogen-inducible salicylic acid glucosyltransferase
Steviol glycosides biosynthesis	UGT 74 G1			stevia5_contig_23361	gi|37993669|	UDP-glycosyltransferase 74G1 [Stevia rebaudiana]	Q9SKC5	UDP-glycosyltransferase 74D1	AT2G31750.1	UDP-GLUCOSYL TRANSFERASE 74D1	_	_
Steviol glycosides biosynthesis	UGT 74 G1			stevia5_contig_34539	gi|37993669|	UDP-glycosyltransferase 74G1 [Stevia rebaudiana]	Q6VAA6	UDP-glycosyltransferase 74G1	AT1G05675.1	UDP-Glycosyltransferase superfamily protein	_	_
Steviol glycosides biosynthesis	UGT 76 G1	Cytosolic	EC 2.4.1.-	stevia5_contig_6445	gi|37993653|	UDP-glycosyltransferase 76G1 [Stevia rebaudiana]	Q6VAB4	UDP-glycosyltransferase 76G1	AT5G05880.1	UDP-GLUCOSYL TRANSFERASE 76C4	_	_
Steviol glycosides biosynthesis	UGT 76 G1			stevia5_contig_14123	gi|37993653|	UDP-glycosyltransferase 76G1 [Stevia rebaudiana]	Q6VAB4	UDP-glycosyltransferase 76G1	AT3G55700.1	UDP-Glycosyltransferase superfamily protein	_	_
GAs biosynthesis	KAO (Cytochrome P450 88A3)	Endoplasmic Reticulum Membrane	EC 1.14.13.79	stevia5_contig_26532	gi|204022228|	ent-kaurenoic acid oxidase [Lactuca sativa]	O23051	Ent-kaurenoic acid oxidase 1	AT1G05160.1	ENT-KAURENOIC ACID OXYDASE 1	_	_
GAs biosynthesis	GA20O	Cytosolic	EC 1.14.11.-	stevia5_contig_886	gi|4164143|	gibberellin 20-oxidase [Lactuca sativa]	Q39110	Gibberellin 20 oxidase 1	AT4G25420.1	GIBBERELLIN 20-OXIDASE 1	K05282	gibberellin 20-oxidase
GAs biosynthesis	GA20O			stevia5_contig_22864	gi|4164141|	gibberelin 20-oxidase [Lactuca sativa]	Q39111	Gibberellin 20 oxidase 2	AT5G51810.1	GIBBERELLIN 20 OXIDASE 2	_	_
GAs biosynthesis	GA20O			stevia5_contig_33990	gi|187455576|	gibberellin 20-oxidase [Helianthus annuus]	Q39110	Gibberellin 20 oxidase 1	AT4G25420.1	GIBBERELLIN 20-OXIDASE 1	_	_
GAs biosynthesis	GA20O			stevia5_contig_35966	gi|190192208|	gibberellin 20-oxidase 1 [Chrysanthemum x morifolium]	_	_	AT5G07200.1	GIBBERELLIN 20-OXIDASE 3	_	_
GAs biosynthesis	GA3O	Cytosolic	EC 1.14.11.15	stevia5_contig_19030	gi|190192212|	gibberellin 3-oxidase1 [Chrysanthemum x morifolium]	O24648	Gibberellin 3-beta-dioxygenase 1	AT1G15550.1	GIBBERELLIN 3-OXIDASE 1	K04124	gibberellin 3-beta-dioxygenase
GAs biosynthesis	GA2O	Cytosolic	EC 1.14.11.13	stevia5_contig_7503	gi|9971227|	gibberellin 2-oxidase 1 [Lactuca sativa]	Q9SQ80	Gibberellin 2-beta-dioxygenase 1	AT1G78440.1	GIBBERELLIN 2-OXIDASE 1	K04125	gibberellin 2-oxidase
GAs biosynthesis	GA2O			stevia5_contig_11606	_	_	O49561	Gibberellin 2-beta-dioxygenase 8	AT4G21200.1	GIBBERELLIN 2-OXIDASE 8	_	_
GAs biosynthesis	GA2O			stevia5_contig_23097	gi|224055327|	oxidoreductase family protein [Populus trichocarpa]	O49561	Gibberellin 2-beta-dioxygenase 8	_	_	_	_
GAs biosynthesis	GA2O			stevia5_contig_26244	gi|9971227|	gibberellin 2-oxidase 1 [Lactuca sativa]	Q9SQ80	Gibberellin 2-beta-dioxygenase 1	AT1G30040.1	GIBBERELLIN 2-OXIDASE 2	_	_
GAs biosynthesis	GA2O			stevia5_contig_28201	gi|9971229|	gibberellin 2-oxidase 2 [Lactuca sativa]	Q9XG83	Gibberellin 2-beta-dioxygenase	AT1G78440.1	GIBBERELLIN 2-OXIDASE 1	K04125	gibberellin 2-oxidase
GAs biosynthesis	GA2O			stevia5_contig_32447	gi|213032421|	gibberellin 2-oxidase 1 [Helianthus annuus]	Q9SQ80	Gibberellin 2-beta-dioxygenase 1	AT1G78440.1	GIBBERELLIN 2-OXIDASE 1	_	_
GAs biosynthesis	GA2O			stevia5_contig_36026	_	_	O49561	Gibberellin 2-beta-dioxygenase 8	AT4G21200.1	GIBBERELLIN 2-OXIDASE 8	_	_
GAs biosynthesis	GA2O			stevia5_contig_36972	gi|9971227|	gibberellin 2-oxidase 1 [Lactuca sativa]	Q9SQ80	Gibberellin 2-beta-dioxygenase 1	AT1G30040.2	GIBBERELLIN 2-OXIDASE 2	_	_
GAs biosynthesis	GA2O			stevia5_contig_37658	gi|345101743|	gibberellin 2-oxidase [Helianthus annuus]	Q9SQ80	Gibberellin 2-beta-dioxygenase 1	AT1G30040.1	GIBBERELLIN 2-OXIDASE 2	_	_
GAs biosynthesis	GA2O			stevia5_contig_38223	gi|345101743|	gibberellin 2-oxidase [Helianthus annuus]	Q9SQ80	Gibberellin 2-beta-dioxygenase 1	AT1G30040.1	GIBBERELLIN 2-OXIDASE 2	_	_
