# Supplementary material for: Molecular dissection of transcriptional reprogramming of steviol glycosides synthesis in leaf tissue during developmental phase transitions in Stevia rebaudiana Bert
Source: Sci Rep. 2017 Sep 19;7:11835. doi: 10.1038/s41598-017-12025-y (PMC5605536; doi:10.1038/s41598-017-12025-y)
Supplement: Supplementary file 7 — Table S7 [file 41598_2017_12025_MOESM7_ESM.xls]

## Sheet: Sheet1
Original Research Article
Molecular dissection of transcriptional reprogramming of steviol glycosides synthesis in leaf tissue during developmental phase transitions in Stevia rebaudiana Bert
Gopal Singh1,2, Gagandeep Singh1, Pradeep Singh1, Rajni Parmar1,2, Navgeet Paul1, Radhika Vashist1, Mohit Kumar Swarnkar1, Ashok Kumar3, Sanatsujat Singh3, Anil Kumar Singh1†, Sanjay Kumar1, Ram Kumar Sharma1,2*
1Biotechnology Department, CSIR-Institute of Himalayan Bioresource Technology, Palampur, Himachal Pradesh, India, 2Academy of Scientific and Innovative Research, New Delhi, India, 3Agrotechnology of Medicinal, Aromatic and Commercially Important Plants, CSIR-Institute of Himalayan Bioresource Technology, Palampur, Himachal Pradesh, India, †Present address: ICAR-Indian Institute of Agricultural Bi…
Table S7 Summary about the transcripts part of protein-protein interactome network. Their TAIR IDs and annotations are listed followed by Degrees and the TAIR IDs of their neighbours
Transcripts	Abbribation	ID	Tair Annotation	Degree	TAIR IDs for first neighbour	Swiss_prot_Blast	Protein names	Organism
stevia5_contig_10122	AACT	AT5G47720	| Thiolase family protein	64	AT2G03410 AT1G72050 AT5G54940 AT2G43360 AT4G04695 AT4G14240 AT4G34430 AT4G13980 AT2G16230 AT1G05180 AT4G16420 AT3G14580 AT4G23430 AT5G23340 AT4G13430 AT3G59410 AT3G22110 AT2G35390 AT2G37790 AT3G06040 AT1G54270 AT4G28950 AT2G27970 AT1G29880 AT1G66740 AT5G59950 AT2G29990 AT1G54560 AT4G04700 AT5G20060 AT1G10280 AT3G26590 AT4G27000 AT2G33150 AT1G66240 AT3G06470 AT5G19820 AT5G48230 AT4G03430 AT4G29240…	Q8S4Y1	Acetyl-CoA acetyltransferase	Arabidopsis thaliana (Mouse-ear cress)
stevia5_contig_10181	HMGS	AT4G11820	MVA1, FKP1 | hydroxymethylglutaryl-CoA synthase / HMG-CoA synthase / 3-hydroxy-3-methylglutaryl coenzyme A synthase	25	AT1G49240 AT1G67430 AT3G53020 AT5G60390 AT2G42500 AT3G12110 AT3G55170 AT2G01250 AT2G16360 AT2G34750 AT3G13580 AT1G27400 AT1G36240 AT3G49010 AT2G21580 AT2G26080 AT3G55280 AT1G07770 AT4G26840 AT2G39460 AT3G18740 AT1G05830 AT1G10430 AT2G36620 AT1G30590	P54873	Hydroxymethylglutaryl-CoA synthase	Arabidopsis thaliana (Mouse-ear cress)
stevia5_contig_10306	HMGR	AT1G76490	HMG1, HMGR1, AtHMGR1 | hydroxy methylglutaryl CoA reductase 1	21	AT2G17520 AT5G05620 AT1G18260 AT1G09020 AT3G57220 AT5G66680 AT3G16090 AT2G41490 AT2G18770 AT5G05670 AT4G34100 AT5G24360 AT1G67730 AT5G20850 AT1G07420 AT1G65040 AT1G24470 AT3G55380 AT2G34770 AT5G23630 AT1G32610	P29057	3-hydroxy-3-methylglutaryl-coenzyme A reductase 1	Hevea brasiliensis (Para rubber tree) (Siphonia brasiliensis)
stevia5_contig_10460	GGPPS	AT4G36810	GGPS1 | geranylgeranyl pyrophosphate synthase 1	9	AT3G20160 AT3G32040 AT3G14550 AT3G29430 AT5G12940 AT3G14510 AT1G49530 AT2G18620 AT3G14530	P80042	Geranylgeranyl pyrophosphate synthase	Capsicum annuum (Bell pepper)
stevia5_contig_10700	AACT	AT5G48230	EMB1276, ACAT2 | acetoacetyl-CoA thiolase 2	9	AT4G13430 AT5G47720 AT2G33150 AT4G03430 AT1G54290 AT1G55890 AT4G26840 AT5G48880 AT1G04710	Q8S4Y1	Acetyl-CoA acetyltransferase	Arabidopsis thaliana (Mouse-ear cress)
stevia5_contig_11013	DXS	AT4G15560	CLA1, DEF, CLA, DXS, DXPS2 | Deoxyxylulose-5-phosphate synthase	8	AT3G21500 AT5G26860 AT4G02930 AT3G54440 AT1G79050 AT5G04140 AT5G11380 AT4G36020	Q6YU51	Probable 1-deoxy-D-xylulose-5-phosphate synthase 2	Oryza sativa subsp. japonica (Rice)
stevia5_contig_11097	MDD	AT3G54250	| GHMP kinase family protein	7	AT3G54280 AT5G09590 AT2G38700 AT5G15200 AT4G16700 AT4G37910 AT5G39850	Q99JF5	Diphosphomevalonate decarboxylase	Mus musculus (Mouse)
stevia5_contig_11098	GGPPS	AT4G38460	GGR | geranylgeranyl reductase	3	AT3G18130 AT1G48630 AT4G38460 AT5G61240	Q39108	Heterodimeric geranylgeranyl pyrophosphate synthase small subunit	Arabidopsis thaliana (Mouse-ear cress)
stevia5_contig_11220	HDR	AT4G34350	CLB6, ISPH, HDR | 4-hydroxy-3-methylbut-2-enyl diphosphate reductase	5	AT2G33210 AT4G37910 AT2G20060 AT1G18440 AT3G27850	Q94B35	4-hydroxy-3-methylbut-2-enyl diphosphate reductase	Arabidopsis thaliana (Mouse-ear cress)
stevia5_contig_11323	IDI	AT5G16440	IPP1 | isopentenyl diphosphate isomerase 1	3	AT2G38130 AT3G02780 AT3G54440	O48964	Isopentenyl-diphosphate Delta-isomerase I	Camptotheca acuminata (Happy tree)
stevia5_contig_11328	DXR	AT5G62790	DXR, PDE129 | 1-deoxy-D-xylulose 5-phosphate reductoisomerase	3	AT2G33210 AT3G63190 AT4G12440	Q9XES0	1-deoxy-D-xylulose 5-phosphate reductoisomerase	Mentha piperita (Peppermint) (Mentha aquatica ? Mentha spicata)
stevia5_contig_11606	MCS	AT1G63970	ISPF, MECPS | isoprenoid F	2	ATCG00380 AT3G13120	Q9M4W3	2-C-methyl-D-erythritol 2,4-cyclodiphosphate synthase	Catharanthus roseus (Madagascar periwinkle) (Vinca rosea)
stevia5_contig_11697	HDS	AT5G60600	GCPE, ISPG, CSB3, CLB4, HDS | 4-hydroxy-3-methylbut-2-enyl diphosphate synthase	2	AT2G37690 AT5G55280	F4K0E8	4-hydroxy-3-methylbut-2-en-1-yl diphosphate synthase (ferredoxin)	Arabidopsis thaliana (Mouse-ear cress)
stevia5_contig_11710	KS	AT1G79460	GA2, KS, ATKS, ATKS1, KS1 | Terpenoid cyclases/Protein prenyltransferases superfamily protein	1	AT4G02780	Q39548	Ent-kaur-16-ene synthase	Cucurbita maxima (Pumpkin) (Winter squash)
stevia5_contig_11801	CMS	AT2G02500	ISPD, ATMEPCT, MCT | Nucleotide-diphospho-sugar transferases superfamily protein	1	AT5G67520	P69834	2-C-methyl-D-erythritol 4-phosphate cytidylyltransferase	Arabidopsis thaliana (Mouse-ear cress)
stevia5_contig_1202	CMK	AT2G26930	ATCDPMEK, PDE277, ISPE, CDPMEK | 4-(cytidine 5'-phospho)-2-C-methyl-D-erithritol kinase	1	AT3G24090	P93841	4-diphosphocytidyl-2-C-methyl-D-erythritol kinase	Solanum lycopersicum (Tomato) (Lycopersicon esculentum)
stevia5_contig_12054	IDI	AT3G02780	IPP2, IPIAT1, IDI2 | isopentenyl pyrophosphate:dimethylallyl pyrophosphate isomerase 2	1	AT5G16440	O48964	Isopentenyl-diphosphate Delta-isomerase I	Camptotheca acuminata (Happy tree)
stevia5_contig_12197	CPPS	AT4G02780	GA1, ABC33, ATCPS1, CPS, CPS1 | Terpenoid cyclases/Protein prenyltransferases superfamily protein	1	AT1G79460	O04408	Ent-copalyl diphosphate synthase	Pisum sativum (Garden pea)
stevia5_contig_1243	GA2O	AT1G30040	ATGA2OX2, GA2OX2 | gibberellin 2-oxidase	1	AT5G24530	Q9SQ80	Gibberellin 2-beta-dioxygenase 1	Pisum sativum (Garden pea)
stevia5_contig_12468	DXS	AT5G11380	DXPS3 | 1-deoxy-D-xylulose 5-phosphate synthase 3	2	AT3G21500 AT4G15560	O78328	Probable 1-deoxy-D-xylulose-5-phosphate synthase	Capsicum annuum (Bell pepper)
stevia5_contig_1255	GA2O	AT4G21200	ATGA2OX8, GA2OX8 | gibberellin 2-oxidase 8	1	AT5G43935	O49561	Gibberellin 2-beta-dioxygenase 8	Arabidopsis thaliana (Mouse-ear cress)
stevia5_contig_12596	MK	AT5G27450	MK | mevalonate kinase	1	AT3G57050	P46086	Mevalonate kinase	Arabidopsis thaliana (Mouse-ear cress)
stevia5_contig_12953	GA20O	AT5G51810	GA20OX2, AT2353, ATGA20OX2 | gibberellin 20 oxidase 2	1	AT1G43170	Q39111	Gibberellin 20 oxidase 2	Arabidopsis thaliana (Mouse-ear cress)
stevia5_contig_13404	GA3O	AT1G15550	GA4, ATGA3OX1, GA3OX1 | gibberellin 3-oxidase 1	5	AT2G30830 AT4G35390 AT3G55560 AT3G51240 AT1G17020	O24648	Gibberellin 3-beta-dioxygenase 1	Pisum sativum (Garden pea)
stevia5_contig_13802	GA2O	AT1G78440	ATGA2OX1, GA2OX1 | Arabidopsis thaliana gibberellin 2-oxidase 1	3	AT1G02400 AT2G34555 AT1G35190	Q9SQ80	Gibberellin 2-beta-dioxygenase 1	Pisum sativum (Garden pea)
stevia5_contig_13903	CYP72A219	AT3G14690	CYP72A15 | cytochrome P450, family 72, subfamily A, polypeptide 15	14	AT2G45560 AT3G14620 AT5G04660 AT1G73340 AT3G14640 AT1G67110 AT3G14680 AT3G14660 AT3G14610 AT5G04330 AT4G31950 AT3G14650 AT2G12190 AT2G45570	H2DH21	Cytochrome P450	Panax ginseng (Korean ginseng)
stevia5_contig_14107	CYP76AH1	AT2G45570	CYP76C2 | cytochrome P450, family 76, subfamily C, polypeptide 2	13	AT1G33720 AT3G61040 AT3G52970 AT2G45560 AT5G04660 AT1G73340 AT3G14690 AT3G14610 AT5G04330 AT4G31950 AT3G14650 AT2G12190 AT2G45580	S4UX02	Ferruginol synthase	Salvia miltiorrhiza (Chinese sage)
stevia5_contig_14123	CYP51G1	AT1G11680	CYP51G1, EMB1738, CYP51A2, CYP51 | CYTOCHROME P450 51G1	78	AT4G26600 AT3G07140 AT3G25540 AT4G01320 AT2G24940 AT3G07050 AT4G18900 AT5G22480 AT1G16920 AT4G37760 AT4G26870 AT1G66960 AT3G06460 AT4G07950 AT3G60360 AT3G48290 AT2G19770 AT1G07370 AT5G37340 AT5G60510 AT4G18905 AT1G29880 AT5G27720 AT2G20000 AT1G10030 AT4G16630 AT3G46460 AT4G14880 AT1G13120 AT1G20610 AT2G19760 AT1G06400 AT1G12730 AT3G48890 AT2G17570 AT5G14240 AT1G01020 AT1G08750 AT1G20970 AT5G08250…	Q9SAA9	Sterol 14-demethylase	Arabidopsis thaliana (Mouse-ear cress)
stevia5_contig_14136	CYP82D47	AT4G31950	CYP82C3 | cytochrome P450, family 82, subfamily C, polypeptide 3	16	AT2G45560 AT4G31970 AT5G04660 AT4G14640 AT1G73340 AT3G25180 AT1G67110 AT3G14680 AT3G14660 AT3G14690 AT3G14610 AT5G04330 AT3G14650 AT2G25160 AT2G12190 AT2G45570	H2DH24	Cytochrome P450	Panax ginseng (Korean ginseng)
stevia5_contig_14160	CYP72A219	AT3G14610	CYP72A7 | cytochrome P450, family 72, subfamily A, polypeptide 7	13	AT2G45560 AT3G14620 AT5G04660 AT1G73340 AT3G14640 AT1G67110 AT3G14680 AT3G14690 AT5G04330 AT4G31950 AT3G14650 AT2G12190 AT2G45570	H2DH21	Cytochrome P450	Panax ginseng (Korean ginseng)
stevia5_contig_1428	CYP72A219	AT3G14680	CYP72A14 | cytochrome P450, family 72, subfamily A, polypeptide 14	13	AT5G04660 AT1G73340 AT1G67110 AT3G14630 AT3G14660 AT3G14690 AT3G14610 AT1G17060 AT5G04330 AT4G31950 AT3G14650 AT2G38280 AT2G12190	H2DH21	Cytochrome P450	Panax ginseng (Korean ginseng)
stevia5_contig_14627	CYP71D13	AT3G26300	CYP71B34 | cytochrome P450, family 71, subfamily B, polypeptide 34	13	AT3G26310 AT3G26330 AT4G01030 AT4G37430 AT3G26200 AT4G37340 AT3G26320 AT2G02580 AT2G37320 AT1G06580 AT2G24180 AT5G10610 AT3G26290	Q9XHE7	(-)-(4S)-Limonene-3-hydroxylase	Mentha piperita (Peppermint) (Mentha aquatica ? Mentha spicata)
stevia5_contig_14836	CYP81E8	AT4G37340	CYP81D3 | cytochrome P450, family 81, subfamily D, polypeptide 3	13	AT3G26310 AT3G26330 AT4G01030 AT4G37430 AT3G26200 AT3G26320 AT2G02580 AT2G37320 AT1G06580 AT3G26300 AT5G10610 AT4G37370 AT3G26290	Q6WNQ8	Cytochrome P450	Medicago truncatula (Barrel medic) (Medicago tribuloides)
stevia5_contig_14900	CYP736A12	AT3G26310	CYP71B35 | cytochrome P450, family 71, subfamily B, polypeptide 35	12	AT3G26330 AT4G01030 AT4G37430 AT3G26200 AT4G37340 AT3G26320 AT2G02580 AT2G37320 AT1G06580 AT3G26300 AT5G10610 AT3G26290	H2DH18	Cytochrome P450	Panax ginseng (Korean ginseng)
stevia5_contig_14991	CYP77A2	AT5G04660	CYP77A4 | cytochrome P450, family 77, subfamily A, polypeptide 4	12	AT2G45560 AT1G73340 AT1G67110 AT3G14680 AT3G14660 AT3G14690 AT3G14610 AT5G04330 AT4G31950 AT3G14650 AT2G12190 AT2G45570	P37124	Cytochrome P450	Solanum melongena (Eggplant) (Aubergine)
stevia5_contig_15369	CYP71AJ1	AT1G13080	CYP71B2 | cytochrome P450, family 71, subfamily B, polypeptide 2	11	AT5G36220 AT3G26150 AT4G13770 AT3G53290 AT5G38970 AT5G52320 AT3G32047 AT3G26180 AT3G53300 AT3G26170 AT3G26160	Q6QNI4	Psoralen synthase	Ammi majus (Bishop's weed)
stevia5_contig_15670	CYP71A4	AT3G48320	CYP71A21 | cytochrome P450, family 71, subfamily A, polypeptide 21	10	AT5G35917 AT4G13290 AT1G05160 AT3G48290 AT1G13090 AT3G48270 AT1G13100 AT3G48280 AT3G26830 AT3G48310	P37117	Cytochrome P450	Solanum melongena (Eggplant) (Aubergine)
stevia5_contig_1578	CYP89A2	AT1G64950	CYP89A5 | cytochrome P450, family 89, subfamily A, polypeptide 5	9	AT3G20140 AT5G61320 AT3G20110 AT1G11600 AT1G64900 AT1G64930 AT2G21910 AT1G01280 AT5G63450	Q42602	Cytochrome P450	Arabidopsis thaliana (Mouse-ear cress)
stevia5_contig_15794	CYP83B1	AT4G31500	CYP83B1, SUR2, RNT1, RED1, ATR4 | cytochrome P450, family 83, subfamily B, polypeptide 1	10	AT3G26190 AT2G34490 AT3G05120 AT4G37360 AT3G11330 AT3G56630 AT3G44250 AT5G42580 AT5G40030 AT4G24520	O65782	Cytochrome P450	Arabidopsis thaliana (Mouse-ear cress)
stevia5_contig_15900	CYP72A219	AT3G14660	CYP72A13 | cytochrome P450, family 72, subfamily A, polypeptide 13	9	AT5G04660 AT1G73340 AT1G67110 AT3G14680 AT3G14690 AT5G04330 AT4G31950 AT3G14650 AT2G12190	H2DH21	Cytochrome P450	Panax ginseng (Korean ginseng)
stevia5_contig_16046	CYP72A219	AT3G14620	CYP72A8 | cytochrome P450, family 72, subfamily A, polypeptide 8	8	AT2G23220 AT3G14640 AT3G25180 AT3G20130 AT3G14690 AT3G14610 AT3G14650 AT2G45580	H2DH21	Cytochrome P450	Panax ginseng (Korean ginseng)
stevia5_contig_1613	CYP71AJ2	AT3G48310	CYP71A22 | cytochrome P450, family 71, subfamily A, polypeptide 22	8	AT5G35917 AT4G13290 AT3G48320 AT1G05160 AT1G13090 AT1G13100 AT3G48280 AT3G26830	C0SJS4	Psoralen synthase	Apium graveolens (Celery)
stevia5_contig_16355	CYP94A1	AT3G56630	CYP94D2 | cytochrome P450, family 94, subfamily D, polypeptide 2	8	AT3G26190 AT2G34490 AT4G37360 AT3G11330 AT4G31500 AT3G44250 AT5G40030 AT5G42580	O81117	P450-dependent fatty acid omega-hydroxylase	Vicia sativa (Spring vetch) (Tare)
stevia5_contig_16419	CYP78A6	AT3G61880	CYP78A9 | cytochrome p450 78a9	8	AT1G01190 AT1G66410 AT3G43810 AT2G41090 AT3G51920 AT5G21274 AT5G59600 AT1G62860	Q9ZNR0	Cytochrome P450	Arabidopsis thaliana (Mouse-ear cress)
stevia5_contig_16471	CYP704C1	AT2G45510	CYP704A2 | cytochrome P450, family 704, subfamily A, polypeptide 2	7	AT1G33720 AT1G64940 AT3G03470 AT1G64930 AT1G73720 AT2G45550 AT5G47990	Q50EK3	Cytochrome P450	Pinus taeda (Loblolly pine)
stevia5_contig_16959	CYP76C4	AT2G45550	CYP76C4 | cytochrome P450, family 76, subfamily C, polypeptide 4	7	AT1G64940 AT3G03470 AT2G45560 AT1G64930 AT1G73720 AT2G45510 AT5G47990	O64635	Cytochrome P450	Arabidopsis thaliana (Mouse-ear cress)
stevia5_contig_1702	CPR0	AT4G30210	ATR2, AR2 | P450 reductase 2	6	AT5G64300 AT5G05560 AT3G16000 AT4G24520 AT3G12280 AT1G30910	Q05001	NADPH--cytochrome P450 reductase	Catharanthus roseus (Madagascar periwinkle) (Vinca rosea)
stevia5_contig_17290	CYP82G1	AT3G25180	CYP82G1 | cytochrome P450, family 82, subfamily G, polypeptide 1	7	AT2G23220 AT4G31970 AT3G14620 AT3G20130 AT4G31950 AT2G25160 AT2G45580	Q9LSF8	Cytochrome P450	Arabidopsis thaliana (Mouse-ear cress)
stevia5_contig_17504	KA13H	AT3G19270	CYP707A4 | cytochrome P450, family 707, subfamily A, polypeptide 4	6	AT4G19230 AT5G46680 AT1G19630 AT3G30180 AT5G38970 AT5G45340	Q0NZP1	Ent-kaurenoic acid 13-hydroxylase	Picea sitchensis (Sitka spruce) (Pinus sitchensis)
stevia5_contig_17982	CYP71A4	AT3G48290	CYP71A24 | cytochrome P450, family 71, subfamily A, polypeptide 24	6	AT3G48320 AT1G11680 AT5G08250 AT3G48270 AT3G15430 AT3G55580	P37117	Cytochrome P450	Solanum melongena (Eggplant) (Aubergine)
stevia5_contig_18242	CYP71A1	AT5G07990	TT7, CYP75B1, D501 | Cytochrome P450 superfamily protein	6	AT5G58860 AT4G12320 AT3G10570 AT3G20100 AT3G50660 AT4G12300	P24465	Cytochrome P450	Persea americana (Avocado)
stevia5_contig_18271	CYP78A5	AT1G74110	CYP78A10 | cytochrome P450, family 78, subfamily A, polypeptide 10	5	AT2G33340 AT1G16400 AT1G20300 AT3G16380 AT2G45970	Q9LMX7	Cytochrome P450	Arabidopsis thaliana (Mouse-ear cress)
stevia5_contig_1842	CYP98A2	AT2G40890	CYP98A3 | cytochrome P450, family 98, subfamily A, polypeptide 3	5	AT4G39510 AT5G57740 AT1G74540 AT3G14630 AT3G04130	O48922	Cytochrome P450	Glycine max (Soybean) (Glycine hispida)
stevia5_contig_18812	CYP76C1	AT4G12310	CYP706A5 | cytochrome P450, family 706, subfamily A, polypeptide 5	5	AT2G26710 AT4G12320 AT4G36220 AT1G47620 AT4G12300	O64636	Cytochrome P450	Arabidopsis thaliana (Mouse-ear cress)
stevia5_contig_19030	CYP75B2	AT4G12330	CYP706A7 | cytochrome P450, family 706, subfamily A, polypeptide 7	5	AT2G14100 AT4G27710 AT4G37310 AT5G48000 AT5G38450	Q9SBQ9	Flavonoid 3'-monooxygenase	Petunia hybrida (Petunia)
stevia5_contig_1938	CYP76B1	AT5G44620	CYP706A3 | cytochrome P450, family 706, subfamily A, polypeptide 3	5	AT2G46960 AT5G52400 AT4G39490 AT1G13140 AT1G50560	O23976	7-ethoxycoumarin O-deethylase	Helianthus tuberosus (Jerusalem artichoke) (Helianthus tomentosus)
stevia5_contig_1958	CYP78A6	AT2G46660	CYP78A6 | cytochrome P450, family 78, subfamily A, polypeptide 6	4	AT1G58260 AT5G63320 AT5G09970 AT4G12400	Q9ZNR0	Protein ENHANCER OF DA1-1	Arabidopsis thaliana (Mouse-ear cress)
stevia5_contig_19901	CYP71A4	AT3G48270	CYP71A26 | cytochrome P450, family 71, subfamily A, polypeptide 26	4	AT3G48320 AT3G48290 AT3G48280 AT2G32440	P37117	Cytochrome P450	Solanum melongena (Eggplant) (Aubergine)
stevia5_contig_19913	CYP736A12	AT4G36220	FAH1, CYP84A1 | ferulic acid 5-hydroxylase 1	4	AT2G26710 AT2G32720 AT4G12310 AT1G47620	H2DH18	Cytochrome P450	Panax ginseng (Korean ginseng)
stevia5_contig_2012	CYP701A3	AT5G25900	GA3, CYP701A3, ATKO1 | GA requiring 3	4	AT5G50230 AT3G28740 AT4G15350 AT5G04630	Q93ZB2	Ent-kaurene oxidase	Arabidopsis thaliana (Mouse-ear cress)
stevia5_contig_20438	CYP707A2	AT2G29090	CYP707A2 | cytochrome P450, family 707, subfamily A, polypeptide 2	4	AT1G65670 AT2G38580 AT1G74900 AT5G45340	O81077	Abscisic acid 8'-hydroxylase 2	Arabidopsis thaliana (Mouse-ear cress)
stevia5_contig_20496	CYP71D55	AT1G13110	CYP71B7 | cytochrome P450, family 71 subfamily B, polypeptide 7	3	AT1G03840 AT3G26280 AT5G16640	A6YIH8	Premnaspirodiene oxygenase	Hyoscyamus muticus (Egyptian henbane)
stevia5_contig_20620	CYP78A5	AT1G13710	CYP78A5, KLU | cytochrome P450, family 78, subfamily A, polypeptide 5	3	AT4G15380 AT4G15330 AT1G13040	Q9LMX7	Cytochrome P450	Arabidopsis thaliana (Mouse-ear cress)
stevia5_contig_20629	CYP73A12	AT2G30490	ATC4H, C4H, CYP73A5, REF3 | cinnamate-4-hydroxylase	3	AT2G44890 AT1G75130 AT3G48100	Q43240	Cinnamic acid 4-hydroxylase	Zinnia violacea (Garden zinnia) (Zinnia elegans)
stevia5_contig_2079	CYP90A1	AT5G05690	CPD, CYP90A, CYP90, CBB3, DWF3, CYP90A1 | Cytochrome P450 superfamily protein	3	AT5G46100 AT1G12740 AT3G50660	Q42569	Cytochrome P450	Arabidopsis thaliana (Mouse-ear cress)
stevia5_contig_20887	CYP716A52	AT5G36110	CYP716A1 | cytochrome P450, family 716, subfamily A, polypeptide 1	3	AT1G33590 AT5G48000 AT1G55630	I7C6E8	Beta-amyrin 28-oxidase	Panax ginseng (Korean ginseng)
stevia5_contig_21007	CYP72A1	AT1G17060	CYP72C1, SOB7 | cytochrome p450 72c1	2	AT3G14630 AT3G14680	Q05047	Secologanin synthase	Catharanthus roseus (Madagascar periwinkle) (Vinca rosea)
stevia5_contig_21911	CYP97A3	AT1G31800	CYP97A3, LUT5 | cytochrome P450, family 97, subfamily A, polypeptide 3	2	AT5G57030 AT3G23010	Q93VK5	Protein LUTEIN DEFICIENT 5	Arabidopsis thaliana (Mouse-ear cress)
stevia5_contig_22290	CYP86A7	AT4G00360	CYP86A2, ATT1 | cytochrome P450, family 86, subfamily A, polypeptide 2	2	AT1G78300 AT5G11580	Q9CAD6	Cytochrome P450	Arabidopsis thaliana (Mouse-ear cress)
stevia5_contig_22387	CYP82D47	AT4G31940	CYP82C4 | cytochrome P450, family 82, subfamily C, polypeptide 4	2	AT4G36380 AT5G02620	H2DH24	Cytochrome P450	Panax ginseng (Korean ginseng)
stevia5_contig_22407	CYP81D1	AT4G37320	CYP81D5 | cytochrome P450, family 81, subfamily D, polypeptide 5	2	AT2G27690 AT2G34500	Q9FG65	Cytochrome P450	Arabidopsis thaliana (Mouse-ear cress)
stevia5_contig_22642	CYP74B2	AT5G42650	AOS, CYP74A, DDE2 | allene oxide synthase	1	AT5G35750	Q9ZSY9	Linolenate hydroperoxide lyase	Arabidopsis thaliana (Mouse-ear cress)
stevia5_contig_22799	CYP710A1	AT2G34500	CYP710A1 | cytochrome P450, family 710, subfamily A, polypeptide 1	25	AT2G28860 AT5G18280 AT4G37320 AT2G34490 AT1G59820 AT5G52640 AT1G26450 AT1G57620 AT5G66680 AT1G57600 AT1G60620 AT2G28850 AT5G42000 AT3G01090 AT2G27690 AT5G19330 AT2G47620 AT5G10260 AT3G22480 AT1G07670 AT5G61150 AT5G27970 AT2G34770 AT3G54380 AT2G35670	O64697	C-22 sterol desaturase	Arabidopsis thaliana (Mouse-ear cress)
stevia5_contig_22864	CYP81F1	AT4G37430	CYP91A2, CYP81F1 | cytochrome P450, family 91, subfamily A, polypeptide 2	14	AT3G26310 AT3G26330 AT4G01030 AT5G57220 AT3G26200 AT4G37340 AT3G26320 AT2G02580 AT2G37320 AT1G06580 AT4G37410 AT3G26300 AT5G10610 AT3G26290	O65790	Cytochrome P450	Arabidopsis thaliana (Mouse-ear cress)
stevia5_contig_22869	CYP720B1	AT1G73340	| Cytochrome P450 superfamily protein	12	AT2G45560 AT5G04660 AT1G67110 AT3G14680 AT3G14660 AT3G14690 AT3G14610 AT5G04330 AT4G31950 AT3G14650 AT2G12190 AT2G45570	Q50EK6	Abietadienol/abietadienal oxidase	Pinus taeda (Loblolly pine)
stevia5_contig_22911	CYP71B22	AT3G26200	CYP71B22 | cytochrome P450, family 71, subfamily B, polypeptide 22	12	AT3G26310 AT3G26330 AT4G01030 AT4G37430 AT4G37340 AT3G26320 AT2G02580 AT2G37320 AT1G06580 AT3G26300 AT5G10610 AT3G26290	Q9LTM1	Cytochrome P450	Arabidopsis thaliana (Mouse-ear cress)
stevia5_contig_2296	CYP71B36	AT3G26320	CYP71B36 | cytochrome P450, family 71, subfamily B, polypeptide 36	12	AT3G26310 AT3G26330 AT4G01030 AT4G37430 AT3G26200 AT4G37340 AT2G02580 AT2G37320 AT1G06580 AT3G26300 AT5G10610 AT3G26290	Q9LIP4	Cytochrome P450	Arabidopsis thaliana (Mouse-ear cress)
stevia5_contig_23097	CYP71AV8	AT3G26290	CYP71B26 | cytochrome P450, family 71, subfamily B, polypeptide 26	11	AT3G26310 AT3G26330 AT4G01030 AT4G37430 AT3G26200 AT4G37340 AT3G26320 AT2G37320 AT1G06580 AT3G26300 AT5G10610	E1B2Z9	(+)-Valencene oxidase	Cichorium intybus (Chicory)
stevia5_contig_2326	CYP71D10	AT3G26330	CYP71B37 | cytochrome P450, family 71, subfamily B, polypeptide 37	11	AT3G26310 AT4G01030 AT4G37430 AT3G26200 AT4G37340 AT3G26320 AT2G37320 AT1G06580 AT3G26300 AT5G10610 AT3G26290	O48923	Cytochrome P450	Glycine max (Soybean) (Glycine hispida)
stevia5_contig_23288	CYP89A2	AT5G61320	CYP89A3 | cytochrome P450, family 89, subfamily A, polypeptide 3	11	AT5G24960 AT2G36240 AT1G11610 AT1G64930 AT1G64900 AT1G64950 AT1G74540 AT1G57750 AT5G42590 AT4G13310 AT4G37370	Q42602	Cytochrome P450	Arabidopsis thaliana (Mouse-ear cress)
stevia5_contig_23361	CYP76C1	AT1G33720	CYP76C6 | cytochrome P450, family 76, subfamily C, polypeptide 6	10	AT3G61040 AT1G64940 AT3G52970 AT3G03470 AT1G64930 AT1G73720 AT2G45510 AT5G47990 AT2G45570 AT2G45580	O64636	Cytochrome P450	Arabidopsis thaliana (Mouse-ear cress)
stevia5_contig_2344	CYP71B34	AT2G02580	CYP71B9 | cytochrome P450, family 71, subfamily B, polypeptide 9	10	AT3G26310 AT4G01030 AT4G37430 AT3G26200 AT4G37340 AT3G26320 AT2G37320 AT1G06580 AT3G26300 AT5G10610	Q9LIP6	Cytochrome P450	Arabidopsis thaliana (Mouse-ear cress)
stevia5_contig_23483	CYP71A1	AT2G45560	CYP76C1 | cytochrome P450, family 76, subfamily C, polypeptide 1	10	AT5G04660 AT1G73340 AT3G14690 AT3G14610 AT5G04330 AT4G31950 AT3G14650 AT2G45550 AT2G12190 AT2G45570	P24465	Cytochrome P450	Persea americana (Avocado)
stevia5_contig_2367	CYP71AJ1	AT3G48280	CYP71A25 | cytochrome P450, family 71, subfamily A, polypeptide 25	10	AT5G35917 AT4G13290 AT3G48300 AT3G48320 AT1G05160 AT1G13090 AT3G48270 AT1G13100 AT3G26830 AT3G48310	Q6QNI4	Psoralen synthase	Ammi majus (Bishop's weed)
stevia5_contig_24238	CYP76B10	AT3G61040	CYP76C7 | cytochrome P450, family 76, subfamily C, polypeptide 7	10	AT1G33720 AT3G52970 AT1G34540 AT4G03010 AT3G26230 AT3G53280 AT3G53300 AT2G27010 AT2G45570 AT2G45580	D1MI46	Geraniol 8-hydroxylase	Swertia mussotii (Felwort)
stevia5_contig_247	CYP96A15	AT1G57750	MAH1, CYP96A15 | cytochrome P450, family 96, subfamily A, polypeptide 15	9	AT5G24960 AT2G36240 AT1G11610 AT5G61320 AT1G74540 AT5G52320 AT5G42590 AT4G13310 AT4G37370	Q9FVS9	Alkane hydroxylase MAH1	Arabidopsis thaliana (Mouse-ear cress)
stevia5_contig_24703	CYP72A219	AT3G14640	CYP72A10 | cytochrome P450, family 72, subfamily A, polypeptide 10	9	AT2G42250 AT3G14620 AT3G10560 AT3G08690 AT2G27000 AT3G14690 AT3G14610 AT1G61580 AT3G14650	H2DH21	Cytochrome P450	Panax ginseng (Korean ginseng)
stevia5_contig_24885	CYP76A2	AT3G52970	CYP76G1 | cytochrome P450, family 76, subfamily G, polypeptide 1	9	AT1G33720 AT3G61040 AT2G23180 AT5G10600 AT4G12300 AT2G45570 AT2G45580 AT4G39480 AT2G02080	P37122	Cytochrome P450	Solanum melongena (Eggplant) (Aubergine)
stevia5_contig_253	CYP81E8	AT4G37370	CYP81D8 | cytochrome P450, family 81, subfamily D, polypeptide 8	9	AT5G24960 AT2G36240 AT1G11610 AT5G61320 AT4G37340 AT1G74540 AT1G57750 AT5G42590 AT4G13310	Q6WNQ8	Cytochrome P450	Medicago truncatula (Barrel medic) (Medicago tribuloides)
stevia5_contig_25879	CYP88A3	AT1G05160	CYP88A3, ATKAO1, KAO1 | cytochrome P450, family 88, subfamily A, polypeptide 3	8	AT5G35917 AT4G13290 AT3G48320 AT1G13090 AT1G13100 AT3G48280 AT3G26830 AT3G48310	O23051	Ent-kaurenoic acid oxidase 1	Arabidopsis thaliana (Mouse-ear cress)
stevia5_contig_25954	CYP77A3	AT1G11600	CYP77B1 | cytochrome P450, family 77, subfamily B, polypeptide 1	8	AT1G71060 AT3G20140 AT3G20110 AT3G10570 AT1G64950 AT2G21910 AT1G01280 AT5G63450	O48928	Cytochrome P450	Glycine max (Soybean) (Glycine hispida)
stevia5_contig_26239	CYP76C2	AT2G45580	CYP76C3 | cytochrome P450, family 76, subfamily C, polypeptide 3	8	AT1G33720 AT3G61040 AT3G52970 AT3G14620 AT2G23220 AT3G25180 AT3G20130 AT2G45570	O64637	Protein YELLOW-LEAF-SPECIFIC GENE 6	Arabidopsis thaliana (Mouse-ear cress)
stevia5_contig_26244	CYP71A6	AT3G26190	CYP71B21 | cytochrome P450, family 71, subfamily B, polypeptide 21	8	AT2G34490 AT4G37360 AT3G11330 AT3G56630 AT4G31500 AT3G44250 AT5G40030 AT5G42580	O04164	Cytochrome P450	Nepeta racemosa (Catmint) (Raceme catnip)
stevia5_contig_26350	CYP71A8	AT3G44250	CYP71B38 | cytochrome P450, family 71, subfamily B, polypeptide 38	8	AT3G26190 AT2G34490 AT4G37360 AT3G11330 AT3G56630 AT4G31500 AT5G40030 AT5G42580	Q42716	Cytochrome P450	Mentha piperita (Peppermint) (Mentha aquatica ? Mentha spicata)
stevia5_contig_26568	CYP89A9	AT3G03470	CYP89A9 | cytochrome P450, family 87, subfamily A, polypeptide 9	8	AT1G33720 AT1G64940 AT1G64930 AT1G73720 AT2G45510 AT2G45550 AT5G47990 AT2G12190	Q9SRQ1	Cytochrome P450	Arabidopsis thaliana (Mouse-ear cress)
stevia5_contig_26789	CYP75B1	AT4G12300	CYP706A4 | cytochrome P450, family 706, subfamily A, polypeptide 4	8	AT5G07990 AT3G52970 AT4G12320 AT2G23180 AT4G12310 AT5G10600 AT4G39480 AT2G02080	Q9SD85	Flavonoid 3'-monooxygenase	Arabidopsis thaliana (Mouse-ear cress)
stevia5_contig_26800	CYP82C2	AT4G31970	CYP82C2 | cytochrome P450, family 82, subfamily C, polypeptide 2	8	AT3G20080 AT1G04510 AT5G05260 AT3G25180 AT1G63710 AT3G20940 AT4G31950 AT2G25160	O49394	Cytochrome P450	Arabidopsis thaliana (Mouse-ear cress)
stevia5_contig_2692	CYP94A1	AT5G63450	CYP94B1 | cytochrome P450, family 94, subfamily B, polypeptide 1	8	AT3G20140 AT3G20110 AT1G11600 AT1G64950 AT2G27690 AT2G21910 AT3G01900 AT1G01280	O81117	P450-dependent fatty acid omega-hydroxylase	Vicia sativa (Spring vetch) (Tare)
stevia5_contig_27200	CYP71D6	AT5G24960	CYP71A14 | cytochrome P450, family 71, subfamily A, polypeptide 14	8	AT2G36240 AT1G11610 AT5G61320 AT1G74540 AT1G57750 AT5G42590 AT4G13310 AT4G37370	P93530	Cytochrome P450	Solanum chacoense (Chaco potato)
stevia5_contig_27782	CYP81D11	AT4G37360	CYP81D2 | cytochrome P450, family 81, subfamily D, polypeptide 2	8	AT3G26190 AT2G34490 AT3G11330 AT3G56630 AT4G31500 AT3G44250 AT5G40030 AT5G42580	Q9LHA1	Cytochrome P450	Arabidopsis thaliana (Mouse-ear cress)
stevia5_contig_2794	CYP703A2	AT1G01280	CYP703A2, CYP703 | cytochrome P450, family 703, subfamily A, polypeptide 2	7	AT3G20140 AT3G20110 AT1G11600 AT1G64950 AT2G21910 AT4G24520 AT5G63450	Q9LNJ4	Cytochrome P450	Arabidopsis thaliana (Mouse-ear cress)
stevia5_contig_27966	CYP86A8	AT2G45970	CYP86A8, LCR | cytochrome P450, family 86, subfamily A, polypeptide 8	7	AT1G01600 AT1G16400 AT2G33340 AT5G58860 AT1G20300 AT3G16380 AT1G74110	O80823	Cytochrome P450	Arabidopsis thaliana (Mouse-ear cress)
stevia5_contig_28153	CYP707A1	AT4G19230	CYP707A1 | cytochrome P450, family 707, subfamily A, polypeptide 1	6	AT1G19630 AT3G30180 AT1G14580 AT5G38970 AT3G19270 AT5G45340	Q949P1	Abscisic acid 8'-hydroxylase 1	Arabidopsis thaliana (Mouse-ear cress)
stevia5_contig_282	CYP96A15	AT4G39490	CYP96A10 | cytochrome P450, family 96, subfamily A, polypeptide 10	6	AT2G46960 AT2G23180 AT5G44620 AT5G52400 AT1G13140 AT1G50560	Q9FVS9	Alkane hydroxylase	Arabidopsis thaliana (Mouse-ear cress)
stevia5_contig_2830	CYP96A15	AT4G39510	CYP96A12 | cytochrome P450, family 96, subfamily A, polypeptide 12	6	AT4G39500 AT2G40890 AT5G57740 AT2G21910 AT3G14630 AT1G47620	Q9FVS9	Alkane hydroxylase	Arabidopsis thaliana (Mouse-ear cress)
stevia5_contig_28884	CYP86A1	AT5G58860	CYP86A1, CYP86 | cytochrome P450, family 86, subfamily A, polypeptide 1	6	AT5G07990 AT1G01600 AT3G10570 AT3G20100 AT2G45970 AT3G50660	P48422	P450-dependent fatty acid omega-hydroxylase	Arabidopsis thaliana (Mouse-ear cress)
stevia5_contig_29139	CYP71B14	AT5G25180	CYP71B14 | cytochrome P450, family 71, subfamily B, polypeptide 14	6	AT1G80080 AT5G24950 AT5G25140 AT3G01900 AT5G25130 AT4G24520	P58051	Cytochrome P450	Arabidopsis thaliana (Mouse-ear cress)
stevia5_contig_295	CYP81E8	AT4G37310	CYP81H1 | cytochrome P450, family 81, subfamily H, polypeptide 1	6	AT2G14100 AT5G36220 AT4G27710 AT4G12330 AT5G48000 AT5G38450	Q6WNQ8	Cytochrome P450	Medicago truncatula (Barrel medic) (Medicago tribuloides)
stevia5_contig_2977	CYP96A15	AT2G23180	CYP96A1 | cytochrome P450, family 96, subfamily A, polypeptide 1	5	AT3G52970 AT4G39490 AT5G10600 AT4G12300 AT2G02080	Q9FVS9	Alkane hydroxylase MAH1	Arabidopsis thaliana (Mouse-ear cress)
stevia5_contig_29808	CYP72A14	AT3G14630	CYP72A9 | cytochrome P450, family 72, subfamily A, polypeptide 9	5	AT4G39510 AT2G40890 AT5G57740 AT3G14680 AT1G17060	Q9LUC6	Cytochrome P450	Arabidopsis thaliana (Mouse-ear cress)
stevia5_contig_301	CYP85A1	AT3G30180	CYP85A2, BR6OX2 | brassinosteroid-6-oxidase 2	5	AT4G19230 AT2G26490 AT5G38970 AT3G19270 AT5G45340	Q43147	Cytochrome P450	Solanum lycopersicum (Tomato) (Lycopersicon esculentum)
stevia5_contig_30358	CYP90B1	AT3G50660	DWF4, CYP90B1, CLM, SNP2, SAV1, PSC1 | Cytochrome P450 superfamily protein	5	AT5G07990 AT5G58860 AT3G10570 AT3G20100 AT5G05690	O64989	Steroid 22-alpha-hydroxylase	Arabidopsis thaliana (Mouse-ear cress)
stevia5_contig_3090	CYP79D1	AT5G05260	CYP79A2 | cytochrome p450 79a2	5	AT3G20080 AT1G04510 AT4G31970 AT1G63710 AT3G20940	Q9M7B8	Valine N-monooxygenase 1	Manihot esculenta (Cassava) (Jatropha manihot)
stevia5_contig_31217	CYP735A1	AT5G38450	CYP735A1 | cytochrome P450, family 735, subfamily A, polypeptide 1	5	AT2G14100 AT4G27710 AT4G37310 AT4G12330 AT5G48000	Q9FF18	Cytokinin hydroxylase	Arabidopsis thaliana (Mouse-ear cress)
stevia5_contig_3175	CYP71BL3	AT3G26210	CYP71B23 | cytochrome P450, family 71, subfamily B, polypeptide 23	4	AT4G37400 AT3G26270 AT4G37410 AT3G26220	G3GBK0	Costunolide synthase	Cichorium intybus (Chicory)
stevia5_contig_3177	CYP94A2	AT3G48520	CYP94B3 | cytochrome P450, family 94, subfamily B, polypeptide 3	4	AT1G03840 AT5G18475 AT1G64900 AT4G32170	P98188	P450-dependent fatty acid omega-hydroxylase	Vicia sativa (Spring vetch) (Tare)
stevia5_contig_31943	CYP71BL1	AT3G53290	CYP71B30P | cytochrome P450, family 71, subfamily B, polypeptide 30 pseudogene	4	AT1G71840 AT1G13080 AT1G34140 AT3G53300	F8S1H3	Germacrene A acid 8-beta-hydroxylase	Helianthus annuus (Common sunflower)
stevia5_contig_32190	Cyp18A1	AT4G12320	CYP706A6 | cytochrome P450, family 706, subfamily A, polypeptide 6	4	AT5G07990 AT4G12310 AT4G12300 AT5G45340	Q95078	Cytochrome P450	Drosophila melanogaster (Fruit fly)
stevia5_contig_3222	CYP96A15	AT4G39480	CYP96A9 | cytochrome P450, family 96, subfamily A, polypeptide 9	4	AT3G52970 AT5G10600 AT4G12300 AT2G02080	Q9FVS9	Alkane hydroxylase MAH1	Arabidopsis thaliana (Mouse-ear cress)
stevia5_contig_3311	CYP79D1	AT4G39950	CYP79B2 | cytochrome P450, family 79, subfamily B, polypeptide 2	4	AT3G43810 AT3G26125 AT1G78660 AT2G22330	Q9M7B8	Valine N-monooxygenase 1	Manihot esculenta (Cassava) (Jatropha manihot)
stevia5_contig_33698	CYP94C1	AT2G27690	CYP94C1 | cytochrome P450, family 94, subfamily C, polypeptide 1	4	AT4G37320 AT3G01900 AT5G63450 AT2G34500	Q9ZUX1	Cytochrome P450	Arabidopsis thaliana (Mouse-ear cress)
stevia5_contig_33809	CYP711A1	AT2G26170	CYP711A1, MAX1 | cytochrome P450, family 711, subfamily A, polypeptide 1	3	AT5G26180 AT1G24540 AT1G05750	B9DFU2	Cytochrome P450	Arabidopsis thaliana (Mouse-ear cress)
stevia5_contig_34544	CYP734A1	AT2G26710	BAS1, CYP734A1, CYP72B1 | Cytochrome P450 superfamily protein	3	AT4G36220 AT4G12310 AT1G47620	O48786	Cytochrome P450	Arabidopsis thaliana (Mouse-ear cress)
stevia5_contig_34757	CYP704C1	AT2G44890	CYP704A1 | cytochrome P450, family 704, subfamily A, polypeptide 1	3	AT1G75130 AT2G30490 AT1G69500	Q50EK3	Cytochrome P450	Pinus taeda (Loblolly pine)
stevia5_contig_34866	CYP71A1	AT3G26270	CYP71B25 | cytochrome P450, family 71, subfamily B, polypeptide 25	3	AT4G37400 AT3G26210 AT4G37410	P24465	Cytochrome P450	Persea americana (Avocado)
stevia5_contig_35608	CYP93B1	AT5G06900	CYP93D1 | cytochrome P450, family 93, subfamily D, polypeptide 1	3	AT5G06905 AT4G08320 AT5G67310	P93149	Licodione synthase	Glycyrrhiza echinata (Licorice)
stevia5_contig_358	CYP71B11	AT5G25120	CYP71B11 | ytochrome p450, family 71, subfamily B, polypeptide 11	3	AT1G80080 AT5G24950 AT3G01900	P58049	Cytochrome P450	Arabidopsis thaliana (Mouse-ear cress)
stevia5_contig_36379	CYP81E1	AT4G37400	CYP81F3 | cytochrome P450, family 81, subfamily F, polypeptide 3	3	AT3G26210 AT3G26270 AT3G26220	P93147	Isoflavone 2'-hydroxylase	Glycyrrhiza echinata (Licorice)
stevia5_contig_37581	CYP87A3	AT1G12740	CYP87A2 | cytochrome P450, family 87, subfamily A, polypeptide 2	2	AT5G46100 AT5G05690	Q7XU38	Cytochrome P450	Oryza sativa subsp. japonica (Rice)
stevia5_contig_3761	CYP704B1	AT1G69500	CYP704B1 | cytochrome P450, family 704, subfamily B, polypeptide 1	2	AT1G33600 AT2G44890	Q9C788	Cytochrome P450	Arabidopsis thaliana (Mouse-ear cress)
stevia5_contig_37721	CYP734A1	AT1G75130	CYP721A1 | cytochrome P450, family 721, subfamily A, polypeptide 1	2	AT2G44890 AT2G30490	O48786	Cytochrome P450	Arabidopsis thaliana (Mouse-ear cress)
stevia5_contig_38458	CYP90C1	AT4G36380	ROT3 | Cytochrome P450 superfamily protein	2	AT4G31940 AT5G02620	Q9M066	3-epi-6-deoxocathasterone 23-monooxygenase	Arabidopsis thaliana (Mouse-ear cress)
stevia5_contig_38657	CYP86B1	AT5G23190	CYP86B1 | cytochrome P450, family 86, subfamily B, polypeptide 1	2	AT1G08610 AT2G01740	Q9FMY1	Cytochrome P450	Arabidopsis thaliana (Mouse-ear cress)
stevia5_contig_38754	CYP714A1	AT5G24910	CYP714A1 | cytochrome P450, family 714, subfamily A, polypeptide 1	2	AT3G26100 AT2G01680	Q93Z79	Cytochrome P450	Arabidopsis thaliana (Mouse-ear cress)
stevia5_contig_38941	CYP86B1	AT1G24540	CYP86C1 | cytochrome P450, family 86, subfamily C, polypeptide 1	1	AT2G26170	Q9FMY1	Cytochrome P450	Arabidopsis thaliana (Mouse-ear cress)
stevia5_contig_391	CYP90D1	AT3G13730	CYP90D1 | cytochrome P450, family 90, subfamily D, polypeptide 1	1	AT5G57220	Q94IA6	3-epi-6-deoxocathasterone 23-monooxygenase	Arabidopsis thaliana (Mouse-ear cress)
stevia5_contig_39131	CYP716A52	AT2G42850	CYP718 | cytochrome P450, family 718	1	AT2G33340	I7C6E8	Beta-amyrin 28-oxidase	Panax ginseng (Korean ginseng)
stevia5_contig_39156	CYP86A1	AT5G58660	CYP86A1, CYP86 | cytochrome P450, family 86, subfamily A, polypeptide 1	1	AT3G19000	O49561	Gibberellin 2-beta-dioxygenase 8	Arabidopsis thaliana (Mouse-ear cress)
stevia5_contig_39681	UGT85A24	AT1G22360	AtUGT85A2, UGT85A2 | UDP-glucosyl transferase 85A2	8	AT5G26310 AT2G29750 AT1G05560 AT1G22340 AT5G66690 AT4G34131 AT1G22370 AT1G01420	F8WKW1	7-deoxyloganetin glucosyltransferase	Gardenia jasminoides (Cape jasmine) (Gardenia augusta)
stevia5_contig_40270	UGT74D1	AT2G31750	UGT74D1 | UDP-glucosyl transferase 74D1	6	AT2G31790 AT2G23260 AT3G02100 AT4G14090 AT2G28840 AT1G24100	Q9SKC5	Jasmonate glucosyltransferase 1	Arabidopsis thaliana (Mouse-ear cress)
stevia5_contig_4046	UGT74E2	AT1G05680	UGT74E2 | Uridine diphosphate glycosyltransferase 74E2	6	AT2G23210 AT5G54010 AT1G30530 AT5G59580 AT5G38010 AT4G27570	Q9SYK9	UDP-glycosyltransferase	Arabidopsis thaliana (Mouse-ear cress)
stevia5_contig_40644	UGT73C4	AT2G36770	| UDP-Glycosyltransferase superfamily protein	5	AT3G21560 AT2G36780 AT5G23575 AT2G36760 AT5G12890	Q9ZQ97	UDP-glycosyltransferase	Arabidopsis thaliana (Mouse-ear cress)
stevia5_contig_40649	UGT83A1	AT3G02100	| UDP-Glycosyltransferase superfamily protein	5	AT2G31790 AT2G31750 AT3G55710 AT5G05870 AT1G24100	Q9SGA8	UDP-glycosyltransferase	Arabidopsis thaliana (Mouse-ear cress)
stevia5_contig_40861	UGT76A2	AT3G46680	| UDP-Glycosyltransferase superfamily protein	5	AT2G43820 AT2G43840 AT5G38040 AT3G46720 AT5G59590	U3UA11	UDP-glucose iridoid glucosyltransferase	Catharanthus roseus (Madagascar periwinkle) (Vinca rosea)
stevia5_contig_4381	UGT92A1	AT5G12890	| UDP-Glycosyltransferase superfamily protein	5	AT2G36770 AT1G22380 AT2G36760 AT4G34138 AT3G55580	Q9LXV0	UDP-glycosyltransferase	Arabidopsis thaliana (Mouse-ear cress)
stevia5_contig_448	UGT73C3	AT2G36780	| UDP-Glycosyltransferase superfamily protein	4	AT3G53160 AT3G21560 AT2G36770 AT2G36760	Q9ZQ96	UDP-glycosyltransferase	Arabidopsis thaliana (Mouse-ear cress)
stevia5_contig_4637	UGT85A24	AT1G22370	AtUGT85A5, UGT85A5 | UDP-glucosyl transferase 85A5	5	AT4G15490 AT1G22340 AT1G07250 AT4G15930 AT1G22360	F8WKW1	7-deoxyloganetin glucosyltransferase	Gardenia jasminoides (Cape jasmine) (Gardenia augusta)
stevia5_contig_4660	UGT74F1	AT2G43840	UGT74F1 | UDP-glycosyltransferase 74 F1	4	AT2G43820 AT5G38040 AT5G59590 AT3G46680	O22820	Flavonol 7-O-glucosyltransferase	Arabidopsis thaliana (Mouse-ear cress)
stevia5_contig_4794	UGT76C4	AT3G11340	| UDP-Glycosyltransferase superfamily protein	4	AT3G46700 AT5G53990 AT1G64910 AT3G46720	Q9FI98	UDP-glycosyltransferase	Arabidopsis thaliana (Mouse-ear cress)
stevia5_contig_4812	UGT85A4	AT1G78270	AtUGT85A4, UGT85A4 | UDP-glucosyl transferase 85A4	4	AT4G18430 AT4G18730 AT1G22400 AT1G22380	Q9M9E7	UDP-glycosyltransferase	Arabidopsis thaliana (Mouse-ear cress)
stevia5_contig_502	UGT75L6	AT1G05560	UGT1, UGT75B1 | UDP-glucosyltransferase 75B1	4	AT3G51300 AT2G34180 AT1G05570 AT1G22360	F8WKW0	Crocetin glucosyltransferase	Gardenia jasminoides (Cape jasmine) (Gardenia augusta)
stevia5_contig_5157	UGT76E7	AT5G38040	| UDP-Glycosyltransferase superfamily protein	4	AT2G43820 AT2G43840 AT5G59590 AT3G46680	Q9LS16	UDP-glycosyltransferase	Arabidopsis thaliana (Mouse-ear cress)
stevia5_contig_5166	UGT75L6	AT4G15550	IAGLU | indole-3-acetate beta-D-glucosyltransferase	2	AT1G05530 AT2G29740	F8WKW0	Crocetin glucosyltransferase	Gardenia jasminoides (Cape jasmine) (Gardenia augusta)
stevia5_contig_5177	UGT76G1	AT5G05880	| UDP-Glycosyltransferase superfamily protein	2	AT3G16520 AT3G46670	Q6VAB4	UDP-glycosyltransferase	Arabidopsis thaliana (Mouse-ear cress)
stevia5_contig_5187	UGT76F2	AT3G55700	| UDP-Glycosyltransferase superfamily protein	3	AT5G17050 AT5G49690 AT1G24100	Q9M051	UDP-glycosyltransferase	Arabidopsis thaliana (Mouse-ear cress)
stevia5_contig_5316	UGT75L6	AT4G14090	| UDP-Glycosyltransferase superfamily protein	3	AT2G23260 AT2G31750 AT2G28840	F8WKW0	Crocetin glucosyltransferase	Gardenia jasminoides (Cape jasmine) (Gardenia augusta)
stevia5_contig_5346	UGT76C2	AT5G05860	UGT76C2 | UDP-glucosyl transferase 76C2	3	AT5G05900 AT5G05870 AT5G05890	Q9FIA0	Cytokinin-N-glucosyltransferase 2	Arabidopsis thaliana (Mouse-ear cress)
stevia5_contig_5356	UGT85A24	AT1G22340	AtUGT85A7, UGT85A7 | UDP-glucosyl transferase 85A7	3	AT3G50740 AT1G22370 AT1G22360	F8WKW1	UDP-glycosyltransferase	Gardenia jasminoides (Cape jasmine) (Gardenia augusta)
stevia5_contig_5434	UGT85C2	AT1G22380	AtUGT85A3, UGT85A3 | UDP-glucosyl transferase 85A3	3	AT1G78270 AT5G12890 AT4G34138	Q6VAB0	UDP-glycosyltransferase	Gardenia jasminoides (Cape jasmine) (Gardenia augusta)
stevia5_contig_6041	UGT89A2	AT5G03490	| UDP-Glycosyltransferase superfamily protein	1	AT1G73880	Q9LZD8	UDP-glycosyltransferase	Arabidopsis thaliana (Mouse-ear cress)
stevia5_contig_6334	UGT85A23	AT1G22400	UGT85A1, ATUGT85A1 | UDP-Glycosyltransferase superfamily protein	1	AT1G78270	F8WLS6	UDP-glycosyltransferase	Catharanthus roseus (Madagascar periwinkle) (Vinca rosea)
stevia5_contig_634	UGT73C5	AT2G36800	DOGT1, UGT73C5 | don-glucosyltransferase 1	2	AT2G36790 AT3G21790	Q9ZQ94	Zeatin O-glucosyltransferase 3	Arabidopsis thaliana (Mouse-ear cress)
stevia5_contig_6445	UGT86A1	AT2G36970	| UDP-Glycosyltransferase superfamily protein	2	AT3G53160 AT4G15480	Q9SJL0	UDP-glycosyltransferase	Arabidopsis thaliana (Mouse-ear cress)
stevia5_contig_6547	UGT74B1	AT1G24100	UGT74B1 | UDP-glucosyl transferase 74B1	6	AT2G31790 AT5G17050 AT2G31750 AT3G02100 AT5G49690 AT3G55700	O48676	N-hydroxythioamide S-beta-glucosyltransferase	Arabidopsis thaliana (Mouse-ear cress)
stevia5_contig_666	UGT73C2	AT2G36760	UGT73C2 | UDP-glucosyl transferase 73C2	5	AT3G21560 AT2G36770 AT2G36780 AT5G23575 AT5G12890	Q9ZQ98	UDP-glycosyltransferase	Arabidopsis thaliana (Mouse-ear cress)
stevia5_contig_670	UGT75L6	AT1G05530	UGT75B2, UGT2 | UDP-glucosyl transferase 75B2	5	AT2G30140 AT4G15550 AT4G27560 AT3G04710 AT5G05890	F8WKW0	Crocetin glucosyltransferase	Gardenia jasminoides (Cape jasmine) (Gardenia augusta)
stevia5_contig_6727	UGT76C1	AT5G05870	UGT76C1 | UDP-glucosyl transferase 76C1	5	AT5G05900 AT3G02100 AT5G05860 AT3G55710 AT5G05890	Q9FI99	Cytokinin-N-glucosyltransferase 1	Arabidopsis thaliana (Mouse-ear cress)
stevia5_contig_686	UGT84B1	AT2G23260	UGT84B1 | UDP-glucosyl transferase 84B1	4	AT2G23210 AT2G31750 AT4G14090 AT2G28840	O22182	UDP-glycosyltransferase	Arabidopsis thaliana (Mouse-ear cress)
stevia5_contig_7093	UGT87A2	AT2G30140	| UDP-Glycosyltransferase superfamily protein	4	AT1G05530 AT4G27560 AT3G04710 AT5G05890	O64733	UDP-glycosyltransferase	Arabidopsis thaliana (Mouse-ear cress)
stevia5_contig_7186	UGT73C4	AT2G36790	UGT73C6 | UDP-glucosyl transferase 73C6	4	AT2G36750 AT3G53150 AT3G21790 AT2G36800	Q9ZQ97	UDP-glycosyltransferase	Arabidopsis thaliana (Mouse-ear cress)
stevia5_contig_742	UGT74F2	AT2G43820	GT, UGT74F2, ATSAGT1, SGT1, SAGT1 | UDP-glucosyltransferase 74F2	4	AT2G43840 AT5G38040 AT5G59590 AT3G46680	O22822	Salicylic acid glucosyltransferase 1	Arabidopsis thaliana (Mouse-ear cress)
stevia5_contig_7429	UGT76A2	AT3G46690	| UDP-Glycosyltransferase superfamily protein	4	AT3G46700 AT2G26480 AT1G64920 AT3G46650	U3UA11	UDP-glucose iridoid glucosyltransferase	Catharanthus roseus (Madagascar periwinkle) (Vinca rosea)
stevia5_contig_7503	UGT91C1	AT5G49690	| UDP-Glycosyltransferase superfamily protein	4	AT5G17050 AT2G22590 AT3G55700 AT1G24100	Q9LTA3	UDP-glycosyltransferase	Arabidopsis thaliana (Mouse-ear cress)
stevia5_contig_752	UGT78D2	AT5G17050	UGT78D2 | UDP-glucosyl transferase 78D2	4	AT5G17040 AT5G49690 AT3G55700 AT1G24100	Q9LFJ8	Anthocyanin 3-O-glucosyltransferase	Arabidopsis thaliana (Mouse-ear cress)
stevia5_contig_760	UGT76A2	AT5G05900	| UDP-Glycosyltransferase superfamily protein	4	AT5G05860 AT5G05870 AT4G28560 AT5G05890	U3UA11	UDP-glucose iridoid glucosyltransferase	Catharanthus roseus (Madagascar periwinkle) (Vinca rosea)
stevia5_contig_7646	UGT91A1	AT1G50410	| SNF2 domain-containing protein / helicase domain-containing protein / zinc finger protein-related	3	AT5G08190 AT1G15130 AT3G09790	Q940V3	UDP-glycosyltransferase	Arabidopsis thaliana (Mouse-ear cress)
stevia5_contig_8453	UGT88A1	AT3G16520	UGT88A1 | UDP-glucosyl transferase 88A1	3	AT5G15550 AT5G05880 AT3G46670	Q9LK73	UDP-glycosyltransferase	Arabidopsis thaliana (Mouse-ear cress)
stevia5_contig_904	UGT76E11	AT3G46670	UGT76E11 | UDP-glucosyl transferase 76E11	3	AT2G26480 AT3G16520 AT5G05880	Q9SNB1	UDP-glycosyltransferase	Arabidopsis thaliana (Mouse-ear cress)
stevia5_contig_9279	UGT73C7	AT3G53160	UGT73C7 | UDP-glucosyl transferase 73C7	3	AT2G36970 AT2G36780 AT4G15480	Q9SCP5	UDP-glycosyltransferase	Arabidopsis thaliana (Mouse-ear cress)
stevia5_contig_9376	UGT91A1	AT2G22590	| UDP-Glycosyltransferase superfamily protein	2	AT2G18570 AT5G49690	Q940V3	UDP-glycosyltransferase	Arabidopsis thaliana (Mouse-ear cress)
stevia5_contig_9716	UGT73C1	AT2G36750	UGT73C1 | UDP-glucosyl transferase 73C1	2	AT2G36790 AT2G36790	Q9ZQ99	Zeatin O-glucosyltransferase 1	Arabidopsis thaliana (Mouse-ear cress)
stevia5_contig_9721	UGT89B1	AT1G73880	UGT89B1 | UDP-glucosyl transferase 89B1	2	AT3G21750 AT5G03490	Q9C9B0	Flavonol 3-O-glucosyltransferase	Arabidopsis thaliana (Mouse-ear cress)
stevia5_contig_9896	UGT90A1	AT2G16890	| UDP-Glycosyltransferase superfamily protein	1	AT4G15280	Q9ZVX4	UDP-glycosyltransferase	Arabidopsis thaliana (Mouse-ear cress)
