# Supplementary material for: Molecular dissection of transcriptional reprogramming of steviol glycosides synthesis in leaf tissue during developmental phase transitions in Stevia rebaudiana Bert
Source: Sci Rep. 2017 Sep 19;7:11835. doi: 10.1038/s41598-017-12025-y (PMC5605536; doi:10.1038/s41598-017-12025-y)
Supplement: Supplementary file 8 — Table S9 [file 41598_2017_12025_MOESM8_ESM.xls]

## Sheet: Sheet1
Original Research Article
Molecular dissection of transcriptional reprogramming of steviol glycosides synthesis in leaf tissue during developmental phase transitions in Stevia rebaudiana Bert
Gopal Singh1,2, Gagandeep Singh1, Pradeep Singh1, Rajni Parmar1,2, Navgeet Paul1, Radhika Vashist1, Mohit Kumar Swarnkar1, Ashok Kumar3, Sanatsujat Singh3, Anil Kumar Singh1†, Sanjay Kumar1, Ram Kumar Sharma1,2*
1Biotechnology Department, CSIR-Institute of Himalayan Bioresource Technology, Palampur, Himachal Pradesh, India, 2Academy of Scientific and Innovative Research, New Delhi, India, 3Agrotechnology of Medicinal, Aromatic and Commercially Important Plants, CSIR-Institute of Himalayan Bioresource Technology, Palampur, Himachal Pradesh, India, †Present address: ICAR-Indian Institute of Agricultural Bi…
Table S9 List of primer sequences of selected transcripts used for quantitative reverse transcriptase-polymerase chain reaction (qRT-PCR) analysis
Sr. No	Gene	Full name	Transcript ID	Expression primer sequences	Length	Tm (°C)
1	GAPDH	Glyceraldehyde-3-phosphate dehydrogenase	stevia5_contig_58	Fwd 5'-CCAGCCTTAGCATCAAAGAT-3' Rev 5'-GCCATTAAGGAGGAATCAGA-3'	20 20	59
2	HMGR	HMG-CoA reductase	stevia5_contig_1202	Fwd 5'-AGATGCCGGTTGGCTATGTA-3' Rev 5'-GTTCGTACTCGCCACCAAAC-3'	20 20	59
3	DXS	1-deoxy-D-xylulose-5-phosphate synthase	stevia5_contig_670	Fwd 5'-CAAATTGGACCTCAAGCACA-3' Rev 5'-CGACGGGACCGATGTAGTAT-3'	20 20	59
4	GGPPS	Geranylgeranyl diphosphate synthase	stevia5_contig_686	Fwd 5'-TCGTTACCACCGGCTAGAAG-3' Rev 5'-GGGTCAGTTTGTGGACCTTG-3'	20 20	59
5	CPPS	Copalyl pyrophosphate synthase	stevia5_contig_634	Fwd 5'-AGGCGTTGGTATTGAGGATG-3' Rev 5'-TGGTTGACGAAATTGCAAGA-3'	22 20	59
6	KS	Ent-kaurene synthase	stevia5_contig_3222	Fwd 5'-GGAATGTTGGGGAAGATCAA-3' Rev 5'-ACCAATGGGAGATGGTTGAC-3'	20 20	59
7	KO	Ent-kaurene oxidase	stevia5_contig_295	Fwd 5'-ACAAGCATTGGGAAAGGATG-3' Rev 5'-CGGGTCAACAACCAATACCTA-3'	20 20	59
8	KA13H	Ent-kaurenoic acid 13-hydroxylase	stevia5_contig_29139	Fwd 5'-CCTTCCATTTGGAGCAGGTA-3' Rev 5'-TTGGATTGTCCCTTTCAAGC-3'	20 20	59
9	UGT 85C2	UDP-glycosyltransferase 85C2	stevia5_contig_742	Fwd 5'-TGGGAGAAGGAGGTCACAAA-3' Rev 5'-CGGTGATTTCCTTGACCATT-3'	20 20	59
10	UGT 74G1	UDP-glycosyltransferase 74G1	stevia5_contig_9152	Fwd 5'-GGAAAGGAGGGTTTGGTTGT-3' Rev 5'-GGCACTCCCAGACTTATTGC-3'	20 20	59
11	UGT 76G1	UDP-glycosyltransferase 76G1	stevia5_contig_14123	Fwd 5'-ACTTGGCGGTTGTTGGTCTA-3' Rev 5'-GTGACTTCCTCCCGACACC-3'	20 20	59
12	KAO	Ent-kaurenoic acid oxidase	stevia5_contig_26532	Fwd 5'-TATGCGGGCTATACCATTCC-3' Rev 5'-CCTTCGAACCTTGATGGATT-3'	20 20	59
13	GA20-Ox	Gibberellin 20-oxidase	stevia5_contig_33990	Fwd 5'-CGTCCCTAAGGTAAGGTCTGG-3' Rev 5'-TTACTTGGGATGAGCCTTGG-3'	21 20	59
14	GA3-Ox	Gibberellin 3-oxidase	stevia5_contig_19030	Fwd 5'-GCACTTGTGGTCAATGTTGG-3' Rev 5'-AAGATAAGCGACGGACAACC-3'	20 20	59
15	GA2-Ox	Gibberellin 2-oxidase	stevia5_contig_26244	Fwd 5'-TGGATTCGGAGAACACACAG-3' Rev 5'-TTGGAATCAGGAGGAACTGG-3'	20 20	59
Tm°C: melting temperature
qRT-PCR conditions :
The PCR amplification program was as follows: 95°C for 10 min; 35 cycles of 95°C for 30s, Tm°C for 30 sec and 72°C for 30s; followed by a melting-curve program of 95°C for 1min, 59°C for 30s and 95°C for 30s.
